# Supplementary material for: Coxiella burnetii replicates in Galleria mellonella hemocytes and transcriptome mapping reveals in vivo regulated genes
Source: Virulence. 2020 Sep 24;11(1):1268–78. doi: 10.1080/21505594.2020.1819111 (PMC7549970; doi:10.1080/21505594.2020.1819111)
Supplement: Supplemental Material [file KVIR_A_1819111_SM6611.zip]

Archive with 9 entries (9 files):
- Supplementary Figures_v4.docx
- Supplementary Table S2_revised_v2.xlsx
- Supplementary Table S3_v3.xlsx
- Supplementary Table S4_v3.xlsx
- Supplementary Table S5_v3.docx
- Supplementary Table S6_v2.docx
- Supplementary Table S7_v2.xlsx
- Supplementary Table S8_v3.docx
- Supplementary Table S9_v3.docx
