# Supplementary material for: Coxiella burnetii replicates in Galleria mellonella hemocytes and transcriptome mapping reveals in vivo regulated genes
Source: Virulence. 2020 Sep 24;11(1):1268–78. doi: 10.1080/21505594.2020.1819111 (PMC7549970; doi:10.1080/21505594.2020.1819111)
Supplement: Supplemental Material [file KVIR_A_1819111_SM6611.zip › Supplementary Table S2_revised_v2.xlsx]

## Sheet: Table S2
Supplementary Table S2. Detailed RNASeq data for each gene.
Locus tag	C o x i e l l a b u r n e t i i i n v i t r o ( r e f e r e n c e t r a n s c r i p t o m e )					C o x i e l l a b u r n e t i i i n G. m e l l o n e l l a 1 - d a y p. i.									C o x i e l l a b u r n e t i i i n G. m e l l o n e l l a 2 - d a y p. i.									C o x i e l l a b u r n e t i i i n G. m e l l o n e l l a 3 - d a y p. i.									C o x i e l l a b u r n e t i i i n G. m e l l o n e l l a 4 - d a y p. i.									Description of genes
	abundance_Cb_2	abundance_Cb_3	abundance_Cb_4	Total abundance	Total relative abundance	abundance_1d_1	abundance_1d_2	abundance_1d_3	total abundance	Total relative abundance	Change in expression vs in vitro				abundance_2d_1	abundance_2d_2	abundance_2d_3	total abundance	Total relative abundance	Change in expression vs in vitro				abundance_3d_1	abundance_3d_2	abundance_3d_3	total abundance	Total relative abundance	Change in expression vs in vitro				abundance_4d_1	abundance_4d_2	abundance_4d_3	total abundance	Total relative abundance	Change in expression vs in vitro				Locus tag	Product accession	Name	Symbol	COG	COG Function	COG Description	Localisation / Score (*may have multiple localisation sites)
											log2 fold change	fold change	padj	25 most significantly upregulated						log2 fold change	fold change	padj	25 most significantly upregulated						log2 fold change	fold change	padj	25 most significantly upregulated						log2 fold change	fold change	padj	25 most significantly upregulated
CBU_0001	446.572	479.574	548.998	1475.14	0.0491715	283.593	248.243	287.251	819.088	0.0273029	-1.41861	0.374073	3.97086e-12		488.631	346.374	262.042	1097.05	0.0365682	-1.0459	0.484342	8.3083e-08		508.939	501.17	465.624	1475.73	0.0491911	-0.63887	0.642216	0.00131672		614.322	556.719	476.109	1647.15	0.054905	-0.461217	0.726373	0.019871		CBU_0001	AAO89571.1	chromosomal replication initiator protein	dnaA	593	L	ATPase involved in DNA replication initiation	Cytoplasmic
CBU_0002	354.716	391.908	353.642	1100.27	0.0366755	334.678	290.313	287.343	912.334	0.0304111	-0.841975	0.557879	3.78837e-05		547.194	419.836	308.128	1275.16	0.0425053	-0.403909	0.755808	0.0437019		509.44	468.272	644.399	1622.11	0.0540704	-0.0852616	0.942614	0.710627		562.486	493.537	452.031	1508.05	0.0502685	-0.165465	0.891641	0.42841		CBU_0002	AAO89572.1	DNA polymerase III beta chain	dnaN	592	L	DNA polymerase sliding clamp subunit (PCNA homolog)	Cytoplasmic
CBU_0003	73.1413	83.8289	89.3913	246.362	0.00821205	91.6039	81.9949	82.2146	255.813	0.00852711	-0.510221	0.702115	0.065221		92.7393	115.858	94.6874	303.285	0.0101095	-0.283122	0.821811	0.249841		104.538	96.1822	96.5491	297.269	0.00990898	-0.363847	0.77709	0.135749		100.678	74.7074	91.0088	266.394	0.00887979	-0.504453	0.704928	0.0155851		CBU_0003	AAO89573.2	DNA replication and repair protein	recF	1195	L	Recombinational DNA repair ATPase (RecF pathway)	Cytoplasmic
CBU_0004	249.373	356.26	215.648	821.28	0.027376	206.193	211.085	170.49	587.767	0.0195922	-1.03337	0.488567	3.7652e-05		170.196	208.637	288.567	667.4	0.0222467	-0.842715	0.557593	0.000699854		202.247	236.866	224.824	663.937	0.0221312	-0.931331	0.524374	0.000174197		250.719	240.508	239.32	730.548	0.0243516	-0.759048	0.590886	0.0020881		CBU_0004	AAO89574.2	DNA gyrase subunit B	gyrB	187	L	Type IIA topoisomerase (DNA gyrase/topo II, topoisomerase IV), B subunit	Cytoplasmic
CBU_0006	150.69	133.987	118.687	403.364	0.0134455	527.907	568.878	538.298	1635.08	0.0545028	1.42411	2.6835	7.1386e-08		998.511	875.103	550.791	2424.4	0.0808135	1.94742	3.85685	3.79097e-14		534.738	712.373	872.489	2119.6	0.0706534	1.7146	3.28206	3.61267e-11		723.205	1037.32	876.324	2636.84	0.0878948	2.08756	4.25028	2.53107e-16		CBU_0006	AAO89576.2	transposase		3547	L	Transposase and inactivated derivatives	Cytoplasmic
CBU_0006a	2.91232	0	3.70982	6.62214	0.000220738	0	1089.52	553.826	1643.35	0.0547782	7.25922	153.194	3.61849e-10	2	977.664	1000.68	726.627	2704.97	0.0901657	7.92774	243.493	5.03651e-12	2	1196.6	834.968	1181.49	3213.06	0.107102	8.15037	284.122	1.17622e-12	1	149.471	232.559	545.726	927.756	0.0309252	6.42944	86.1897	2.89172e-08	3	CBU_0006a	ACI15229.1	hypothetical protein					CytoplasmicMembrane
CBU_0007	187.105	177.814	213.595	578.513	0.0192838	53.378	53.1978	114.747	221.323	0.00737744	-1.98488	0.252634	0.0204932		155.635	317.989	172.103	645.727	0.0215242	-0.428333	0.74312	0.422344		219.069	57.0696	86.4706	362.609	0.012087	-1.34766	0.392928	0.0196946		207.809	217.865	214.972	640.646	0.0213549	-0.473264	0.720333	0.263163		CBU_0007	AAO89577.1	hypothetical protein					Unknown
CBU_0007a	227.232	368.144	183.766	779.142	0.0259714	151.308	131.039	189.563	471.909	0.0157303	-1.26298	0.416681	0.00456581		510.139	499.322	496.958	1506.42	0.0502139	0.392251	1.31244	0.218491		304.559	210.91	251.176	766.645	0.0255548	-0.630458	0.645971	0.0692808		351.338	274.147	296.512	921.997	0.0307332	-0.345183	0.787208	0.248961		CBU_0007a	ACI15230.1	hypothetical cytosolic protein		2929	S	Uncharacterized protein conserved in bacteria	Unknown
CBU_0008	1.81519	3.04112	2.59305	7.44937	0.000248312	213.512	213.855	157.444	584.811	0.0194937	5.75914	54.1593	4.73544e-09	9	83.4772	0	38.4623	121.94	0.00406465	3.31486	9.95116	0.00787951		0	0	76.445	76.445	0.00254817	2.68556	6.4333	0.0636055		0	0	0	0	0	-1.05596	0.480978	0.548637		CBU_0008	AAO89578.1	hypothetical protein					Unknown
CBU_0008a	146.733	191.741	328.744	667.218	0.0222406	133.062	223.435	171.958	528.455	0.0176152	-0.888495	0.540177	0.0134197		337.08	261.147	209.478	807.704	0.0269235	-0.31417	0.804314	0.371639		270.497	255.814	302.384	828.694	0.0276231	-0.308265	0.807612	0.382505		272.85	355.457	328.25	956.557	0.0318852	-0.0583872	0.960337	0.867006		CBU_0008a	ACI15231.1	hypothetical protein					CytoplasmicMembrane
CBU_0009	28.8976	33.8842	40.1821	102.964	0.00343213	10.4047	26.167	13.9166	50.4883	0.00168294	-1.60974	0.327656	0.000192515		76.0587	33.9473	32.8834	142.889	0.00476298	-0.15153	0.900295	0.66313		69.9971	81.4754	67.3216	218.794	0.00729314	0.45108	1.36706	0.12202		92.0964	71.9292	75.3391	239.365	0.00797882	0.604005	1.51993	0.0199234		CBU_0009	AAO89579.1	D-alanyl-meso-diaminopimelate endopeptidase	dacB	2027	M	D-alanyl-D-alanine carboxypeptidase (penicillin-binding protein 4)	Periplasmic
CBU_0010	17.8342	40.2819	24.3568	82.4729	0.0027491	39.984	55.8914	53.3122	149.188	0.00497292	0.344063	1.26933	0.467381		50.1549	24.432	37.0613	111.648	0.0037216	-0.114311	0.923823	0.823245		67.2501	45.5338	25.1663	137.95	0.00459834	0.178161	1.13144	0.69794		49.2651	33.6194	42.1221	125.007	0.00416688	0.0375944	1.0264	0.92462		CBU_0010	AAO89580.1	shikimate 5-dehydrogenase	aroE	169	E	Shikimate 5-dehydrogenase	Cytoplasmic
CBU_0011	0	0	0	0	0	0	0	0	0	0	NA	#VALUE!	NA		0	0	0	0	0	NA	#VALUE!	NA		0	0	0	0	0	NA	#VALUE!	NA		0	0	0	0	0	NA	#VALUE!	NA		CBU_0011	AAO89581.1	hypothetical protein					CytoplasmicMembrane
CBU_0014	248.092	201.266	339.757	789.116	0.0263039	372.228	320.83	352.431	1045.49	0.0348496	-0.183265	0.880707	0.586137		323.893	479.497	447.887	1251.28	0.0417092	0.0693676	1.04926	0.852691		247.701	424.298	511.817	1183.82	0.0394606	-0.0966369	0.935211	0.788502		330.284	308.525	284.432	923.24	0.0307747	-0.407888	0.753726	0.187612		CBU_0014	AAO89584.1	low-affinity inorganic phosphate transporter		306	P	Phosphate/sulphate permeases	CytoplasmicMembrane
CBU_0015	90.3643	175.562	88.8014	354.727	0.0118242	80.1795	143.718	86.8082	310.705	0.0103568	-0.715837	0.608852	0.0531389		199.631	157.051	137.901	494.584	0.0164861	-0.0760432	0.948656	0.842261		136.692	133.3	196.421	466.413	0.0155471	-0.199417	0.870902	0.578552		219.723	137.78	114.949	472.452	0.0157484	-0.172495	0.887307	0.591342		CBU_0015	AAO89585.2	putative pit accessory protein		1392	P	Phosphate transport regulator (distant homolog of PhoU)	Cytoplasmic
CBU_0016	163.478	187.822	184.892	536.192	0.0178731	211.505	193.353	174.254	579.112	0.0193037	-0.455241	0.729388	0.0531242		410.784	253.443	227.01	891.237	0.0297079	0.118989	1.08597	0.609251		260.007	314.319	320.059	894.385	0.0298128	0.0945774	1.06775	0.69053		315.233	284.164	268.006	867.402	0.0289134	0.0813607	1.05802	0.710876		CBU_0016	AAO89586.1	xanthosine phosphorylase	xapA	5	F	Purine nucleoside phosphorylase	Cytoplasmic
CBU_0017	94.6947	108.083	106.434	309.212	0.0103071	80.3475	96.0065	73.3682	249.722	0.00832407	-0.878931	0.54377	0.00798529		154.851	169.816	90.912	415.579	0.0138526	-0.175141	0.885681	0.568884		109.654	180.681	160.824	451.159	0.0150386	-0.105922	0.929211	0.736666		164.752	99.2089	128.884	392.845	0.0130948	-0.281384	0.822802	0.276342		CBU_0017	AAO89587.1	deoxyribose-phosphate aldolase	deoC	274	F	Deoxyribose-phosphate aldolase	Cytoplasmic
CBU_0018	91.893	113.55	83.3852	288.828	0.00962761	260.035	135.154	78.267	473.457	0.0157819	0.153399	1.11219	0.774183		85.4185	101.828	128.999	316.245	0.0105415	-0.436606	0.738871	0.368751		70.7465	112.831	10.1048	193.682	0.00645608	-1.23401	0.425134	0.0159916		76.496	62.197	39.8521	178.545	0.00595151	-1.30822	0.403818	0.000923689		CBU_0018	AAO89588.1	hypothetical cytosolic protein					Unknown
CBU_0019	2110.67	1390.81	1540.27	5041.75	0.168058	492.72	0	260.388	753.108	0.0251036	-3.35731	0.0975775	0.000687741		0	302.09	130.18	432.27	0.014409	-4.07607	0.0592898	3.84055e-06		148.654	277.195	125.588	551.437	0.0183812	-3.90114	0.0669331	9.31678e-06		165.666	159.48	176.387	501.532	0.0167177	-3.99848	0.0625661	3.13833e-11		CBU_0019	AAO89589.1	hypothetical protein					Unknown
CBU_0020	1922.31	1138.14	1300.32	4360.78	0.145359	36.6511	30.3217	9.81521	76.788	0.0025596	-6.45479	0.0114003	1.76857e-23		32.4007	85.0043	81.2063	198.611	0.00662037	-5.0761	0.0296444	2.3209e-30		169.01	98.6363	113.452	381.098	0.0127033	-4.20354	0.0542761	1.02601e-23		361.863	399.326	587.666	1348.85	0.0449618	-2.34506	0.196818	1.91929e-09		CBU_0020	AAO89590.2	ribosome-associated factor Y		1544	J	Ribosome-associated protein Y (PSrp-1)	Cytoplasmic
CBU_0021	473.842	491.912	417.95	1383.7	0.0461235	176.59	155.06	163.236	494.886	0.0164962	-2.06253	0.239396	5.40912e-20		239.939	254.102	207.971	702.012	0.0234004	-1.5842	0.33351	1.36149e-13		191.699	305.766	306.816	804.281	0.0268094	-1.44919	0.366226	1.46076e-11		282.614	183.328	253.093	719.036	0.0239679	-1.57365	0.335958	5.54266e-14		CBU_0021	AAO89591.1	hypothetical protein					Cytoplasmic
CBU_0022	146.556	165.453	238.485	550.494	0.0183498	127.146	158.415	105.171	390.731	0.0130244	-1.05807	0.480275	0.00165109		107.949	148.525	172.173	428.646	0.0142882	-0.924558	0.526842	0.00238896		106.429	113.924	66.4516	286.805	0.00956015	-1.57156	0.336444	6.9299e-07		100.725	91.7119	84.9338	277.371	0.00924569	-1.59797	0.330341	1.23271e-08		CBU_0022	AAO89592.1	hypothetical cytosolic protein					OuterMembrane
CBU_0023	2519.6	3873.89	2283.18	8676.67	0.289222	528.394	418.793	500.508	1447.7	0.0482565	-3.12406	0.114701	1.75029e-45		960.587	987.841	1032.09	2980.52	0.0993508	-2.1002	0.233225	1.27106e-26		876.186	873.623	936.876	2686.68	0.0895562	-2.30511	0.202345	3.43601e-31		1051.13	1169.38	1122.28	3342.79	0.111426	-1.95269	0.258334	1.44176e-24		CBU_0023	AAO89593.2	hypothetical cytosolic protein					Cytoplasmic
CBU_0024	138.267	1184.89	168.922	1492.08	0.0497359	1956.75	1206.02	1945.57	5108.34	0.170278	1.38332	2.60868	0.0126868		1162.57	1176.66	1256.74	3595.96	0.119865	0.862287	1.81792	0.134696		559.083	635.494	746.514	1941.09	0.064703	-0.0885513	0.940467	0.89973		1011.22	792.425	646.794	2450.44	0.0816814	0.266772	1.20311	0.671791		CBU_0024	AAO89594.1	carbon storage regulator	csrA-1	1551	T	Carbon storage regulator (could also regulate swarming and quorum sensing)	Unknown
CBU_0025	104.192	2524.64	163.7	2792.53	0.0930844	5337.8	2851.4	3761.16	11950.4	0.398345	1.74947	3.36234	0.0652048		1734.47	1828.44	2632.53	6195.44	0.206515	0.809225	1.75227	0.436481		629.592	1225.5	832.848	2687.94	0.0895978	-0.482012	0.715979	0.672426		1196.48	990.545	1019.12	3206.15	0.106872	-0.190274	0.876439	0.858911		CBU_0025	AAO89595.1	hypothetical protein					Unknown
CBU_0026	65.9562	91.4178	56.6417	214.016	0.00713386	37.2629	41.3357	13.1886	91.7873	0.00305958	-1.77626	0.291939	0.000246109		72.6017	93.6599	59.5089	225.77	0.00752568	-0.496225	0.708959	0.149997		49.1156	55.8739	38.1639	143.153	0.00477178	-1.20698	0.433174	0.000840197		61.1688	50.3836	71.5942	183.147	0.00610488	-0.822346	0.565521	0.00508381		CBU_0026	AAO89596.1	ribose 5-phosphate isomerase	rpiA	120	G	Ribose 5-phosphate isomerase	Cytoplasmic
CBU_0027	3.5755	5.13115	4.45211	13.1588	0.000438625	14.9431	16.5775	10.7089	42.2295	0.00140765	1.13375	2.19428	0.129385		5.84603	7.237	5.17353	18.2566	0.000608552	-0.0917568	0.938379	0.920847		2.77272	12.1427	2.81462	17.7301	0.000591002	-0.228061	0.853781	0.812324		6.98718	2.05616	6.77997	15.8233	0.000527444	-0.382758	0.76697	0.568868		CBU_0027	AAO89597.1	acyltransferase family protein		204	I	1-acyl-sn-glycerol-3-phosphate acyltransferase	CytoplasmicMembrane
CBU_0029	15.4631	16.8964	22.1469	54.5064	0.00181688	53.1175	65.4683	71.7131	190.299	0.0063433	1.23413	2.3524	0.00458337		158.83	51.7694	55.3562	265.955	0.00886518	1.64563	3.12884	4.94402e-06		104.671	84.3143	102.174	291.159	0.0097053	1.78332	3.44217	6.23585e-07		89.0132	56.7987	65.4831	211.295	0.00704317	1.32818	2.51085	7.56092e-05		CBU_0029	AAO89598.2	1-acyl-sn-glycerol-3-phosphate acyltransferase		204	I	1-acyl-sn-glycerol-3-phosphate acyltransferase	CytoplasmicMembrane
CBU_0030	23.825	63.8266	41.3666	129.018	0.00430061	54.8106	92.7738	81.7216	229.306	0.00764353	0.33464	1.26106	0.376383		176.115	79.5266	88.0817	343.723	0.0114574	0.865749	1.82229	0.00598778		98.7888	95.2203	82.4311	276.44	0.00921468	0.538242	1.4522	0.107835		111.997	118.07	110.737	340.804	0.0113601	0.869685	1.82726	0.00370949		CBU_0030	AAO89599.1	3-hydroxy-3-methylglutaryl-coenzyme A reductase		1257	I	Hydroxymethylglutaryl-CoA reductase	Unknown
CBU_0031	25.192	50.741	41.3145	117.247	0.00390825	215.5	188.234	202.822	606.556	0.0202185	1.85295	3.61237	2.83302e-18		175.308	176.121	179.775	531.204	0.0177068	1.64	3.11665	1.35302e-16		147.514	173.392	184.288	505.194	0.0168398	1.51159	2.85124	7.82753e-14		187.119	128.819	141.006	456.944	0.0152315	1.3865	2.61443	6.99881e-14		CBU_0031	AAO89600.1	3-oxoacyl-[acyl-carrier protein] reductase		1028	IQR	Dehydrogenases with different specificities (related to short-chain alcohol dehydrogenases)	Cytoplasmic
CBU_0032	384.21	447.719	487.08	1319.01	0.043967	2146.53	2199.08	2215.82	6561.43	0.218714	1.74978	3.36307	1.81496e-15		1610.02	1681.99	1884.69	5176.7	0.172557	1.39463	2.62921	8.49545e-11		936.251	1678.02	1502.55	4116.82	0.137227	0.993117	1.99048	8.67296e-06		804.08	941.241	809.834	2555.15	0.0851718	0.356228	1.28008	0.118821		CBU_0032	AAO89601.1	hypothetical cytosolic protein					Unknown
CBU_0033	74.4087	87.4539	88.7865	250.649	0.00835497	384.99	322.697	208.031	915.717	0.0305239	1.30332	2.46796	1.54736e-07		317.365	382.947	367.811	1068.12	0.0356041	1.51386	2.85573	3.6937e-11		185.634	307.494	302.669	795.796	0.0265265	1.01763	2.0246	2.302e-05		294.747	191.509	223.323	709.578	0.0236526	0.880005	1.84038	0.000102219		CBU_0033	AAO89602.1	4'-phosphopantetheinyl transferase family					Unknown
CBU_0034	136.72	261.188	167.631	565.539	0.0188513	817.01	571.626	705.218	2093.85	0.0697951	1.36622	2.57794	0.000598868		554.776	779.586	785.107	2119.47	0.070649	1.37853	2.60004	0.000240468		863.15	664.756	627.941	2155.85	0.0718616	1.34517	2.54061	0.00036762		1082.75	427.88	309.173	1819.8	0.0606599	1.06595	2.09355	0.00347785		CBU_0034	AAO89603.1	acyl carrier protein					Unknown
CBU_0035	93.932	168.463	137.033	399.428	0.0133143	873.132	912.392	824.132	2609.66	0.0869885	2.18131	4.53564	4.07056e-27		643.063	873.571	868.331	2384.97	0.0794988	2.04408	4.12412	1.53183e-24		495.151	809.879	785.898	2090.93	0.0696976	1.77447	3.42112	1.4975e-18		576.234	465.01	462.741	1503.99	0.0501328	1.33569	2.52396	2.75151e-11		CBU_0035	AAO89604.1	3-oxoacyl-[acyl-carrier-protein] synthase		304	IQ	3-oxoacyl-(acyl-carrier-protein) synthase	Cytoplasmic
CBU_0036	65.7077	86.9821	85.9107	238.601	0.00795335	262.657	347.654	355.725	966.036	0.0322012	1.46111	2.7532	6.65977e-09		382.195	470.136	339.756	1192.09	0.0397362	1.74549	3.3531	1.51161e-16		275.487	336.712	451.07	1063.27	0.0354423	1.52275	2.87338	4.23954e-12		331.326	257.062	250.354	838.741	0.027958	1.20806	2.31027	1.02722e-09		CBU_0036	AAO89605.1	(3R)-hydroxymyristoyl-[acyl carrier protein] dehydratase		764	I	3-hydroxymyristoyl/3-hydroxydecanoyl-(acyl carrier protein) dehydratases	Cytoplasmic
CBU_0037	20.5511	26.8054	23.5604	70.9168	0.00236389	357.131	362.021	339.049	1058.2	0.0352734	3.3451	10.1619	1.86702e-45		233.585	335.654	260.733	829.972	0.0276657	2.98031	7.89153	5.81146e-40		149.563	249.957	276.123	675.643	0.0225214	2.61322	6.11866	4.79367e-29		173.64	146.495	182.564	502.698	0.0167566	2.2272	4.68224	6.84764e-25		CBU_0037	AAO89606.2	3-hydroxydecanoyl-[acyl-carrier-protein] dehydratase	fabA	764	I	3-hydroxymyristoyl/3-hydroxydecanoyl-(acyl carrier protein) dehydratases	Cytoplasmic
CBU_0037a	0	0	0	0	0	0	148.511	0	148.511	0.00495035	6.99725	127.757	0.000277009	3	87.4523	107.889	40.2939	235.635	0.00785451	7.61736	196.36	8.56048e-06	3	0	39.5993	39.0719	78.6712	0.00262237	5.98818	63.4778	0.00237111	5	0	9.64295	42.9943	52.6373	0.00175458	5.40415	42.346	0.0025662	4	CBU_0037a	ACI15232.1	hypothetical protein					Unknown
CBU_0038	50.6394	67.5762	57.535	175.751	0.00585835	362.1	320.048	302.333	984.481	0.032816	1.93276	3.81784	2.12162e-25		291.913	271.724	213.896	777.533	0.0259178	1.56	2.94854	1.5704e-18		203.549	287.287	344.736	835.572	0.0278524	1.61303	3.05894	1.20653e-19		222.446	200.478	226.752	649.676	0.0216559	1.29115	2.44723	1.38419e-14		CBU_0038	AAO89607.1	3-oxoacyl-[acyl-carrier-protein] synthase III		332	I	3-oxoacyl-[acyl-carrier-protein] synthase III	CytoplasmicMembrane
CBU_0039	112.038	190.108	145.85	447.996	0.0149332	397.733	404.351	349.479	1151.56	0.0383854	0.829451	1.77701	2.65496e-08		491.903	371.176	344.523	1207.6	0.0402534	0.86271	1.81845	1.53412e-09		429.957	417.809	503.478	1351.24	0.0450415	0.98819	1.98369	3.53142e-12		490.609	416.127	354.868	1261.6	0.0420535	0.909279	1.87811	4.65531e-11		CBU_0039	AAO89608.1	oligopeptidase A	prlC	339	E	Zn-dependent oligopeptidases	Cytoplasmic
CBU_0040				0	0				0	0								0	0								0	0								0	0					CBU_0040	AAO89609.2	transposase		3547	L	Transposase and inactivated derivatives	Cytoplasmic
CBU_0040a				0	0				0	0								0	0								0	0								0	0					CBU_0040a	ACI15233.1	hypothetical protein					CytoplasmicMembrane
CBU_0041	7.93407	11.3715	8.21895	27.5245	0.000917483	16.8567	20.8686	28.2795	66.0048	0.00220016	0.711755	1.63779	0.0686331		9.86628	8.09838	7.7511	25.7158	0.000857192	-0.67822	0.624936	0.111752		10.3901	5.79952	6.36867	22.5583	0.000751944	-0.890179	0.539547	0.0468072		2.26065	2.81003	2.51744	7.58811	0.000252937	-2.43993	0.184293	1.0272e-09		CBU_0041	AAO89610.1	hypothetical protein					Cytoplasmic
CBU_0042	3.4482	15.6129	4.85759	23.9187	0.000797291	39.2577	33.379	28.6247	101.261	0.00337538	1.63496	3.10578	0.00323887		20.4782	29.5344	17.9834	67.996	0.00226653	1.04004	2.05628	0.0593785		14.5822	29.7549	12.5239	56.8609	0.00189536	0.711879	1.63794	0.239357		16.3935	19.0715	13.508	48.9731	0.00163244	0.549158	1.46323	0.300019		CBU_0042	AAO89611.2	ferrochelatase	hemH	276	H	Protoheme ferro-lyase (ferrochelatase)	Cytoplasmic
CBU_0043	577.808	728.696	839.471	2145.98	0.0715325	909.829	895.645	863.792	2669.27	0.0889755	-0.241075	0.846115	0.367296		1209.3	1733.53	1845.45	4788.27	0.159609	0.60017	1.5159	0.0120437		988.898	1363.29	1606.07	3958.26	0.131942	0.242244	1.18283	0.35707		1135.65	1171.51	1133.62	3440.78	0.114693	0.0869027	1.06209	0.750003		CBU_0043	AAO89612.1	xanthosine triphosphate pyrophosphatase		127	F	Xanthosine triphosphate pyrophosphatase	Cytoplasmic
CBU_0044	1166.51	1210.67	1224.55	3601.73	0.120058	244.512	233.381	233.044	710.936	0.0236979	-2.91717	0.132386	2.04554e-32		274.746	343.594	417.617	1035.96	0.0345319	-2.37642	0.192587	2.56743e-26		300.02	360.64	385.205	1045.86	0.0348621	-2.43834	0.184496	2.78091e-27		371.197	361.324	259.616	992.137	0.0330712	-2.48649	0.17844	8.23257e-31		CBU_0044	AAO89613.2	hypothetical exported protein					Unknown
CBU_0045	864.842	1052.69	848.098	2765.63	0.0921877	165.604	288.206	209.183	662.993	0.0220998	-2.62956	0.161593	1.92535e-27		345.352	288.427	267.024	900.804	0.0300268	-2.21356	0.215602	8.10601e-28		348.541	388.455	302.619	1039.61	0.0346538	-2.04729	0.241938	2.59342e-24		495.7	490.243	396.313	1382.26	0.0460752	-1.60911	0.327801	7.4259e-19		CBU_0045	AAO89614.1	outer membrane protein		2885	M	Outer membrane protein and related peptidoglycan-associated (lipo)proteins	Unknown
CBU_0048	97.1245	90.1613	84.6783	271.964	0.00906547	63.967	54.9219	44.0392	162.928	0.00543094	-1.32672	0.398672	7.8239e-05		93.2693	56.9586	64.1605	214.388	0.00714628	-0.972699	0.509552	0.000630469		78.2378	109.914	88.0404	276.192	0.00920641	-0.645804	0.639137	0.0239761		83.1295	94.4273	91.8255	269.382	0.00897941	-0.636694	0.643185	0.0137416		CBU_0048	AAO89615.2	periplasmic component of efflux system		1566	V	Multidrug resistance efflux pump	Unknown
CBU_0049	6.58667	14.8367	8.41248	29.8359	0.00099453	138.688	87.8673	85.6223	312.177	0.0104059	2.88032	7.36313	6.3436e-23		54.0589	53.9873	28.8927	136.939	0.00456463	1.65145	3.14149	5.8146e-08		43.9298	34.558	43.173	121.661	0.00405536	1.45334	2.73842	4.6425e-06		42.8932	34.8496	39.8129	117.556	0.00391852	1.42033	2.67648	2.04699e-07		CBU_0049	AAO89616.1	hypothetical protein					Unknown
CBU_0050	82.4374	87.9756	89.4143	259.827	0.00866091	74.7657	63.6194	62.7529	201.138	0.0067046	-0.940219	0.521154	0.0257891		63.1769	32.4583	47.5066	143.142	0.00477139	-1.47781	0.359034	8.14092e-05		27.9754	44.9903	42.5357	115.501	0.00385005	-1.82397	0.282444	6.46678e-06		50.1017	33.4448	52.9771	136.524	0.00455078	-1.56369	0.338285	1.93787e-07		CBU_0050	AAO89617.1	hypothetical cytosolic protein					Cytoplasmic
CBU_0051	139.724	319.199	114.877	573.8	0.0191267	142.624	65.5879	158.044	366.256	0.0122085	-1.14945	0.450796	0.014372		208.718	163.965	165.787	538.469	0.017949	-0.623934	0.648899	0.153701		125.165	131.772	71.4652	328.401	0.0109467	-1.37151	0.386485	0.00170951		174.44	115.068	55.7793	345.287	0.0115096	-1.30857	0.403721	0.00103316		CBU_0051	AAO89618.2	hypothetical protein					Cytoplasmic
CBU_0053	1132.4	701.888	1133.29	2967.58	0.0989193	30.4971	50.6384	48.3118	129.447	0.00431491	-5.13967	0.0283664	2.02782e-29		64.5681	131.357	89.0353	284.96	0.00949867	-4.0045	0.0623054	7.91299e-27		462.93	364.65	326.458	1154.04	0.038468	-2.03778	0.243537	1.4695e-08		658.64	894.342	1053.99	2606.97	0.0868989	-0.821012	0.566045	0.0269763		CBU_0053	AAO89620.1	enhanced entry protein	enhA.1				Unknown*
CBU_0054	177.643	283.927	194.425	655.994	0.0218665	388.79	374.458	430.432	1193.68	0.0397894	0.327013	1.25441	0.162223		252.542	294.407	226.12	773.068	0.0257689	-0.322871	0.799478	0.153481		148.523	245.484	241.441	635.448	0.0211816	-0.666003	0.63025	0.00309735		245.428	228.321	174.954	648.703	0.0216234	-0.60076	0.659406	0.00200964		CBU_0054	AAO89621.1	chorismate--pyruvate lyase		3161	H	4-hydroxybenzoate synthetase (chorismate lyase)	Unknown
CBU_0055	97.1035	159.96	101.907	358.971	0.0119657	315.91	342.538	387.702	1046.15	0.0348717	1.00999	2.0139	1.64282e-06		247.359	206.554	210.024	663.937	0.0221312	0.324155	1.25193	0.147392		108.938	185.59	184.135	478.663	0.0159554	-0.204675	0.867734	0.410277		174.041	141.346	163.17	478.556	0.0159519	-0.166802	0.890815	0.456641		CBU_0055	AAO89622.1	4-hydroxybenzoate polyprenyltransferase	ubiA	382	H	4-hydroxybenzoate polyprenyltransferase and related prenyltransferases	CytoplasmicMembrane
CBU_0056	485.986	498.945	495.355	1480.29	0.0493429	160.46	134.085	147.545	442.09	0.0147363	-2.32028	0.200229	2.97618e-34		229.193	276.83	228.188	734.211	0.0244737	-1.60949	0.327713	1.59991e-20		248.924	296.155	308.42	853.498	0.0284499	-1.44957	0.36613	6.5018e-17		290.624	281.409	250.934	822.967	0.0274322	-1.469	0.361232	1.96568e-18		CBU_0056	AAO89623.1	type I secretion outer membrane protein		1538	MU	Outer membrane protein	OuterMembrane
CBU_0057	38.5729	22.9774	17.553	79.1032	0.00263677	0	0	0	0	0	-0.727158	0.604093	0.837433		0	0	0	0	0	-1.76515	0.294196	0.619934		0	0	0	0	0	-1.6891	0.31012	0.636723		0	20.7323	0	20.7323	0.000691078	-2.44694	0.183399	0.468958		CBU_0057	AAO89624.1	hypothetical cytosolic protein					Unknown
CBU_0058	52.9432	97.6539	46.6749	197.272	0.00657573	0	0	752.233	752.233	0.0250744	1.34178	2.53464	0.414941		183.65	0	188.038	371.688	0.0123896	0.292046	1.22438	0.876808		0	0	0	0	0	-1.57309	0.336088	0.389759		0	46.0719	63.6953	109.767	0.0036589	-1.42109	0.373429	0.394072		CBU_0058	AAO89625.1	hypothetical protein					Unknown
CBU_0062	97.6805	97.2211	99.01	293.912	0.00979706	32.7884	22.8091	22.8787	78.4762	0.00261587	-2.47928	0.179334	6.92614e-11		31.2106	25.8894	24.3876	81.4877	0.00271626	-2.46322	0.181341	3.55351e-15		28.2253	57.4242	29.2732	114.923	0.00383076	-2.02453	0.245784	1.53041e-11		25.0501	25.8313	21.7539	72.6354	0.00242118	-2.63721	0.160738	1.88365e-23		CBU_0062	AAO89629.1	DnaJ domain protein					Cytoplasmic
CBU_0063	19.1134	31.9018	29.7948	80.81	0.00269367	80.4023	106.619	103.604	290.625	0.00968751	1.31225	2.48328	7.4137e-07		85.3306	56.6505	36.8652	178.846	0.00596154	0.560969	1.47526	0.0405733		71.8456	84.7887	57.7924	214.427	0.00714756	0.800669	1.74191	0.00231301		71.6336	83.5765	70.8129	226.023	0.0075341	0.914412	1.8848	9.33621e-05		CBU_0063	AAO89630.2	3-deoxy-D-manno-octulosonic-acid transferase	kdtA	1519	M	3-deoxy-D-manno-octulosonic-acid transferase	Unknown
CBU_0064	84.5903	116.962	120.264	321.816	0.0107272	129.124	117.167	119.637	365.927	0.0121976	-0.363043	0.777523	0.063869		128.916	102.873	91.2765	323.066	0.0107689	-0.578788	0.669526	0.00102867		112.779	114.146	125.49	352.415	0.0117472	-0.490509	0.711774	0.00600041		143.278	97.2857	110.232	350.795	0.0116932	-0.480773	0.716593	0.00312931		CBU_0064	AAO89631.2	topoisomerase IV subunit B	parE	187	L	Type IIA topoisomerase (DNA gyrase/topo II, topoisomerase IV), B subunit	Cytoplasmic
CBU_0065	102.958	173.051	183.981	459.991	0.015333	121.642	98.7037	162.597	382.942	0.0127647	-0.7976	0.575306	0.0477741		223.585	189.063	233.9	646.548	0.0215516	-0.0648103	0.956071	0.860651		139.217	265.428	179.809	584.454	0.0194818	-0.269284	0.829731	0.430225		231.205	169.837	190.811	591.853	0.0197284	-0.223798	0.856308	0.438403		CBU_0065	AAO89632.1	rhodanese-related sulfurtransferase		607	P	Rhodanese-related sulfurtransferase	Cytoplasmic
CBU_0065a	497.291	653.304	934.649	2085.24	0.0695081	546.339	411.158	494.89	1452.39	0.0484129	-1.06874	0.476737	0.000528945		615.767	500.503	338.468	1454.74	0.0484913	-1.11262	0.462452	7.72576e-05		281.66	406.432	388.447	1076.54	0.0358846	-1.58648	0.332982	4.9248e-08		426.792	540.522	509.562	1476.88	0.0492292	-1.07782	0.473743	3.52795e-05		CBU_0065a	ACI15234.1	hypothetical protein					CytoplasmicMembrane
CBU_0066	399.492	364.273	379.519	1143.28	0.0381095	263.028	306.957	308.981	878.966	0.0292989	-0.967867	0.511261	0.00153945		177.434	323.383	291.219	792.036	0.0264012	-1.11909	0.460383	9.65346e-05		212.071	262.866	294.268	769.205	0.0256402	-1.2399	0.423403	1.80093e-05		193.061	239.554	231.69	664.304	0.0221435	-1.4025	0.378273	2.04391e-07		CBU_0066	AAO89633.1	5-formyltetrahydrofolate cyclo-ligase		212	H	5-formyltetrahydrofolate cyclo-ligase	Cytoplasmic
CBU_0067	25.3237	55.6938	25.8623	106.88	0.00356266	60.3788	43.05	86.4864	189.915	0.0063305	0.320931	1.24914	0.671325		35.6344	30.3728	32.0945	98.1017	0.00327006	-0.659766	0.632981	0.377322		34.8571	46.2232	11.3635	92.4438	0.00308146	-0.792548	0.577324	0.2972		51.9848	100.86	88.1934	241.038	0.00803461	0.651712	1.57103	0.186007		CBU_0067	AAO89634.1	hypothetical protein		3027	S	Uncharacterized protein conserved in bacteria	Cytoplasmic
CBU_0068	57.5072	164.095	38.3772	259.98	0.00866598	158.157	81.0058	128.546	367.709	0.012257	0.0214485	1.01498	0.983873		92.9873	79.4973	21.1543	193.639	0.00645463	-0.953412	0.51641	0.241421		46.9433	21.5596	43.4132	111.916	0.00373054	-1.77529	0.292135	0.0517669		57.4309	74.4238	30.9869	162.842	0.00542805	-1.17392	0.443215	0.0729092		CBU_0068	AAO89635.1	hypothetical protein					Unknown
CBU_0068a	2.25367	10.1325	3.22502	15.6112	0.000520372	0	0	0	0	0	1.13674	2.19884	0.573093		54.9685	0	50.9023	105.871	0.00352903	2.18512	4.54763	0.226273		0	48.8919	0	48.8919	0.00162973	1.13651	2.19848	0.594356		17.1342	12.1059	18.1572	47.3972	0.00157991	1.0815	2.11624	0.549209		CBU_0068a	ACI15235.1	hypothetical protein					Unknown
CBU_0072	63.2732	127.104	81.0892	271.466	0.00904887	76.9479	113.124	52.3737	242.446	0.00808152	-0.685131	0.621949	0.0527735		64.5031	96.4022	87.8469	248.752	0.00829174	-0.649989	0.637285	0.0503286		44.948	85.9679	99.9825	230.898	0.00769662	-0.840602	0.55841	0.0112963		48.1585	37.686	59.6016	145.446	0.0048482	-1.45732	0.364168	1.54506e-06		CBU_0072	AAO89639.1	ankyrin repeat protein					Cytoplasmic
CBU_0073	102.489	221.098	121.028	444.615	0.0148205	217.05	182.297	158.169	557.515	0.0185838	-0.184393	0.880019	0.460409		225.077	188.932	182.979	596.988	0.0198996	-0.113182	0.924546	0.659799		162.356	232.917	179.14	574.413	0.0191471	-0.218895	0.859224	0.362583		213.905	163.965	154.26	532.13	0.0177377	-0.304931	0.809481	0.166838		CBU_0073	AAO89640.2	Xaa-Pro aminopeptidase		6	E	Xaa-Pro aminopeptidase	Cytoplasmic
CBU_0074	1.28347	1.43609	0.606884	3.32644	0.000110881	48.5254	144.497	0	193.022	0.00643407	5.30878	39.637	4.71572e-06	14	84.7615	143.852	205.132	433.746	0.0144582	6.49636	90.2814	6.52127e-12	4	0	77.6147	129.282	206.897	0.00689655	5.30957	39.6589	2.95957e-07	7	17.0925	19.1375	37.5906	73.8207	0.00246069	3.86667	14.5876	0.000178794	9	CBU_0074	AAO89641.1	hypothetical protein					Unknown
CBU_0075	58.1365	75.4149	81.7772	215.329	0.00717762	216.817	214.608	229.782	661.207	0.0220402	1.06555	2.09297	5.43314e-05		154.363	233.346	289.341	677.05	0.0225683	1.1053	2.15144	1.4395e-05		115.839	184.882	177.367	478.088	0.0159363	0.511386	1.42542	0.0634666		160.105	147.676	145.753	453.534	0.0151178	0.476935	1.39178	0.0711913		CBU_0075	AAO89642.1	2-polyprenyl-6-methoxyphenol hydroxylase	ubiH	654	HC	2-polyprenyl-6-methoxyphenol hydroxylase and related FAD-dependent oxidoreductases	Unknown*
CBU_0076	79.9267	88.0178	123.819	291.764	0.00972546	160.748	177.166	142.226	480.139	0.0160046	0.151482	1.11071	0.592449		173.359	197.557	189.356	560.272	0.0186757	0.359647	1.28311	0.146689		176.429	178.09	172.939	527.459	0.017582	0.217992	1.16311	0.410792		209.898	136.143	139.281	485.322	0.0161774	0.107173	1.07712	0.686042		CBU_0076	AAO89643.2	monooxygenase	visC	654	HC	2-polyprenyl-6-methoxyphenol hydroxylase and related FAD-dependent oxidoreductases	Cytoplasmic
CBU_0077	113.952	213.075	195.948	522.974	0.0174325	599.801	603.311	534.024	1737.14	0.0579046	1.20803	2.31022	5.81595e-05		956.617	425.565	344.802	1726.98	0.0575661	1.13173	2.19122	0.00013557		577.84	614.817	682.919	1875.57	0.0625192	1.24429	2.36901	2.49683e-05		945.267	592.176	461.259	1998.7	0.0666234	1.33756	2.52723	3.5605e-06		CBU_0077	AAO89644.1	hypothetical membrane spanning protein					CytoplasmicMembrane
CBU_0081	55.6688	94.0017	81.2855	230.956	0.00769853	449.921	490.046	405.637	1345.6	0.0448535	2.00933	4.02596	3.04671e-39		369.503	315.06	354.587	1039.15	0.0346383	1.61538	3.06393	5.85449e-27		349.145	369.265	406.6	1125.01	0.0375003	1.67768	3.19913	6.6547e-29		383.466	288.851	260.233	932.55	0.031085	1.42384	2.68298	1.72747e-22		CBU_0081	AAO89648.1	prolyl-tRNA synthetase	proS	442	J	Prolyl-tRNA synthetase	Cytoplasmic
CBU_0083	296.756	258.495	324.552	879.803	0.0293268	1238.99	977.49	1539.17	3755.65	0.125188	1.50561	2.83945	3.30983e-05		3368.86	2364.61	2705.11	8438.58	0.281286	2.6437	6.24932	1.40013e-15		6839.74	5189.09	4799.37	16828.2	0.56094	3.61081	12.217	1.04007e-28		1877.1	1689.69	3477.26	7044.05	0.234802	2.39549	5.26157	2.40071e-13		CBU_0083	AAO89650.2	hypothetical protein					CytoplasmicMembrane
CBU_0084	36.6235	30.4585	29.9627	97.0446	0.00323482	28.6473	32.0661	22.4514	83.1647	0.00277216	-0.824386	0.564722	0.0323399		20.0882	14.7013	13.0192	47.8087	0.00159362	-1.66038	0.316356	4.72332e-06		30.9519	37.4944	22.5415	90.9878	0.00303293	-0.765408	0.588287	0.0279732		23.5347	33.8691	23.5129	80.9167	0.00269722	-0.890433	0.539452	0.00409952		CBU_0084	AAO89651.1	phosphoglycerol transferase MdoB and related protein-like protein	alkaline phosphatase superfamily	3083	R	Predicted hydrolase of alkaline phosphatase superfamily	CytoplasmicMembrane
CBU_0085	684.411	707.375	755.527	2147.31	0.0715771	457.525	229.952	626.861	1314.34	0.0438113	-1.29904	0.406396	0.0169668		1311.78	755.224	814.831	2881.84	0.0960613	-0.197384	0.87213	0.639089		891.922	424.455	1151.95	2468.32	0.0822775	-0.452849	0.730599	0.257236		1201.08	1214.32	1058.32	3473.72	0.115791	0.0780109	1.05556	0.820173		CBU_0085	AAO89652.1	entericidin A precursor					Unknown
CBU_0086	52.0592	56.377	56.3331	164.769	0.00549231	81.2349	108.577	57.8384	247.65	0.008255	0.0105691	1.00735	0.980521		146.213	79.111	97.389	322.713	0.0107571	0.353951	1.27806	0.20614		164.739	141.265	139.946	445.949	0.014865	0.798328	1.73908	0.00151193		179.361	150.19	146.141	475.692	0.0158564	0.909283	1.87811	4.55775e-05		CBU_0086	AAO89653.1	putative lactonase		3618	R	Predicted metal-dependent hydrolase of the TIM-barrel fold	Unknown
CBU_0087	845	508.684	775.401	2129.09	0.0709695	36.2346	24.7804	43.1252	104.14	0.00347134	-4.9709	0.0318868	1.28259e-39		86.0466	73.5076	48.0546	207.609	0.00692029	-4.02439	0.0614523	7.70252e-34		158.399	139.82	140.551	438.77	0.0146257	-2.96562	0.128015	8.51375e-20		228.035	349.526	346.124	923.684	0.0307895	-1.84486	0.278382	1.09381e-08		CBU_0087	AAO89654.2	phosphoglycerol transferase MdoB and related protein-like protein	alkaline phosphatase superfamily	3083	R	Predicted hydrolase of alkaline phosphatase superfamily	CytoplasmicMembrane
CBU_0089	513.142	626.134	513.424	1652.7	0.05509	0	0	0	0	0	-3.81306	0.0711465	0.00414927		500.863	377.612	0	878.475	0.0292825	-1.50258	0.352921	0.0591392		594.615	1358.26	703.294	2656.17	0.0885389	0.0376136	1.02641	0.96344		376.89	580.506	458.606	1416	0.0472001	-0.806104	0.571924	0.139792		CBU_0089	AAO89655.1	hypothetical protein					Unknown
CBU_0089a	19582.4	21313.7	22054	62950.1	2.09834	584.018	529.782	554.277	1668.08	0.0556025	-5.80843	0.0178438	2.44567e-70		1685.26	2220.18	2667.93	6573.36	0.219112	-3.82936	0.0703474	3.84235e-39		6976.1	4612.37	3763.24	15351.7	0.511724	-2.65523	0.158744	1.00099e-19		9073.28	7415.9	10268.2	26757.3	0.891911	-1.84143	0.279045	3.41152e-10		CBU_0089a	ACI15236.1	hypothetical protein					Unknown
CBU_0090	703.978	633.478	664.904	2002.36	0.0667453	176.232	189.645	160.307	526.185	0.0175395	-2.51937	0.174419	3.24569e-29		213.7	206.249	185.314	605.263	0.0201754	-2.34248	0.197171	7.93007e-29		253.797	249.855	233.331	736.983	0.0245661	-2.10129	0.23305	1.19883e-23		346.612	392.964	290.252	1029.83	0.0343276	-1.59164	0.331793	3.63372e-15		CBU_0090	AAO89656.2	TolB	tolB	823	U	Periplasmic component of the Tol biopolymer transport system	Unknown*
CBU_0091	774.256	879.145	816.841	2470.24	0.0823414	79.0823	46.984	97.6379	223.704	0.0074568	-4.02715	0.0613346	4.9302e-31		195.07	105.098	76.1908	376.358	0.0125453	-3.34079	0.0987013	3.18982e-36		129.389	126.574	135.554	391.517	0.0130506	-3.29838	0.101646	5.72745e-35		167.099	202.121	172.707	541.927	0.0180642	-2.79088	0.144498	1.50005e-33		CBU_0091	AAO89657.2	peptidoglycan-associated lipoprotein		2885	M	Outer membrane protein and related peptidoglycan-associated (lipo)proteins	OuterMembrane
CBU_0092	173.565	248.898	169.221	591.684	0.0197228	79.8886	70.3845	59.3017	209.575	0.00698583	-2.04375	0.242532	2.59935e-10		82.8478	47.6363	20.6004	151.085	0.00503615	-2.58323	0.166867	2.20035e-18		58.5975	57.5451	51.1927	167.335	0.00557784	-2.44102	0.184153	1.09508e-16		85.7332	76.5075	65.6516	227.892	0.00759641	-1.97216	0.254871	1.09093e-16		CBU_0092	AAO89658.2	tol system periplasmic component	ybgF	1729	S	Uncharacterized protein conserved in bacteria	Unknown
CBU_0093	91.4598	84.7853	93.1257	269.371	0.00897903	143.318	238.533	222.555	604.406	0.0201469	0.57956	1.49439	0.0787221		168.475	165.388	134.767	468.63	0.015621	0.184536	1.13645	0.607623		155.048	258.433	318.302	731.783	0.0243928	0.767714	1.70257	0.0107455		175.11	119.435	188.876	483.421	0.016114	0.212329	1.15856	0.511858		CBU_0093	AAO89659.1	queuosine biosynthesis protein	queE	602	O	Organic radical activating enzymes	Cytoplasmic
CBU_0094	29.9246	38.9609	24.5867	93.4721	0.00311574	35.7665	40.1523	46.3939	122.313	0.00407709	-0.169188	0.889343	0.636523		68.6611	52.022	48.9865	169.67	0.00565565	0.266378	1.20278	0.408289		98.452	63.2991	56.8588	218.61	0.007287	0.615694	1.5323	0.0353119		95.6501	117.518	82.9845	296.152	0.00987174	1.0661	2.09377	7.43735e-05		CBU_0094	AAO89660.1	ClpB	clpB	542	O	ATPases with chaperone activity, ATP-binding subunit	Cytoplasmic
CBU_0095	44.0472	44.2468	61.1681	149.462	0.00498207	76.2055	61.1434	58.9554	196.304	0.00654348	-0.1786	0.88356	0.655639		66.8657	49.1895	28.8726	144.928	0.00483093	-0.668098	0.629336	0.0480698		78.2127	67.1283	59.6378	204.979	0.00683262	-0.18405	0.880228	0.619638		75.9849	93.8948	74.4633	244.343	0.00814476	0.100942	1.07247	0.754578		CBU_0095	AAO89661.1	sodium-calcium exchanger		530	P	Ca2+/Na+ antiporter	CytoplasmicMembrane
CBU_0095a	336.837	732.354	292.311	1361.5	0.0453834	275.794	282.244	214.458	772.496	0.0257499	-1.32516	0.399106	0.00120146		117.214	212.494	344.729	674.436	0.0224812	-1.49938	0.353706	8.48067e-05		165.117	144.523	148.056	457.696	0.0152565	-2.14818	0.225598	7.00711e-08		181.463	180.78	166.43	528.673	0.0176224	-1.91338	0.26547	7.64513e-08		CBU_0095a	ACI15237.1	acetyltransferase					Unknown
CBU_0096	130.642	157.843	166.81	455.295	0.0151765	142.091	127.241	179.478	448.81	0.0149603	-0.579279	0.669298	0.0159511		103.462	124.243	99.27	326.975	0.0108992	-1.05872	0.480056	1.62256e-06		114.817	104.354	146.918	366.089	0.012203	-0.94753	0.518519	1.85987e-05		118.47	125.128	131.031	374.629	0.0124876	-0.878588	0.543899	1.11792e-05		CBU_0096	AAO89662.1	cardiolipin synthetase	clS	1502	I	Phosphatidylserine/phosphatidylglycerophosphate/cardiolipin synthases and related enzymes	CytoplasmicMembrane
CBU_0097	144.872	174.853	210.278	530.004	0.0176668	215.998	132.861	144.354	493.213	0.0164404	-0.660303	0.632745	0.0109371		177.639	169.794	105.335	452.768	0.0150923	-0.82302	0.565257	0.000396214		147.975	212.876	173.568	534.418	0.0178139	-0.627177	0.647442	0.00752152		207.855	185.949	175.332	569.136	0.0189712	-0.503328	0.705478	0.0182326		CBU_0097	AAO89663.1	CDP-diacylglycerol--serine O-phosphatidyltransferase	pssA	1183	I	Phosphatidylserine synthase	CytoplasmicMembrane
CBU_0098	36.8928	38.7229	49.2127	124.828	0.00416095	24.4017	26.9198	20.7521	72.0735	0.00240245	-1.36595	0.387978	0.00887453		14.0804	7.00081	15.4233	36.5046	0.00121682	-2.38753	0.191109	2.78202e-06		13.7336	20.5862	10.96	45.2799	0.00150933	-2.11712	0.230507	1.67225e-05		17.7197	23.3617	11.8324	52.9137	0.00176379	-1.83321	0.280639	3.42623e-07		CBU_0098	AAO89664.1	nicotinate-nucleotide pyrophosphorylase (carboxylating)	nadC	157	H	Nicotinate-nucleotide pyrophosphorylase	Cytoplasmic
CBU_0098a	41.031	33.7328	64.6534	139.417	0.00464724	0	209.662	451.34	661.002	0.0220334	1.60883	3.05004	0.0726797		183.65	194.896	0	378.546	0.0126182	0.785907	1.72418	0.408615		63.7087	55.4391	109.89	229.037	0.00763458	0.0615807	1.04361	0.96344		55.6981	40.1271	59.3025	155.128	0.00517092	-0.497998	0.708089	0.588911		CBU_0098a	ACI15238.1	hypothetical protein					Unknown
CBU_0098b	14.9487	11.6271	19.72	46.2958	0.00154319	0	0	0	0	0	-1.28307	0.41092	0.520751		66.7818	0	30.7699	97.5516	0.00325172	0.352003	1.27633	0.857966		0	0	0	0	0	-2.24504	0.210949	0.24893		0	15.0781	55.1209	70.199	0.00233997	-0.0232921	0.983985	0.990045		CBU_0098b	ACI15239.1	hypothetical protein					Unknown
CBU_0099	156.987	297.052	281.943	735.982	0.0245327	258.887	388.955	389.966	1037.81	0.0345936	-0.0236394	0.983748	0.956919		447.918	216.879	168.013	832.81	0.0277603	-0.406151	0.754634	0.241421		200.854	140.738	202.468	544.061	0.0181354	-1.02614	0.491021	0.00229716		201.327	274.672	193.805	669.805	0.0223268	-0.690972	0.619436	0.0272015		CBU_0099	AAO89665.2	phosphohistidine phosphatase SixA homolog	sixA	2062	T	Phosphohistidine phosphatase SixA	Cytoplasmic
CBU_0100	29.8656	49.1106	69.7813	148.758	0.00495859	222.988	174.923	176.101	574.012	0.0191337	1.4124	2.6618	0.000904014		309.642	186.685	169.473	665.8	0.0221933	1.57544	2.98026	1.90498e-05		183.481	157.228	151.572	492.281	0.0164094	1.12296	2.17793	0.00490607		73.5539	108.874	117.117	299.545	0.00998483	0.44923	1.36531	0.240603		CBU_0100	AAO89666.1	hypothetical protein					CytoplasmicMembrane
CBU_0101	40.9092	54.9333	45.7614	141.604	0.00472013	271.533	363.248	255.608	890.389	0.0296796	2.09891	4.28385	3.86875e-23		169.458	190.692	184.988	545.139	0.0181713	1.37502	2.59371	9.05844e-11		98.7663	127.755	164.92	391.441	0.013048	0.832049	1.78021	0.000201429		124.975	103.549	137.33	365.854	0.0121951	0.776311	1.71275	0.000232887		CBU_0101	AAO89667.1	L-aspartate oxidase	nadB	29	H	Aspartate oxidase	Cytoplasmic
CBU_0102	93.6258	160.842	63.3857	317.853	0.0105951	0	712.851	241.789	954.64	0.0318213	1.02619	2.03664	0.324477		131.178	100.697	390.54	622.416	0.0207472	0.37968	1.30105	0.729115		548.875	258.716	234.431	1042.02	0.0347341	1.09872	2.14164	0.197305		207.082	148.088	220.484	575.654	0.0191885	0.263711	1.20056	0.749471		CBU_0102	AAO89668.2	hypothetical protein					Unknown
CBU_0103	105.907	211.322	138.969	456.198	0.0152066	329.599	337.202	325.96	992.761	0.033092	0.604765	1.52073	0.000469188		362.79	303.333	259.48	925.603	0.0308534	0.468995	1.38414	0.00542883		262.299	302.815	341.69	906.804	0.0302268	0.396676	1.31647	0.021291		311.042	254.579	246.951	812.572	0.0270857	0.265291	1.20188	0.115881		CBU_0103	AAO89669.1	peptidase	M20A family	624	E	Acetylornithine deacetylase/Succinyl-diaminopimelate desuccinylase and related deacylases	Cytoplasmic
CBU_0106	49.4136	20.2742	26.8457	96.5335	0.00321778	0	0	0	0	0	-0.278683	0.824343	0.898051		131.178	100.697	0	231.875	0.00772917	0.536022	1.44997	0.80382		0	0	0	0	0	-1.24065	0.423183	0.548108		124.249	63.7918	44.0967	232.138	0.00773793	0.532747	1.44668	0.748704		CBU_0106	AAO89670.1	hypothetical protein					Unknown
CBU_0107	23.1857	38.3776	28.9666	90.5299	0.00301766	48.343	45.4548	35.8842	129.682	0.00432273	-0.0157447	0.989146	0.976008		23.8844	48.4806	85.8475	158.213	0.00527375	0.293879	1.22593	0.451432		41.8314	52.1708	48.314	142.316	0.00474387	0.0413229	1.02906	0.929202		64.3211	59.0422	58.863	182.226	0.00607421	0.43105	1.34821	0.19736		CBU_0107	AAO89671.1	methionine transport ATP-binding protein		1135	P	ABC-type metal ion transport system, ATPase component	CytoplasmicMembrane
CBU_0108	33.3611	31.1993	36.6719	101.232	0.00337441	15.334	16.4765	39.9865	71.797	0.00239323	-1.07894	0.473377	0.080928		34.1933	42.9211	44.26	121.374	0.00404581	-0.3357	0.792399	0.476582		51.294	57.8847	54.7619	163.941	0.00546469	0.038293	1.0269	0.942054		35.6491	54.8439	39.2272	129.72	0.00432401	-0.246789	0.84277	0.52568		CBU_0108	AAO89672.2	methionine transport system permease protein		2011	P	ABC-type metal ion transport system, permease component	CytoplasmicMembrane
CBU_0109	39.7134	44.0121	46.3182	130.044	0.00433479	86.7536	84.4427	86.4799	257.676	0.00858921	0.4183	1.33635	0.203462		105.921	90.2081	99.3054	295.435	0.00984783	0.588996	1.5042	0.0278556		177.268	125.507	119.743	422.519	0.014084	1.07083	2.10063	1.4136e-05		123.451	93.5017	97.7905	314.743	0.0104914	0.653826	1.57334	0.00476761		CBU_0109	AAO89673.1	methionine-binding protein		1464	P	ABC-type metal ion transport system, periplasmic component/surface antigen	CytoplasmicMembrane
CBU_0110	4387.25	3543.81	4020.54	11951.6	0.398387	268.895	262.402	173.337	704.633	0.0234878	-4.68336	0.0389197	3.50989e-44		974.064	769.059	720.277	2463.4	0.0821133	-2.9116	0.132899	8.78388e-25		2216.92	1484.16	1550.01	5251.08	0.175036	-1.84091	0.279145	6.56128e-11		3537.64	3098.48	4507.5	11143.6	0.371454	-0.731036	0.602471	0.0119933		CBU_0110	AAO89674.2	hypothetical exported protein					Unknown
CBU_0110a	11798.9	12156.9	8565.66	32521.4	1.08405	323470	338286	358746	1.0205e+06	34.0167	4.39161	20.9898	3.27723e-53	25	235222	227731	248394	711348	23.7116	3.85289	14.4489	4.85586e-41	22	185899	131707	116285	433891	14.463	3.1028	8.59085	6.96766e-27		35821.7	42742.5	59582.2	138146	4.60488	1.48745	2.80394	4.81592e-07		CBU_0110a	ACI15240.1	hypothetical protein					Unknown
CBU_0111	82.4049	134.603	93.0879	310.096	0.0103365	146.324	131.482	111.874	389.679	0.0129893	-0.205722	0.867105	0.408001		167.169	119.389	108.708	395.267	0.0131756	-0.225367	0.855378	0.309893		156.837	158.916	140.966	456.719	0.015224	-0.0473536	0.96771	0.850487		188.592	185.261	139.952	513.805	0.0171268	0.146399	1.1068	0.474956		CBU_0111	AAO89675.1	2-amino-3-ketobutyrate coenzyme A ligase	kbl	156	H	7-keto-8-aminopelargonate synthetase and related enzymes	Cytoplasmic
CBU_0112	113.289	105.739	130.532	349.561	0.011652	280.694	311.869	277.799	870.362	0.0290121	0.733155	1.66227	0.00298288		337.95	228.797	222.503	789.25	0.0263083	0.552818	1.46695	0.0234046		198.689	366.185	310.694	875.567	0.0291856	0.653996	1.57352	0.00668874		263.987	234.873	247.86	746.72	0.0248907	0.468915	1.38407	0.0481698		CBU_0112	AAO89676.1	threonine 3-dehydrogenase	tdh	1063	ER	Threonine dehydrogenase and related Zn-dependent dehydrogenases	Cytoplasmic
CBU_0113	11765.3	9901.95	9405.48	31072.7	1.03576	6138.47	4468.62	4819.39	15426.5	0.514216	-1.61229	0.327078	6.76573e-11		9400.38	10891.1	10670.4	30961.9	1.03206	-0.618488	0.651353	0.0127967		9764.2	10786.2	10895.3	31445.6	1.04819	-0.656507	0.634412	0.00800859		10976.1	13690.4	10390.3	35056.8	1.16856	-0.462204	0.725877	0.0646703		CBU_0113	AAO89677.1	hypothetical protein					Unknown
CBU_0114	13.2417	65.037	12.6841	90.9628	0.00303209	117.146	69.882	125.784	312.812	0.0104271	1.35357	2.55544	0.0271388		25.1009	52.4355	39.1717	116.708	0.00389027	-0.0724124	0.951046	0.926143		42.1523	37.9084	48.1381	128.199	0.00427329	-0.00747832	0.99483	0.994287		26.9023	42.9953	18.9821	88.8797	0.00296266	-0.487826	0.713099	0.448084		CBU_0114	AAO89678.1	YajQ protein	yajQ	1666	S	Uncharacterized protein conserved in bacteria	Cytoplasmic
CBU_0115	2002.69	1900.94	2243.66	6147.29	0.20491	1539.73	1593.11	1182.26	4315.11	0.143837	-1.09512	0.468098	1.03343e-05		1758.73	2482.28	2694.5	6935.51	0.231184	-0.40916	0.753062	0.114892		1985.05	2033.65	2502.74	6521.44	0.217381	-0.573027	0.672205	0.0239761		2308.26	2392.05	2346.33	7046.64	0.234888	-0.422902	0.745923	0.0989418		CBU_0115	AAO89679.2	cell division protein	mraZ	2001	S	Uncharacterized protein conserved in bacteria	Cytoplasmic
CBU_0116	870.182	1145.93	1019.92	3036.03	0.101201	287.914	300.35	330.914	919.177	0.0306392	-2.2776	0.206241	1.19704e-33		588.55	641.25	710.04	1939.84	0.0646613	-1.21222	0.431604	9.41604e-13		731.369	758.351	815.991	2305.71	0.076857	-1.02477	0.49149	1.74955e-09		975.007	916.489	1013.09	2904.59	0.0968197	-0.656712	0.634322	9.679e-05		CBU_0116	AAO89680.1	S-adenosyl-methyltransferase	mraW	275	M	Predicted S-adenosylmethionine-dependent methyltransferase involved in cell envelope biogenesis	Cytoplasmic
CBU_0117	2877.93	2657.46	3566.4	9101.78	0.303393	1080.74	519.602	712.641	2312.99	0.0770995	-2.56007	0.169568	9.47791e-19		1501.61	1943.27	1910.56	5355.43	0.178514	-1.3571	0.390365	4.74874e-07		2542.49	2558.03	2514.68	7615.2	0.25384	-0.910023	0.532176	0.000882445		3024.15	3950.06	3740.16	10714.4	0.357145	-0.37451	0.771367	0.190252		CBU_0117	AAO89681.1	cell division protein	ftsL	3116	D	Cell division protein	Unknown
CBU_0118	1908.75	2086.3	1341.18	5336.23	0.177874	300.021	325.504	213.479	839.004	0.0279668	-3.24976	0.10513	1.63126e-35		408.588	534.298	533.909	1476.8	0.0492265	-2.43868	0.184452	1.38368e-21		433.136	688.382	674.093	1795.61	0.0598537	-2.23566	0.212325	2.5918e-18		514.615	568.365	560.661	1643.64	0.054788	-2.31038	0.201608	9.70274e-20		CBU_0118	AAO89682.2	division specific D D-transpeptidase	ftsI	768	M	Cell division protein FtsI/penicillin-binding protein 2	CytoplasmicMembrane
CBU_0119	5.89731	5.87561	6.86211	18.635	0.000621167	12.8794	7.06371	7.03238	26.9755	0.000899183	-0.0294122	0.979819	0.971819		3.75375	9.33531	11.5648	24.6539	0.000821797	-0.1561	0.897448	0.824926		7.17818	9.95734	11.1196	28.2551	0.000941836	-0.0550968	0.96253	0.939028		6.11354	4.8779	3.17317	14.1646	0.000472154	-1.01245	0.495704	0.0396559		CBU_0119	AAO89683.2	hypothetical protein					Unknown
CBU_0121	0	2.46186	0	2.46186	8.20621e-05	0	0	0	0	0	4.22264	18.6699	0.464129		0	0	0	0	0	3.18474	9.0929	0.605178		0	0	0	0	0	3.26079	9.58507	0.595825		0	0	0	0	0	1.4331	2.70026	0.812843		CBU_0121	AAO89685.1	hypothetical protein					Unknown
CBU_0122	56.1814	65.2717	82.344	203.797	0.00679324	85.0268	58.4304	151.118	294.575	0.00981918	-0.0380033	0.974002	0.959507		459.125	195.799	59.9059	714.829	0.0238276	1.16239	2.23828	0.00698884		196.386	328.611	248.954	773.951	0.0257984	1.28467	2.43627	0.00242967		462.224	336.378	290.284	1088.89	0.0362962	1.79578	3.47204	8.41297e-07		CBU_0122	AAO89686.1	hypothetical membrane associated protein					CytoplasmicMembrane
CBU_0123	41.5157	58.6221	46.0707	146.209	0.00487362	91.9536	92.9338	53.5804	238.468	0.00794893	0.154439	1.11299	0.536265		121.921	96.93	85.4403	304.292	0.0101431	0.4732	1.38818	0.0135508		108.77	132.96	149.976	391.707	0.0130569	0.79536	1.73551	1.11782e-05		116.584	112.067	95.4365	324.088	0.0108029	0.555077	1.46925	0.00100545		CBU_0123	AAO89687.1	UDP-N-acetylmuramoylalanyl-D-glutamate--2 6-diaminopimelate ligase	murE	769	M	UDP-N-acetylmuramyl tripeptide synthase	Cytoplasmic
CBU_0124	95.0262	131.418	120.838	347.283	0.0115761	342.805	275.314	257.474	875.593	0.0291864	0.784321	1.72228	5.29371e-07		291.562	254.793	196.386	742.741	0.024758	0.511582	1.42561	0.000691489		235.252	279.948	277.774	792.974	0.0264325	0.565109	1.4795	0.000171678		286.722	212.644	221.031	720.397	0.0240132	0.449159	1.36524	0.0014797		CBU_0124	AAO89688.1	UDP-N-acetylmuramoyl-tripeptide--D-alanyl-D-alanine ligase	murF	770	M	UDP-N-acetylmuramyl pentapeptide synthase	Cytoplasmic
CBU_0125	43.6188	45.0608	55.4866	144.166	0.00480554	134.397	111.761	164.826	410.985	0.0136995	0.941614	1.92068	0.000152957		114.631	102.537	83.5304	300.698	0.0100233	0.454954	1.37074	0.0682934		73.4841	108.861	100.312	282.657	0.00942191	0.316794	1.24556	0.23241		95.0733	95.405	78.7584	269.237	0.00897456	0.285035	1.21844	0.223729		CBU_0125	AAO89689.1	phospho-N-acetylmuramoyl-pentapeptide-transferase	mraY	472	M	UDP-N-acetylmuramyl pentapeptide phosphotransferase/UDP-N-acetylglucosamine-1-phosphate transferase	CytoplasmicMembrane
CBU_0127	23.1025	32.8248	16.2992	72.2265	0.00240755	400.335	792.056	846.262	2038.65	0.0679551	4.28035	19.4318	2.43831e-08		114.781	0	225.646	340.427	0.0113476	1.56821	2.96536	0.173649		0	114.139	413.702	527.842	0.0175947	2.25433	4.77112	0.0187629		100.953	129.577	76.4343	306.964	0.0102321	1.53282	2.89352	0.0645968		CBU_0127	AAO89691.1	hypothetical protein					Unknown
CBU_0130	83.5986	68.77	107.235	259.604	0.00865346	80.0669	0	0	80.0669	0.0026689	-2.20928	0.216242	0.148846		0	158.995	0	158.995	0.00529982	-1.33247	0.397089	0.246214		48.212	129.358	0	177.57	0.00591899	-1.24	0.423371	0.285675		29.1035	42.5279	15.4934	87.1248	0.00290416	-2.16198	0.223449	0.0247736		CBU_0130	AAO89694.2	hypothetical protein					Unknown
CBU_0131	104.557	117.581	118.422	340.561	0.011352	76.2151	75.0143	66.018	217.247	0.00724158	-1.2175	0.430027	6.51443e-05		87.27	39.7745	55.3901	182.435	0.00608115	-1.51637	0.349566	7.05295e-08		141.192	89.6978	84.4419	315.332	0.0105111	-0.73318	0.601576	0.0084897		129.066	118.028	110.593	357.687	0.0119229	-0.543222	0.686237	0.0400902		CBU_0131	AAO89695.1	UDP-N-acetylmuramoylalanine--D-glutamate ligase	murD	771	M	UDP-N-acetylmuramoylalanine-D-glutamate ligase	Cytoplasmic
CBU_0132	100.583	111.304	123.111	334.998	0.0111666	90.8239	63.0395	81.3557	235.219	0.00784064	-1.07566	0.474454	0.000894833		99.6892	58.5571	23.6009	181.847	0.00606157	-1.52148	0.348327	3.55452e-07		77.9114	101.859	104.782	284.552	0.00948507	-0.883752	0.541956	0.00255671		88.4942	86.2667	89.6041	264.365	0.00881217	-0.950551	0.517435	0.000378786		CBU_0132	AAO89696.1	cell division protein	ftsW	772	D	Bacterial cell division membrane protein	CytoplasmicMembrane
CBU_0135	51.7532	61.9485	63.854	177.556	0.00591852	82.4819	81.2025	69.6212	233.306	0.00777685	-0.16881	0.889576	0.573093		83.8971	103.819	87.6142	275.33	0.00917768	0.0537564	1.03796	0.851754		64.9204	100.066	95.515	260.501	0.00868337	-0.0909716	0.93889	0.742554		72.2019	67.8606	76.5987	216.661	0.00722204	-0.316459	0.803039	0.143108		CBU_0135	AAO89699.1	UDP-N-acetylglucosamine--N-acetylmuramyl-(pentapeptide) pyrophosphoryl-undecaprenol N-acetylglucosamine transferase	murG	707	M	UDP-N-acetylglucosamine:LPS N-acetylglucosamine transferase	CytoplasmicMembrane
CBU_0136	102.577	110.326	140.466	353.368	0.0117789	148.675	130.311	144.569	423.555	0.0141185	-0.30648	0.808612	0.182898		200.596	190.676	140.287	531.56	0.0177187	-0.0140705	0.990294	0.955926		223.585	247.948	230.774	702.308	0.0234103	0.348479	1.27322	0.0859905		257.044	213.25	227.091	697.385	0.0232462	0.364913	1.2878	0.055956		CBU_0136	AAO89700.1	UDP-N-acetylmuramate--alanine ligase	murC	773	M	UDP-N-acetylmuramate-alanine ligase	Cytoplasmic
CBU_0137	99.6483	107.504	167.582	374.735	0.0124912	134.849	86.64	110.824	332.313	0.0110771	-0.736061	0.600376	0.0196174		148.324	147.535	139.059	434.918	0.0144973	-0.373847	0.771722	0.209499		99.271	176.404	184.642	460.317	0.0153439	-0.357451	0.780542	0.236747		182.078	144.798	172.599	499.475	0.0166492	-0.196816	0.872474	0.507078		CBU_0137	AAO89701.1	UDP-N-acetylenolpyruvoylglucosamine reductase	murB	812	M	UDP-N-acetylmuramate dehydrogenase	Cytoplasmic
CBU_0138	30.5312	43.9868	52.6124	127.13	0.00423768	13.039	43.2509	14.0544	70.3444	0.00234481	-1.42095	0.373466	0.0146443		19.2206	28.478	30.5167	78.2154	0.00260718	-1.24947	0.420604	0.00567493		10.8785	39.9455	40.5643	91.3884	0.00304628	-1.11779	0.4608	0.0132933		32.9715	26.0015	26.5486	85.5216	0.00285072	-1.16921	0.444664	0.000984992		CBU_0138	AAO89702.1	cell division protein	ftsQ	1589	M	Cell division septal protein	Unknown
CBU_0139	58.9594	68.974	51.8547	179.788	0.00599293	47.6094	17.3897	34.3423	99.3414	0.00331138	-1.40791	0.376858	0.00620671		102.57	73.5386	53.9226	230.031	0.00766769	-0.256973	0.836842	0.497598		89.1019	67.519	67.8341	224.455	0.00748183	-0.311166	0.80599	0.410277		87.3017	88.3805	63.6461	239.328	0.00797761	-0.195808	0.873084	0.543387		CBU_0139	AAO89703.1	carbonic anhydrase		288	P	Carbonic anhydrase	Cytoplasmic
CBU_0140	764.542	722.906	736.769	2224.22	0.0741406	1008.01	1167.19	882.255	3057.46	0.101915	-0.127128	0.915653	0.635407		1083.31	1309.75	1411.25	3804.3	0.12681	0.18156	1.13411	0.497436		953.104	1411.31	1529.05	3893.47	0.129782	0.135676	1.09861	0.624138		1222.56	1224.83	1212.11	3659.49	0.121983	0.0938804	1.06724	0.735006		CBU_0140	AAO89704.2	cell division protein	ftsA	849	D	Actin-like ATPase involved in cell division	Cytoplasmic
CBU_0141	290.433	367.409	284.46	942.301	0.03141	379.263	362.325	394.482	1136.07	0.037869	-0.288864	0.818546	0.220038		468.841	600.373	562.226	1631.44	0.0543814	0.219483	1.16432	0.344582		404.464	674.965	698.898	1778.33	0.0592776	0.268181	1.20429	0.239945		643.616	559.594	606.644	1809.85	0.0603285	0.338811	1.26471	0.117506		CBU_0141	AAO89705.3	cell division protein	ftsZ	206	D	Cell division GTPase	Cytoplasmic*
CBU_0142	135.893	247.078	162.917	545.887	0.0181962	239.647	231.659	342.722	814.027	0.0271342	0.0529228	1.03736	0.855487		243.075	260.868	224.636	728.578	0.0242859	-0.132002	0.912564	0.632653		159.031	175.792	205.448	540.27	0.018009	-0.616529	0.652238	0.0120002		226.672	216.615	283.467	726.754	0.0242251	-0.146898	0.90319	0.559516		CBU_0142	AAO89706.1	UDP-3-O-[3-hydroxymyristoyl] N-acetylglucosamine deacetylase	lpxC	774	M	UDP-3-O-acyl-N-acetylglucosamine deacetylase	Cytoplasmic
CBU_0143	96.3931	68.9322	105.945	271.27	0.00904233	320.268	0	0	320.268	0.0106756	-0.397892	0.758966	0.787885		174.905	68.6567	0	243.561	0.00811871	-0.870219	0.547064	0.498747		0	88.1985	79.9198	168.118	0.00560394	-1.39938	0.379093	0.325601		113.35	62.197	90.5143	266.062	0.00886873	-0.704528	0.613643	0.453047		CBU_0143	AAO89707.1	hypothetical protein					Unknown
CBU_0146	64.1123	126.901	91.978	282.992	0.00943306	223.513	36.4303	127.055	386.999	0.0129	-0.0585342	0.960239	0.918434		255.649	142.411	136.807	534.867	0.0178289	0.350788	1.27526	0.406979		157.618	126.781	76.9419	361.341	0.0120447	-0.233082	0.850816	0.628565		203.846	113.254	105.801	422.902	0.0140967	-0.0106983	0.992612	0.979288		CBU_0146	AAO89710.2	hypothetical protein					Unknown
CBU_0147	59.229	142.34	77.359	278.928	0.00929759	203.677	161.517	212.189	577.384	0.0192461	0.551755	1.46587	0.0140588		164.847	126.685	131.144	422.676	0.0140892	0.0698356	1.0496	0.80382		139.212	165.306	143.512	448.031	0.0149344	0.109744	1.07904	0.676272		175.134	150.051	132.625	457.809	0.0152603	0.164144	1.1205	0.49838		CBU_0147	AAO89711.2	protein translocase subunit	secA	653	U	Preprotein translocase subunit SecA (ATPase, RNA helicase)	Cytoplasmic*
CBU_0148	79.4778	79.6117	86.6809	245.77	0.00819235	390.153	221.495	294.026	905.673	0.0301891	1.30777	2.47559	5.96564e-05		377.877	171.264	150.682	699.823	0.0233274	0.866949	1.8238	0.00611059		299.446	228.994	251.657	780.098	0.0260033	1.02358	2.03295	0.000930559		274.497	211.844	223.605	709.946	0.0236649	0.90112	1.86751	0.00135833		CBU_0148	AAO89712.1	7 8-dihydro-8-oxoguanine-triphosphatase	mutT	1051	F	ADP-ribose pyrophosphatase	Cytoplasmic
CBU_0149	138.277	135.343	121.344	394.964	0.0131655	1734.78	1272.95	1128.35	4136.08	0.137869	2.80927	7.00931	7.42843e-12		459.125	488.43	634.628	1582.18	0.0527394	1.39914	2.63744	0.00225791		324.335	1070.32	473.371	1868.03	0.0622676	1.59302	3.0168	0.000314031		327.731	348.303	324.015	1000.05	0.033335	0.724391	1.6522	0.0781375		CBU_0149	AAO89713.1	hypothetical cytosolic protein					Unknown
CBU_0150	62.4314	78.134	66.6102	207.176	0.00690585	21.4168	29.4975	57.4581	108.372	0.00361241	-1.50093	0.353325	0.000631461		37.3688	38.7763	11.1927	87.3379	0.00291126	-1.84412	0.278526	1.17084e-06		27.005	22.766	30.286	80.0571	0.00266857	-2.00023	0.249961	4.60441e-07		25.1187	18.144	13.3088	56.5715	0.00188572	-2.48438	0.178701	7.59403e-15		CBU_0150	AAO89714.2	hypothetical protein		4582	S	Uncharacterized protein conserved in bacteria	Cytoplasmic
CBU_0151	51.5815	89.4717	81.1022	222.155	0.00740518	33.6359	16.0921	40.8812	90.6092	0.00302031	-1.81284	0.284631	1.00191e-05		45.1725	63.0779	50.8546	159.105	0.0053035	-1.02411	0.491715	0.000303891		45.7846	69.8077	61.6629	177.255	0.0059085	-0.937518	0.52213	0.00098624		58.1973	53.6529	51.0637	162.914	0.00543046	-1.02299	0.492097	9.64002e-06		CBU_0151	AAO89715.1	queuosine biosynthesis protein	queF	2904	S	Uncharacterized protein conserved in bacteria	Cytoplasmic
CBU_0152	11.8059	22.4958	10.3218	44.6235	0.00148745	32.5578	62.2136	44.1418	138.913	0.00463044	1.11095	2.15987	0.0454243		19.1709	27.9784	12.7641	59.9134	0.00199711	-0.113101	0.924599	0.873697		13.7916	4.91995	13.9013	32.6129	0.0010871	-1.02947	0.489891	0.167779		30.2603	29.3287	43.2857	102.875	0.00342916	0.642546	1.56108	0.150428		CBU_0152	AAO89716.1	dephospho-CoA kinase	coaE	237	H	Dephospho-CoA kinase	Cytoplasmic
CBU_0153	16.3149	20.2332	14.0159	50.5641	0.00168547	28.7724	21.4549	15.3369	65.5643	0.00218548	-0.180756	0.882241	0.769018		14.1473	13.99	10.0914	38.2288	0.00127429	-0.992623	0.502563	0.0614259		16.0731	11.6244	13.41	41.1075	0.00137025	-0.925382	0.526541	0.0842827		12.6957	15.1313	18.3733	46.2003	0.00154001	-0.729836	0.602972	0.0631528		CBU_0153	AAO89717.1	type 4 prepilin peptidase	pilD	1989	NOU	Type II secretory pathway, prepilin signal peptidase PulO and related peptidases	CytoplasmicMembrane
CBU_0154	2.08598	1.93711	2.25431	6.2774	0.000209247	8.08576	4.47142	0	12.5572	0.000418573	0.43925	1.3559	0.714453		2.36293	5.87664	6.31062	14.5502	0.000485006	0.644917	1.56365	0.488622		2.26217	2.4803	2.30067	7.04313	0.000234771	-0.488844	0.712596	0.698455		2.81346	2.21752	1.5754	6.60638	0.000220213	-0.549868	0.683083	0.521691		CBU_0154	AAO89718.1	type 4 pili biogenesis protein (plasma membrane protein)	pilC	1459	NU	Type II secretory pathway, component PulF	CytoplasmicMembrane
CBU_0155	3.02343	3.39384	2.83867	9.25594	0.000308531	12.2943	11.0188	7.90011	31.2132	0.00104044	1.18821	2.27869	0.0474654		2.89057	3.56681	2.57684	9.03423	0.000301141	-0.618402	0.651392	0.431066		2.74382	6.03701	2.76446	11.5453	0.000384843	-0.343585	0.78808	0.665757		4.71171	3.69012	6.10122	14.503	0.000483435	0.0208209	1.01454	0.970796		CBU_0155	AAO89719.1	type 4 pili biogenesis protein (nuleotide-binding protein)	pilB	2804	NU	Type II secretory pathway, ATPase PulE/Tfp pilus assembly pathway, ATPase PilB	Cytoplasmic
CBU_0156	11.1944	18.734	13.2914	43.2198	0.00144066	48.2454	12.9568	50.699	111.901	0.00373004	0.848777	1.80097	0.219743		27.3887	5.77052	19.1358	52.295	0.00174317	-0.328298	0.796476	0.685872		27.3397	20.882	13.4681	61.6898	0.00205633	-0.0916797	0.93843	0.911277		14.7526	14.2374	13.4648	42.4548	0.00141516	-0.602335	0.658687	0.280511		CBU_0156	AAO89720.1	type 4 major prepilin protein	pilA	4969	NU	Tfp pilus assembly protein, major pilin PilA	Unknown
CBU_0156a	75.5867	146.664	128.421	350.672	0.0116891	427.024	209.662	338.505	975.19	0.0325063	0.947792	1.92892	0.162008		367.3	389.793	408.496	1165.59	0.038853	1.1882	2.27869	0.0235921		254.835	498.952	274.724	1028.51	0.0342837	0.958873	1.94379	0.0858014		111.396	321.017	256.977	689.39	0.0229797	0.456355	1.37207	0.360795		CBU_0156a	ACI15241.1	phage integrase family protein					Unknown
CBU_0157	12.7064	14.7712	4.07479	31.5523	0.00105174	0	0	0	0	0	1.64686	3.13151	0.474486		153.042	116.188	153.849	423.079	0.0141026	3.14902	8.87052	0.110631		0	0	0	0	0	0.684904	1.60759	0.787324		97.8935	0	0	97.8935	0.00326312	0.825776	1.77249	0.725954		CBU_0157	AAO89721.1	hypothetical protein					Unknown
CBU_0158	9.78603	18.0214	12.21	40.0174	0.00133391	18.7763	20.6628	20.2039	59.6429	0.0019881	0.0481305	1.03392	0.959507		5.52015	0	9.72677	15.2469	0.00050823	-1.98142	0.25324	0.0556724		10.4724	5.6487	15.9638	32.085	0.0010695	-0.906888	0.533334	0.287918		13.3717	15.6726	5.58541	34.6297	0.00115432	-0.750305	0.594478	0.209676		CBU_0158	AAO89722.1	hypothetical cytosolic protein					Unknown
CBU_0159	2.00343	2.10133	2.27371	6.37847	0.000212616	3.7455	0	0	3.7455	0.00012485	-1.146	0.451875	0.490539		2.18925	0	0	2.18925	7.2975e-05	-2.17482	0.22147	0.171774		6.2726	0	2.11796	8.39056	0.000279685	-0.194228	0.874041	0.890005		1.96146	4.6176	0.725212	7.30427	0.000243476	-0.36612	0.775866	0.737154		CBU_0159	AAO89723.2	hypothetical cytosolic protein					Unknown
CBU_0165	27.0549	32.4482	31.3529	90.856	0.00302853	75.5099	61.343	20.7159	157.569	0.00525229	0.244755	1.18489	0.657602		44.2675	106.069	72.5162	222.852	0.00742841	0.736632	1.66628	0.0581957		47.5008	63.4673	70.8104	181.778	0.00605928	0.359472	1.28296	0.42613		52.9571	31.6384	30.3201	114.916	0.00383052	-0.285003	0.82074	0.467666		CBU_0165	AAO89725.1	hypothetical protein					Cytoplasmic
CBU_0166	2.9742	6.08944	2.09575	11.1594	0.00037198	30.8435	10.7843	33.929	75.5568	0.00251856	2.24249	4.73213	0.00488196		12.2417	13.6	14.6835	40.5253	0.00135084	1.33704	2.52633	0.0987049		15.3479	6.23603	24.3179	45.9018	0.00153006	1.46258	2.756	0.0693625		4.56235	3.98072	3.83306	12.3761	0.000412538	-0.412932	0.751095	0.64754		CBU_0166	AAO89726.1	hypothetical protein					Cytoplasmic
CBU_0167	8.89191	8.87157	9.36202	27.1255	0.000904183	0	0	0	0	0	-2.88342	0.13552	0.0482829		5.49195	9.14837	14.5648	29.2051	0.000973504	-0.462648	0.725653	0.675003		5.2514	0	0	5.2514	0.000175047	-2.88294	0.135565	0.0517669		1.66759	2.61214	3.75461	8.03434	0.000267811	-2.3862	0.191286	0.0147311		CBU_0167	AAO89727.1	enoyl-CoA hydratase	pksH				Unknown
CBU_0168	1.01651	0	0	1.01651	3.38836e-05	28.3423	0	0	28.3423	0.000944743	4.14527	17.695	0.306844		0	0	0	0	0	2.13663	4.39733	0.632248		0	0	0	0	0	2.21268	4.63534	0.619612		0	3.83932	0	3.83932	0.000127977	1.37745	2.59809	0.754578		CBU_0168	AAO89728.1	acyl carrier protein					Unknown
CBU_0173	112.734	74.8024	89.9297	277.467	0.00924889	0	13.6832	0	13.6832	0.000456108	-4.92415	0.032937	0.000205168		7.3902	12.313	19.546	39.2492	0.00130831	-3.43402	0.0925248	9.07899e-06		0	0	0	0	0	-6.84434	0.00870259	2.10332e-07		13.5969	29.8372	17.5525	60.9866	0.00203289	-2.80801	0.142792	1.8752e-07		CBU_0173	AAO89733.1	hypothetical membrane spanning protein					CytoplasmicMembrane
CBU_0175	9.61798	37.0472	9.45797	56.1232	0.00187077	111.838	78.8799	100.185	290.903	0.00969678	1.92037	3.7852	5.58646e-05		61.3267	79.7159	115.447	256.49	0.00854966	1.7446	3.35102	0.000124565		55.2842	48.1217	64.2525	167.658	0.00558861	1.05393	2.07618	0.034682		75.6747	48.8892	62.4827	187.047	0.00623489	1.22684	2.34054	0.00577706		CBU_0175	AAO89735.1	serine/threonine protein kinase domain protein					Cytoplasmic
CBU_0176	1264.67	828.29	1279.17	3372.14	0.112405	68.1246	35.772	42.5263	146.423	0.00488076	-5.13592	0.0284402	1.88117e-30		44.0802	79.7784	115.307	239.165	0.00797217	-4.41029	0.0470294	6.39326e-28		331.247	193.601	207.5	732.347	0.0244116	-2.86488	0.137273	3.15871e-13		499.874	626.652	758.34	1884.87	0.0628289	-1.47185	0.360519	0.000210461		CBU_0176	AAO89736.1	endopeptidase	degP.1	265	O	Trypsin-like serine proteases, typically periplasmic, contain C-terminal PDZ domain	Unknown*
CBU_0177	122.942	105.407	124.128	352.477	0.0117492	56.3204	31.2022	30.2118	117.734	0.00392448	-2.16726	0.222634	1.82462e-11		56.4562	50.0468	37.1942	143.697	0.0047899	-1.92267	0.263765	1.9413e-12		52.5595	53.4804	46.3999	152.44	0.00508132	-1.8722	0.273156	9.30741e-12		40.4913	39.4617	34.7704	114.723	0.00382412	-2.25519	0.209468	6.9408e-20		CBU_0177	AAO89737.2	glycine betaine transport system permease protein		1732	M	Periplasmic glycine betaine/choline-binding (lipo)protein of an ABC-type transport system (osmoprotectant binding protein)	CytoplasmicMembrane
CBU_0178	160.298	194.966	132.954	488.219	0.016274	72.7265	37.3075	53.7392	163.773	0.00545911	-2.1306	0.228363	4.45169e-09		55.6745	65.0831	61.737	182.495	0.00608316	-2.00102	0.249823	1.44113e-11		31.3719	30.4792	40.8638	102.715	0.00342383	-2.88523	0.13535	9.48292e-17		48.1936	47.317	38.5768	134.087	0.00446958	-2.47114	0.180349	7.31481e-22		CBU_0178	AAO89738.1	glycine betaine transport ATP-binding protein		1125	E	ABC-type proline/glycine betaine transport systems, ATPase components	CytoplasmicMembrane
CBU_0179	44.0691	51.9585	43.6128	139.64	0.00465468	97.6951	104.922	109.85	312.467	0.0104156	0.596792	1.51235	0.0402733		191.79	185.087	129.643	506.519	0.016884	1.25822	2.39201	3.13558e-07		116.84	215.499	260.131	592.47	0.019749	1.42811	2.69095	4.72476e-09		146.963	104.675	138.642	390.279	0.0130093	0.869147	1.82658	0.000302449		CBU_0179	AAO89739.1	hypothetical protein		2377	O	Predicted molecular chaperone distantly related to HSP70-fold metalloproteases	Unknown
CBU_0180	148.753	171.455	187.048	507.257	0.0169086	76.5916	64.1507	93.1007	233.843	0.00779477	-1.67937	0.312219	1.53684e-12		146.302	118.692	116.484	381.479	0.012716	-1.00745	0.497424	2.99844e-07		97.8625	116.92	104.241	319.024	0.0106341	-1.30983	0.403368	8.05539e-11		124.088	132.847	124.345	381.279	0.0127093	-1.01476	0.494911	1.87933e-08		CBU_0180	AAO89740.2	peptidoglycan-specific endopeptidase	M23 family	739	M	Membrane proteins related to metalloendopeptidases	Unknown
CBU_0181	107.524	153.43	175.759	436.713	0.0145571	135.196	133.46	126.496	395.153	0.0131718	-0.690176	0.619778	0.00412293		202.697	238.07	224.778	665.546	0.0221849	0.0469833	1.0331	0.859366		199.589	187.032	257.7	644.321	0.0214774	-0.0577586	0.960756	0.823508		242.477	180.806	163.495	586.778	0.0195593	-0.176719	0.884713	0.425125		CBU_0181	AAO89741.1	tyrosyl-tRNA synthetase	tyrS	162	J	Tyrosyl-tRNA synthetase	Cytoplasmic
CBU_0181a	6795.36	2786.91	2913.45	12495.7	0.416524	67.4248	0	108.033	175.458	0.00584861	-6.82656	0.0088105	9.02107e-18		58.6117	16.7828	72.0146	147.409	0.00491363	-7.12058	0.00718609	1.49197e-25		78.4107	73.9188	92.5387	244.868	0.00816227	-6.4232	0.0116527	1.64518e-26		114.942	141.253	177.907	434.103	0.0144701	-5.55109	0.0213282	5.06268e-32		CBU_0181a	ACI15242.1	hypothetical protein					Unknown
CBU_0182	532.332	1010.15	269.816	1812.3	0.0604101	1292.31	892.487	1232.7	3417.5	0.113917	0.394716	1.31468	0.425439		640.639	967.365	771.205	2379.21	0.079307	-0.139968	0.907539	0.806349		1153.57	805.611	525.449	2484.63	0.0828212	-0.111481	0.925637	0.842102		1853.56	755.579	680.552	3289.69	0.109656	0.246072	1.18597	0.627765		CBU_0182	AAO89742.1	homing endonuclease	23S rRNA intron				Cytoplasmic
CBU_0183	3.35182	7.53945	3.91927	14.8105	0.000493685	59.3088	60.9274	31.9344	152.171	0.00507236	2.85738	7.24697	0.0029108		17.1635	29.3291	47.4488	93.9415	0.00313138	2.1575	4.46142	0.0219405		102.914	81.528	16.2799	200.722	0.00669074	3.18792	9.11299	6.02942e-05		26.6542	72.4626	11.581	110.698	0.00368992	2.41005	5.31491	0.00120948		CBU_0183	AAO89743.2	hypothetical protein					Cytoplasmic
CBU_0184	11.5874	11.3014	10.5317	33.4206	0.00111402	15.5736	44.2705	17.3733	77.2174	0.00257391	0.62496	1.54217	0.34601		15.2725	4.85541	10.2601	30.3881	0.00101294	-0.782807	0.581235	0.26517		8.32154	22.8884	3.06007	34.27	0.00114233	-0.64958	0.637466	0.367273		3.32552	8.38876	5.08085	16.7951	0.000559838	-1.58072	0.334315	0.00549034		CBU_0184	AAO89744.1	hypothetical membrane associated protein					Cytoplasmic
CBU_0193	748.356	494.365	675.45	1918.17	0.063939	41.3607	36.1653	27.0947	104.621	0.00348736	-4.81007	0.0356471	1.36112e-26		29.2877	19.694	35.7102	84.6919	0.00282306	-5.13573	0.028444	3.60683e-36		78.8885	35.9502	35.605	150.444	0.00501479	-4.32708	0.0498217	1.48012e-29		90.7557	109.624	113.775	314.155	0.0104718	-3.25508	0.104743	3.31991e-21		CBU_0193	AAO89753.2	hypothetical membrane associated protein					CytoplasmicMembrane
CBU_0194	598.469	523.576	588.268	1710.31	0.0570104	218.535	251.016	224.799	694.35	0.023145	-1.89215	0.269405	2.31562e-17		258.126	305.326	289.45	852.903	0.0284301	-1.61054	0.327475	3.83189e-14		225.626	300.152	306.555	832.333	0.0277444	-1.71148	0.305347	1.17642e-15		269.457	277.157	233.047	779.661	0.0259887	-1.76799	0.293618	1.18624e-17		CBU_0194	AAO89754.1	L-serine dehydratase	sda	1760	E	L-serine deaminase	CytoplasmicMembrane
CBU_0195	39.0474	56.3972	52.1107	147.555	0.00491851	82.5666	116.122	95.6285	294.317	0.00981056	0.447005	1.36321	0.0848061		93.3883	71.8467	65.4166	230.652	0.00768839	0.0623052	1.04413	0.837164		46.1926	86.079	65.7313	198.003	0.0066001	-0.207485	0.866045	0.448942		74.0122	89.9228	68.6925	232.628	0.00775425	0.0757623	1.05392	0.757289		CBU_0195	AAO89755.1	AmpG	ampG				CytoplasmicMembrane
CBU_0196	99.076	91.6533	65.1639	255.893	0.00852977	0	100.601	53.849	154.45	0.00514832	-1.35432	0.391119	0.215843		29.4173	74.8025	53.7778	157.998	0.00526658	-1.28231	0.411138	0.137292		89.4566	106.112	81.328	276.896	0.00922988	-0.552844	0.681675	0.497124		82.426	113.872	19.6596	215.957	0.00719858	-0.845966	0.556338	0.182239		CBU_0196	AAO89756.1	hypothetical protein					Unknown
CBU_0197	20.28	26.099	18.0316	64.4107	0.00214702	19.8821	16.6758	13.2224	49.7803	0.00165934	-0.927976	0.525595	0.0047725		22.3331	21.9454	16.3387	60.6172	0.00202057	-0.675532	0.626101	0.0129557		21.5388	20.5687	32.0178	74.1253	0.00247084	-0.428371	0.7431	0.12043		21.3091	20.3444	16.599	58.2525	0.00194175	-0.748019	0.595421	0.00125343		CBU_0197	AAO89757.1	hypothetical outer membrane protein					Unknown
CBU_0198	58.4146	53.8689	52.9498	165.233	0.00550778	18.7769	21.0684	28.9032	68.7486	0.00229162	-1.85442	0.276543	7.34085e-07		25.6113	32.1279	31.8678	89.607	0.0029869	-1.48337	0.357652	1.84985e-06		25.6454	39.6934	54.8567	120.195	0.00400652	-1.13295	0.455981	0.000223263		37.1878	45.8574	37.959	121.004	0.00403347	-1.07172	0.475751	0.000110155		CBU_0198	AAO89758.1	outer membrane protein		729	M	Outer membrane protein	OuterMembrane
CBU_0199	84.7414	99.2113	111.839	295.792	0.00985973	51.5484	23.8638	59.8911	135.303	0.00451011	-1.68228	0.31159	1.08523e-06		80.2683	54.0758	63.0349	197.379	0.0065793	-1.183	0.440435	9.4198e-06		40.9466	44.6039	63.0905	148.641	0.0049547	-1.63031	0.323018	1.15311e-08		75.0025	64.4407	53.6654	193.109	0.00643696	-1.22757	0.427038	8.19898e-08		CBU_0199	AAO89759.1	pantothenate kinase	coaA	1072	H	Panthothenate kinase	Unknown
CBU_0200	205.775	230.84	259.327	695.942	0.0231981	108.355	121.096	150.837	380.289	0.0126763	-1.43902	0.368818	1.07488e-08		195.71	174.495	133.319	503.525	0.0167842	-1.06911	0.476612	1.2192e-06		150.967	212.109	230.896	593.971	0.019799	-0.877543	0.544293	6.81255e-05		162.938	180.959	181.897	525.794	0.0175265	-1.00605	0.497907	7.33642e-07		CBU_0200	AAO89760.2	aldose 1-epimerase family protein		2017	G	Galactose mutarotase and related enzymes	Cytoplasmic
CBU_0201	238.654	889.758	191.072	1319.48	0.0439828	1005.97	961.214	1176.54	3143.72	0.104791	0.803107	1.74485	0.046642		655.961	766.762	809.795	2232.52	0.0744173	0.29663	1.22827	0.510817		562.664	657.858	572.836	1793.36	0.0597786	-0.082883	0.944169	0.868785		673.475	637.952	595.669	1907.1	0.0635699	0.0354851	1.0249	0.936665		CBU_0201	AAO89761.1	ankyrin repeat protein					Cytoplasmic
CBU_0205	51.7112	101.779	63.9358	217.426	0.00724754	247.925	278.039	304.999	830.963	0.0276988	1.41779	2.67176	9.93344e-14		185.588	134.577	143.076	463.241	0.0154414	0.539686	1.45366	0.00672416		150.229	185.428	192.446	528.103	0.0176034	0.683924	1.6065	0.000460245		191.103	166.743	143.268	501.115	0.0167038	0.635893	1.5539	0.000542474		CBU_0205	AAO89765.2	glutamyl-tRNA synthetase	gltX-1	8	J	Glutamyl- and glutaminyl-tRNA synthetases	Cytoplasmic
CBU_0206	6322.53	4964.82	7400.11	18687.5	0.622915	186.645	118.23	83.4385	388.314	0.0129438	-6.17922	0.0137997	2.24785e-47		230.257	308.863	244.139	783.259	0.0261086	-5.18882	0.0274163	1.12744e-52		1491.68	1309.36	1236.11	4037.15	0.134572	-2.87049	0.13674	8.25559e-20		2706.63	4153.17	4841.87	11701.7	0.390056	-1.28369	0.410744	5.25019e-05		CBU_0206	AAO89766.1	hypothetical membrane spanning protein					CytoplasmicMembrane
CBU_0207	616.662	718.177	563.556	1898.4	0.0632798	394.533	72.7399	271.792	739.065	0.0246355	-1.92596	0.263164	9.89314e-07		160.861	240.299	318.847	720.007	0.0240002	-1.96585	0.255989	1.32616e-08		319.494	273.475	256.677	849.646	0.0283215	-1.79729	0.287714	1.5605e-07		317.205	405.223	284.372	1006.8	0.03356	-1.5168	0.349461	5.24277e-07		CBU_0207	AAO89767.2	hypothetical protein					Unknown
CBU_0209	16.7403	30.7961	23.1744	70.7109	0.00235703	62.4244	23.1112	48.8833	134.419	0.00448063	0.413182	1.33162	0.323076		26.7055	36.0704	45.6959	108.472	0.00361573	0.0876444	1.06263	0.842109		23.2581	30.3	16.3837	69.9418	0.00233139	-0.620756	0.65033	0.133559		34.1906	29.3761	21.4451	85.0117	0.00283372	-0.308082	0.807715	0.352225		CBU_0209	AAO89768.1	hypothetical protein					Cytoplasmic
CBU_0210	9.62603	6.67085	9.20115	25.498	0.000849935	0	148.511	0	148.511	0.00495035	1.92814	3.80563	0.309513		83.4772	0	0	83.4772	0.00278257	0.931979	1.90789	0.657681		178.384	0	0	178.384	0.00594615	2.0513	4.14479	0.240846		51.2776	18.8476	0	70.1252	0.00233751	0.727903	1.65623	0.683102		CBU_0210	AAO89769.1	hypothetical protein					Unknown
CBU_0213	0	1.53183	0	1.53183	5.10609e-05	0	108.008	0	108.008	0.00360026	5.33353	40.3229	0.346047		0	0	0	0	0	3.31634	9.96135	0.590994		66.0683	0	0	66.0683	0.00220228	4.46823	22.1345	0.448773		0	0	0	0	0	1.5647	2.95816	0.798905		CBU_0213	AAO89772.1	hypothetical protein					Unknown
CBU_0214	388.501	1140.33	568.696	2097.53	0.0699175	747.656	649.866	574.36	1971.88	0.0657294	-0.573311	0.672073	0.0458854		562.929	511.796	678.571	1753.3	0.0584432	-0.75002	0.594595	0.00725634		385.329	467.85	443.62	1296.8	0.0432266	-1.25226	0.41979	4.97431e-06		623.359	708.586	493.721	1825.67	0.0608555	-0.726303	0.604451	0.00810203		CBU_0214	AAO89773.1	integral membrane protein		670	R	Integral membrane protein, interacts with FtsH	CytoplasmicMembrane
CBU_0215	384.258	436.199	533.839	1354.3	0.0451432	74.9778	62.0545	46.7571	183.789	0.00612631	-3.44614	0.0917503	6.71506e-32		189.637	114.606	82.3011	386.544	0.0128848	-2.4309	0.185449	6.46327e-22		149.896	204.182	181.73	535.808	0.0178603	-1.98222	0.253101	2.81031e-15		219.429	223.489	140.664	583.582	0.0194527	-1.83138	0.280996	4.59725e-14		CBU_0215	AAO89774.2	peptidase	C40 family				CytoplasmicMembrane
CBU_0217a	3.73717	4.17771	1.78272	9.69759	0.000323253	0	0	0	0	0	2.23854	4.71921	0.376199		0	0	76.9246	76.9246	0.00256415	2.27001	4.82325	0.381216		0	77.6147	0	77.6147	0.00258716	2.28458	4.87222	0.378592		24.4734	0	0	24.4734	0.00081578	0.518346	1.43231	0.848806		CBU_0217a	ACI15243.1	hypothetical protein					Unknown
CBU_0218	3.12485	12.5579	7.36951	23.0523	0.000768409	17.3954	11.1188	7.988	36.5022	0.00121674	0.202347	1.15057	0.75744		18.9476	19.2148	15.6145	53.7768	0.00179256	0.727849	1.65617	0.137911		19.3924	9.17428	20.9741	49.5408	0.00165136	0.578643	1.49344	0.262362		12.0816	17.6177	14.7022	44.4015	0.00148005	0.451963	1.3679	0.328477		CBU_0218	AAO89777.1	cytochrome d ubiquinol oxidase subunit I	cydA-1	1271	C	Cytochrome bd-type quinol oxidase, subunit 1	CytoplasmicMembrane
CBU_0220	199.259	459.548	391.18	1049.99	0.0349996	0	198.014	634.696	832.71	0.027757	-0.900343	0.535759	0.351879		229.562	799.649	225.646	1254.86	0.0418286	-0.210241	0.864393	0.793486		356.769	570.696	206.851	1134.32	0.0378105	-0.488355	0.712837	0.522054		336.509	414.647	458.606	1209.76	0.0403254	-0.341121	0.789428	0.559682		CBU_0220	AAO89778.1	hypothetical protein					Unknown
CBU_0221	43.7916	71.4903	62.2498	177.532	0.00591772	68.0858	81.3976	99.8761	249.359	0.00831198	-0.0474049	0.967675	0.901092		103.397	103.467	50.2029	257.066	0.00856888	-0.0375929	0.974279	0.907711		94.9571	100.622	111.271	306.851	0.0102284	0.179957	1.13285	0.549302		122.894	96.5526	72.275	291.721	0.00972404	0.124959	1.09048	0.633639		CBU_0221	AAO89779.1	4'-phosphopantetheinyl transferase		2091	H	Phosphopantetheinyl transferase	Cytoplasmic
CBU_0221a	149.3	451.506	180.149	780.954	0.0260318	5124.28	3118.72	2031.03	10274	0.342468	3.23281	9.40095	4.22233e-15		4285.16	2171.27	2296.75	8753.18	0.291773	2.95105	7.73312	4.56668e-14		1911.26	2789.28	3076.91	7777.45	0.259248	2.75544	6.75259	4.90668e-12		1961.37	2709.03	2538.71	7209.1	0.240303	2.69822	6.49001	2.18583e-13		CBU_0221a	ACI15244.1	hypothetical protein					Unknown
CBU_0221b	31.653	99.5054	39.9438	171.102	0.00570341	905.264	1068.63	1052.82	3026.71	0.10089	3.67372	12.7615	3.37551e-40		934.152	652.292	478.116	2064.56	0.0688186	3.06833	8.38801	1.84156e-28		620.822	814.485	787.196	2222.5	0.0740834	3.14513	8.84664	8.73106e-30		845.922	730.982	807.871	2384.78	0.0794925	3.28421	9.74191	6.88158e-33	22	CBU_0221b	ACI15245.1	protein translation elongation factor Tu (EF-TU)		50	J	GTPases - translation elongation factors	Cytoplasmic
CBU_0224	56.5266	117.692	116.353	290.571	0.00968571	862.548	802.483	689.354	2354.38	0.0784795	2.49927	5.65399	4.19706e-29		736.487	529.446	524.096	1790.03	0.0596676	2.06834	4.19404	5.89046e-22		699.393	721.305	791.788	2212.49	0.0737495	2.33641	5.05045	2.43633e-28		765.416	683.611	700.952	2149.98	0.0716659	2.3244	5.00857	1.1804e-31		CBU_0224	AAO89782.1	protein translocase subunit	secE	690	U	Preprotein translocase subunit SecE	CytoplasmicMembrane
CBU_0225	61.9332	145.273	105.542	312.748	0.0104249	777.916	798.673	891.413	2468	0.0822667	2.4764	5.56508	2.46029e-27		818.635	840.195	671.222	2330.05	0.0776684	2.36345	5.14598	1.35996e-26		976.738	945.877	978.293	2900.91	0.0966969	2.63804	6.22487	3.92361e-33		1369.16	787.449	765.003	2921.62	0.0973872	2.64797	6.26785	4.42102e-35		CBU_0225	AAO89783.2	transcription antitermination protein	nusG	250	K	Transcription antiterminator	Cytoplasmic
CBU_0226	38.0978	84.4404	49.1663	171.705	0.00572349	748.308	805.883	786.352	2340.54	0.0780181	3.25946	9.57622	4.45194e-52		845.443	613.512	623.579	2082.53	0.0694178	3.05634	8.31857	8.75871e-51		733.906	785.53	861.18	2380.62	0.0793539	3.2092	9.24835	2.25364e-56		1019.96	739.052	768.616	2527.62	0.0842541	3.31539	9.95476	4.31421e-67	20	CBU_0226	AAO89784.1	LSU ribosomal protein L11P	rplK	80	J	Ribosomal protein L11	Cytoplasmic
CBU_0227	29.2539	75.7023	38.0752	143.031	0.00476771	486.381	525.374	415.205	1426.96	0.0475653	2.823	7.07634	4.37666e-29		654.456	447.61	347.952	1450.02	0.0483339	2.79946	6.96179	1.10633e-30		610.457	618.801	654.18	1883.44	0.0627813	3.15258	8.89247	4.31536e-39		803.626	561.721	581.398	1946.74	0.0648915	3.21543	9.28842	1.45296e-42	24	CBU_0227	AAO89785.1	LSU ribosomal protein L1P	rplA	81	J	Ribosomal protein L1	Cytoplasmic
CBU_0228	67.6808	166.707	89.2238	323.611	0.010787	2104.28	2068.27	1786.46	5959	0.198633	3.70325	13.0254	7.11654e-66		1656.59	1774.11	1243.14	4673.83	0.155794	3.32132	9.9958	3.63641e-54		1440.93	1980.12	2278.39	5699.44	0.189981	3.55562	11.7584	3.15676e-62		2178.83	1589.9	1661.69	5430.42	0.181014	3.5163	11.4423	1.00249e-62	15	CBU_0228	AAO89786.1	LSU ribosomal protein L10P	rplJ	244	J	Ribosomal protein L10	Cytoplasmic
CBU_0229	55.3412	127.088	97.4271	279.856	0.00932853	1667.47	1211.94	1357.49	4236.91	0.14123	3.41086	10.6358	1.64633e-43		1199.61	1147.22	1066.67	3413.51	0.113784	3.0753	8.42865	4.03248e-37		1490.06	1537.54	1568.53	4596.14	0.153205	3.45732	10.9839	2.0926e-47		2263.96	1133.33	1146.21	4543.5	0.15145	3.43562	10.8199	5.14159e-49	17	CBU_0229	AAO89787.1	LSU ribosomal protein L12P (L7/L12)	rplL	222	J	Ribosomal protein L7/L12	Unknown*
CBU_0230	60.644	101.757	81.4959	243.897	0.0081299	600.502	198.014	1480.96	2279.47	0.0759825	2.66445	6.33988	1.11644e-06		1492.16	1243.9	676.937	3412.99	0.113766	3.23932	9.44349	6.60452e-16		1308.15	1712.09	2378.79	5399.03	0.179968	3.86166	14.537	1.76169e-25	22	1985.4	1632.67	1414.03	5032.11	0.167737	3.78005	13.7376	2.57589e-31	11	CBU_0230	AAO89788.1	hypothetical protein					CytoplasmicMembrane
CBU_0231	41.4228	69.1359	65.4492	176.008	0.00586693	615.734	644.152	616.217	1876.1	0.0625368	2.88202	7.3718	9.32346e-84		609.641	528.996	421.344	1559.98	0.0519994	2.57829	5.9723	3.15249e-68		600.365	781.464	839.839	2221.67	0.0740556	3.04327	8.2436	1.48177e-95		802.856	552.527	581.679	1937.06	0.0645687	2.87014	7.31136	2.66872e-86		CBU_0231	AAO89789.2	DNA-directed RNA polymerase beta chain	rpoB	85	K	DNA-directed RNA polymerase, beta subunit/140 kD subunit	Cytoplasmic
CBU_0232	58.9897	93.7746	93.7256	246.49	0.00821633	668.642	656.624	642.792	1968.06	0.0656019	2.46072	5.50491	9.86085e-57		561.54	573.57	464.112	1599.22	0.0533074	2.13237	4.38437	2.88945e-43		537.298	672.429	764.38	1974.11	0.0658036	2.38331	5.21731	7.37135e-54		732.324	472.722	567.954	1773	0.0591	2.25442	4.77143	6.07037e-49		CBU_0232	AAO89790.1	DNA-directed RNA polymerase beta' chain	rpoC	86	K	DNA-directed RNA polymerase, beta' subunit/160 kD subunit	Cytoplasmic
CBU_0233	52.5083	719.869	79.9373	852.315	0.0284105	4031.73	4616.71	4104.18	12752.6	0.425087	3.53956	11.6283	NA		3190.57	2821.7	3004.77	9017.04	0.300568	3.01677	8.09354	NA		2159.23	2264.57	2445.79	6869.6	0.228987	2.57155	5.94448	NA		2660.05	2400.8	2419.44	7480.28	0.249343	2.72462	6.60986	NA		CBU_0233	AAO89791.2	SSU ribosomal protein S12P	rpsL	48	J	Ribosomal protein S12	Cytoplasmic
CBU_0234	28.5243	142.441	55.9509	226.917	0.00756388	782.608	832.629	778.824	2394.06	0.079802	2.95775	7.76912	1.36129e-19		633.646	507.484	490.625	1631.75	0.0543918	2.37277	5.17933	4.17054e-13		428.478	465.477	485.503	1379.46	0.0459819	2.08723	4.2493	2.82934e-10		680.923	609.96	515.393	1806.28	0.0602092	2.50007	5.65713	7.59403e-15		CBU_0234	AAO89792.1	SSU ribosomal protein S7P	rpsG	49	J	Ribosomal protein S7	Cytoplasmic
CBU_0235	75.5957	111.333	118.567	305.496	0.0101832	1098.92	1081.22	1085.02	3265.16	0.108839	2.87543	7.33819	5.35535e-81		795.424	586.542	550.675	1932.64	0.0644213	2.08171	4.23309	3.62132e-43		648.696	743.969	912.483	2305.15	0.0768383	2.29275	4.8999	2.93952e-52		798.6	617.288	649.669	2065.56	0.0688519	2.16357	4.48021	8.69537e-48		CBU_0235	AAO89793.1	protein translation elongation factor G (EF-G)	fusA	480	J	Translation elongation factors (GTPases)	Cytoplasmic
CBU_0236				0	0				0	0								0	0								0	0								0	0					CBU_0236	AAO89794.1	protein translation elongation factor Tu (EF-TU)	tuf-2	50	J	GTPases - translation elongation factors	Cytoplasmic
CBU_0237	57.4912	125.926	79.496	262.913	0.00876376	2395.09	2213.57	1851.16	6459.82	0.215327	4.10661	17.2271	1.80069e-79		1013.69	1347.98	1181.74	3543.41	0.118114	3.22787	9.36884	8.58896e-50		1129.65	1342.7	1428.33	3900.68	0.130023	3.30299	9.86957	3.66178e-52		1511.2	942.005	1014.46	3467.67	0.115589	3.1484	8.8667	3.84916e-51		CBU_0237	AAO89795.2	SSU ribosomal protein S10P	rpsJ	51	J	Ribosomal protein S10	Cytoplasmic
CBU_0238	40.7029	80.2598	67.2834	188.246	0.00627487	519.313	486.555	515.81	1521.68	0.0507226	2.49509	5.63765	2.30226e-32		401.282	303.936	178.611	883.83	0.029461	1.6604	3.16105	3.21597e-15		331.612	368.826	416.236	1116.67	0.0372224	1.97193	3.92294	1.41323e-21		426.275	352.05	349.661	1127.98	0.0375995	2.01322	4.03681	3.70549e-25		CBU_0238	AAO89796.1	LSU ribosomal protein L3P	rplC	87	J	Ribosomal protein L3	Cytoplasmic
CBU_0239	26.0001	43.1677	47.7688	116.937	0.00389789	639.734	736.788	609.91	1986.43	0.0662144	3.54885	11.7033	1.5613e-77		481.656	450.466	439.665	1371.79	0.0457262	2.99026	7.94619	6.02629e-59		499.379	592.23	641.356	1732.96	0.0577655	3.27505	9.6803	2.25901e-72		675.75	552.886	577.596	1806.23	0.0602077	3.36383	10.2947	1.00571e-86	18	CBU_0239	AAO89797.2	LSU ribosomal protein L1E (= L4P)	rplD	88	J	Ribosomal protein L4	Cytoplasmic
CBU_0240	41.662	95.8049	68.1255	205.592	0.00685308	741.116	904.772	705.218	2351.11	0.0783702	3.00667	8.03706	1.19841e-21		925.838	546.886	475.534	1948.26	0.064942	2.68547	6.43291	4.34462e-19		670.847	470.392	523.111	1664.35	0.0554783	2.44171	5.43286	2.13006e-15		843.357	418.221	557.764	1819.34	0.0606448	2.5672	5.92659	1.14642e-19		CBU_0240	AAO89798.1	LSU ribosomal protein L23P	rplW	89	J	Ribosomal protein L23	Cytoplasmic
CBU_0241	61.5907	132.421	90.8322	284.844	0.00949479	1175.51	1211.34	1202.02	3588.87	0.119629	3.14476	8.84438	1.76841e-68		1076.84	933.84	651.978	2662.66	0.0887553	2.67166	6.37164	6.21009e-51		834.871	1130.52	1172.92	3138.31	0.10461	2.86845	7.3028	9.86898e-59		1135.51	899.522	939.217	2974.25	0.0991417	2.82321	7.07734	2.09411e-59		CBU_0241	AAO89799.1	LSU ribosomal protein L2P	rplB	90	J	Ribosomal protein L2	Cytoplasmic
CBU_0242	87.5974	254.658	149.121	491.377	0.0163792	1840.94	1892.44	1425.36	5158.75	0.171958	2.90401	7.48502	1.4685e-28		1213.8	1348.96	993.964	3556.73	0.118558	2.34051	5.0648	1.56319e-19		1206.2	1314.64	1443.21	3964.05	0.132135	2.44952	5.46235	2.34647e-21		1379.25	823.108	1108.19	3310.55	0.110352	2.20792	4.62008	8.88666e-19		CBU_0242	AAO89800.1	SSU ribosomal protein S19P	rpsS	185	J	Ribosomal protein S19	Cytoplasmic
CBU_0243	40.6685	91.5623	65.7891	198.02	0.00660066	598.694	603.835	581.989	1784.52	0.059484	2.66093	6.32442	1.56298e-25		431.426	399.189	265.325	1095.94	0.0365313	1.92172	3.78875	1.84109e-14		449.379	657.3	661.559	1768.24	0.0589413	2.56712	5.92627	1.95465e-27		601.294	425.614	363.637	1390.54	0.0463515	2.24027	4.72486	3.91186e-24		CBU_0243	AAO89801.1	LSU ribosomal protein L22P	rplV	91	J	Ribosomal protein L22	Cytoplasmic
CBU_0244	66.3961	105.642	106.756	278.794	0.00929312	628.812	734.897	495.524	1859.23	0.0619744	2.19777	4.58768	4.29042e-31		435.218	416.9	352.628	1204.75	0.0401582	1.54523	2.9185	1.34751e-16		355.917	445.211	495.315	1296.44	0.0432148	1.60069	3.03288	1.1368e-17		579.133	407.337	480.145	1466.62	0.0488872	1.80505	3.49441	3.19705e-25		CBU_0244	AAO89802.1	SSU ribosomal protein S3P	rpsC	92	J	Ribosomal protein S3	Cytoplasmic
CBU_0245	71.1488	120.124	106.055	297.328	0.00991092	863.503	610.287	803.902	2277.69	0.0759231	2.40529	5.29743	3.1521e-32		637.558	491.439	417.884	1546.88	0.0515627	1.80826	3.50219	5.31768e-20		505.558	613.53	780.354	1899.44	0.0633148	2.06271	4.1777	2.66828e-26		726.004	625.109	716.482	2067.59	0.0689198	2.22111	4.66253	1.11385e-35		CBU_0245	AAO89803.1	LSU ribosomal protein L16P	rplP	197	J	Ribosomal protein L16/L10E	Cytoplasmic
CBU_0246	55.1764	123.969	72.8922	252.038	0.00840126	690.515	564.603	753.602	2008.72	0.0669573	2.48109	5.5832	9.64705e-11		747.413	755.224	1097.06	2599.69	0.0866565	2.84649	7.19248	8.38476e-19		755.297	866.077	847.998	2469.37	0.0823124	2.70794	6.53389	1.00281e-16		893.539	490.806	512.273	1896.62	0.0632206	2.3314	5.03293	3.99542e-15		CBU_0246	AAO89804.1	LSU ribosomal protein L29P	rpmC	255	J	Ribosomal protein L29	Cytoplasmic
CBU_0247	47.2677	111.181	85.5707	244.019	0.00813397	640.536	836.509	494.445	1971.49	0.0657163	2.5073	5.68556	4.37619e-14		495.236	675.259	456.362	1626.86	0.0542286	2.20749	4.61871	1.18017e-12		808.952	543.303	742.366	2094.62	0.0698207	2.52289	5.74731	5.5361e-17		692.247	424.179	614.698	1731.12	0.0577041	2.26059	4.79189	5.17613e-16		CBU_0247	AAO89805.2	SSU ribosomal protein S17P	rpsQ	186	J	Ribosomal protein S17	Cytoplasmic
CBU_0248	52.3639	90.2377	66.3528	208.954	0.00696515	535.673	733.138	776.591	2045.4	0.0681801	2.75912	6.76982	2.19482e-32		633.569	538.78	588.403	1760.75	0.0586918	2.5188	5.73104	6.89417e-31		649.912	679.113	683.337	2012.36	0.0670787	2.66338	6.33517	6.69947e-35		793.25	468.857	532.756	1794.86	0.0598287	2.50754	5.68648	9.28074e-36		CBU_0248	AAO89806.1	LSU ribosomal protein L14P	rplN	93	J	Ribosomal protein L14	Cytoplasmic
CBU_0249	64.0735	117.664	71.7693	253.507	0.00845024	1157.1	735.127	973.478	2865.7	0.0955234	2.97469	7.86089	4.77968e-30		691.668	871.802	840.712	2404.18	0.0801394	2.7081	6.5346	1.63366e-27		945.083	1174.11	999.78	3118.97	0.103966	3.02045	8.11419	1.02526e-34		1266.2	697.615	753.653	2717.47	0.0905824	2.82832	7.10244	1.86111e-33		CBU_0249	AAO89807.1	LSU ribosomal protein L24P	rplX	198	J	Ribosomal protein L24	Cytoplasmic
CBU_0250	70.6459	163.761	116.342	350.748	0.0116916	321.787	249.72	223.343	794.851	0.026495	0.675621	1.59728	0.0109005		312.788	341.775	261.545	916.108	0.0305369	0.852957	1.8062	0.000225008		244.841	312.607	308.126	865.574	0.0288525	0.718956	1.64599	0.00252901		325.858	255.169	276.946	857.973	0.0285991	0.734082	1.66334	0.000620433		CBU_0250	AAO89808.1	LSU ribosomal protein L5P	rplE	94	J	Ribosomal protein L5	Cytoplasmic
CBU_0251	54.8007	138.942	113.064	306.807	0.0102269	382.602	852.63	405.149	1640.38	0.0546794	1.91615	3.77415	6.72365e-09		782.402	423.621	468.598	1674.62	0.0558207	1.90148	3.73596	4.59765e-10		603.667	578.697	520.626	1702.99	0.0567664	1.90119	3.73521	5.39566e-10		821.906	710.637	691.407	2223.95	0.0741317	2.30824	4.95277	2.1094e-16		CBU_0251	AAO89809.1	SSU ribosomal protein S14P	rpsN	199	J	Ribosomal protein S14	Cytoplasmic
CBU_0252	115.945	219.901	168.128	503.974	0.0167991	574.366	527.225	677.754	1779.34	0.0593115	1.29749	2.45801	2.90761e-06		601.102	763.181	543.851	1908.13	0.0636044	1.37476	2.59325	8.17625e-08		834.048	677.879	665.85	2177.78	0.0725926	1.52523	2.87832	2.04595e-09		943.593	542.409	456.14	1942.14	0.0647381	1.3497	2.54859	2.78525e-08		CBU_0252	AAO89810.2	SSU ribosomal protein S8P	rpsH	96	J	Ribosomal protein S8	Cytoplasmic
CBU_0253	69.5617	129.07	99.1736	297.805	0.00992683	917.869	823.152	921.505	2662.53	0.0887508	2.63619	6.21687	3.74622e-53		595.906	663.56	569.775	1829.24	0.0609747	2.07205	4.20482	3.58299e-35		577.13	684.731	652.584	1914.45	0.0638149	2.08368	4.23887	3.27517e-35		686.258	478.367	537.631	1702.26	0.0567419	1.93485	3.82338	1.22114e-34		CBU_0253	AAO89811.1	LSU ribosomal protein L6P	rplF	97	J	Ribosomal protein L6P/L9E	Cytoplasmic
CBU_0254	66.2102	83.618	78.8039	228.632	0.00762107	444.868	392.209	356.789	1193.87	0.0397955	1.8289	3.55265	1.3256e-13		372.237	324.972	254.894	952.103	0.0317368	1.46753	2.76547	8.43635e-11		211.468	302.375	232.775	746.618	0.0248873	1.0738	2.10497	1.2008e-05		301.321	293.769	284.024	879.115	0.0293038	1.34384	2.53825	4.70314e-12		CBU_0254	AAO89812.1	LSU ribosomal protein L18P	rplR	256	J	Ribosomal protein L18	Cytoplasmic
CBU_0255	109.924	163.855	145.315	419.094	0.0139698	1368.38	1118.63	1162.35	3649.35	0.121645	2.57911	5.97572	2.44567e-70		1093.02	997.74	867.428	2958.19	0.0986063	2.24625	4.74449	5.38787e-59		942.827	1154.2	1185.34	3282.36	0.109412	2.34864	5.09344	1.14846e-64		1201.83	987.836	1140.26	3329.93	0.110998	2.40159	5.28387	1.55581e-77		CBU_0255	AAO89813.1	SSU ribosomal protein S5P	rpsE	98	J	Ribosomal protein S5	Cytoplasmic
CBU_0256	134.003	238.084	214.028	586.116	0.0195372	1835.5	2146.62	2481.13	6463.25	0.215442	2.93155	7.62931	2.05895e-32		2103.16	1732.16	1456.26	5291.57	0.176386	2.6091	6.10125	1.78789e-29		1701.05	2584.47	2749.25	7034.77	0.234492	2.97738	7.87552	2.00731e-40		2192.3	1474.38	1913.87	5580.54	0.186018	2.66564	6.34507	1.21794e-37		CBU_0256	AAO89814.1	LSU ribosomal protein L30P		1841	J	Ribosomal protein L30/L7E	Cytoplasmic
CBU_0257	183.216	232.215	252.24	667.671	0.0222557	2928.65	2973.8	2235.18	8137.63	0.271254	3.04928	8.27798	7.77409e-62		2044.64	2451.58	2283.16	6779.38	0.225979	2.77233	6.8321	3.33444e-53		1995.65	2643.52	3163.84	7803.02	0.260101	2.90713	7.50123	1.24787e-58		2588.67	2312.3	2100.87	7001.84	0.233395	2.78642	6.89915	2.22808e-56		CBU_0257	AAO89815.1	LSU ribosomal protein L15P	rplO	200	J	Ribosomal protein L15	Cytoplasmic
CBU_0258	77.6688	79.4661	117.292	274.427	0.00914756	1028.5	986.858	918.729	2934.09	0.0978029	2.84666	7.19332	1.24244e-36		635.214	733.187	522.195	1890.6	0.0630199	2.18407	4.54434	4.10086e-22		457.093	826.221	845.041	2128.36	0.0709452	2.29264	4.89951	3.3307e-24		707.732	615.194	612.884	1935.81	0.064527	2.20116	4.59849	7.45081e-23		CBU_0258	AAO89816.1	protein translocase subunit	secY	201	U	Preprotein translocase subunit SecY	CytoplasmicMembrane
CBU_0259	224.805	269.984	304.251	799.04	0.0266347	3522.95	3240.23	4062.06	10825.2	0.360841	3.19813	9.1777	3.9507e-19		3506.04	3398.51	4400.09	11304.6	0.376821	3.23358	9.40596	1.0961e-26		2973.07	2522.48	3340.65	8836.2	0.29454	2.83559	7.13833	1.20393e-17		3499.69	2943.99	2235.7	8679.39	0.289313	2.83098	7.11559	5.45653e-25		CBU_0259	AAO89817.1	hypothetical protein					Unknown
CBU_0260	106.552	1024.64	129.553	1260.75	0.042025	2392.82	2311.06	2009.28	6713.16	0.223772	2.02904	4.08132	0.0019082		2139.76	2361.16	2848.29	7349.21	0.244974	2.15673	4.45904	0.000993549		2131.05	1551.31	2230.54	5912.89	0.197096	1.78124	3.43721	0.00751006		2361.2	1794.33	1518.39	5673.93	0.189131	1.72793	3.31252	0.00921025		CBU_0260	AAO89818.1	SSU ribosomal protein S13P		99	J	Ribosomal protein S13	Cytoplasmic
CBU_0261	80.7052	401.301	122.078	604.084	0.0201361	1434.43	1266.35	1465.69	4166.48	0.138883	2.35032	5.09937	6.2617e-11		1699.66	1575.94	1806.12	5081.72	0.169391	2.62034	6.14895	1.05455e-13		1462	1369.18	1640.75	4471.92	0.149064	2.37968	5.2042	1.97761e-11		1808.83	1381.14	1349.25	4539.21	0.151307	2.41909	5.34833	4.75812e-12		CBU_0261	AAO89819.1	SSU ribosomal protein S11P	rpsK	100	J	Ribosomal protein S11	Cytoplasmic
CBU_0262	65.2318	141.5	107.782	314.514	0.0104838	675.81	621.3	568.973	1866.08	0.0622028	2.0564	4.15948	7.56206e-22		721.894	629.396	571.174	1922.46	0.0640821	2.06967	4.19792	2.92548e-24		765.62	656.705	625.547	2047.87	0.0682624	2.12673	4.36726	1.76169e-25		891.21	595.371	559.725	2046.31	0.0682102	2.12738	4.36922	2.32021e-27		CBU_0262	AAO89820.1	SSU ribosomal protein S4P	rpsD	522	J	Ribosomal protein S4 and related proteins	Cytoplasmic
CBU_0263	61.4362	99.3226	93.6854	254.444	0.00848148	461.301	528.923	487.705	1477.93	0.0492643	2.00184	4.00512	1.50799e-31		498.76	440.699	347.659	1287.12	0.042904	1.76731	3.40419	7.31429e-27		441.726	460.757	529.998	1432.48	0.0477494	1.88246	3.68703	2.30235e-30		586.428	386.03	456.958	1429.42	0.0476472	1.89804	3.72706	1.15401e-33		CBU_0263	AAO89821.1	DNA-directed RNA polymerase alpha chain	rpoA	202	K	DNA-directed RNA polymerase, alpha subunit/40 kD subunit	Cytoplasmic
CBU_0264	78.7242	130.096	125.142	333.963	0.0111321	981.893	1228.45	1032.11	3242.46	0.108082	2.74345	6.69672	1.72042e-45		1031.56	976.682	799.661	2807.91	0.0935969	2.50601	5.68049	2.03525e-42		1081.06	1295.69	988.327	3365.07	0.112169	2.72453	6.60947	8.05207e-51		1229.22	847.705	914.04	2990.97	0.0996989	2.57078	5.9413	2.03671e-50		CBU_0264	AAO89822.1	LSU ribosomal protein L17P	rplQ	203	J	Ribosomal protein L17	Cytoplasmic
CBU_0265	12.014	11.9183	18.2802	42.2126	0.00140709	154.605	160.862	159.284	474.75	0.015825	2.9187	7.56162	9.82184e-29		119.32	108.317	77.3589	304.995	0.0101665	2.24335	4.73495	3.28605e-18		68.0848	131.275	109.864	309.224	0.0103075	2.21132	4.63098	2.00107e-17		116.746	99.4027	88.6944	304.843	0.0101614	2.22912	4.68848	1.85731e-20		CBU_0265	AAO89823.1	glucose/galactose transporter		738	G	Fucose permease	CytoplasmicMembrane
CBU_0270	160.839	280.192	236.833	677.863	0.0225954	458.058	451.373	393.071	1302.5	0.0434167	0.41204	1.33057	0.0490623		467.597	342.402	231.127	1041.13	0.0347042	0.0399236	1.02806	0.873697		275.455	360.019	298.731	934.205	0.0311402	-0.143656	0.905222	0.536725		422.944	409.395	306.122	1138.46	0.0379487	0.1691	1.12436	0.430792		CBU_0270	AAO89828.1	short-chain alcohol dehydrogenase		3007	S	Uncharacterized paraquat-inducible protein B	Cytoplasmic
CBU_0271	1142.52	1945.91	1717.22	4805.65	0.160188	656.177	545.932	626.436	1828.55	0.0609515	-1.92418	0.26349	1.21093e-19		720.985	910.786	1035.41	2667.18	0.0889059	-1.38531	0.382808	9.2547e-13		860.799	870.744	826.373	2557.92	0.0852639	-1.51148	0.350752	9.52695e-15		1039.35	883.099	790.475	2712.92	0.0904308	-1.40687	0.377129	4.08699e-14		CBU_0271	AAO89829.1	single-strand DNA binding protein	ssb	629	L	Single-stranded DNA-binding protein	Cytoplasmic
CBU_0272	185.185	363.801	333.615	882.601	0.02942	506.826	435.494	412.279	1354.6	0.0451533	0.0974078	1.06985	0.681209		527.179	605.398	638.493	1771.07	0.0590357	0.474725	1.38965	0.0214793		458.474	557.692	648.766	1664.93	0.0554978	0.315798	1.2447	0.140909		575.161	581.814	464.465	1621.44	0.054048	0.312359	1.24174	0.136361		CBU_0272	AAO89830.1	transporter	MFS superfamily	2814	G	Arabinose efflux permease	CytoplasmicMembrane
CBU_0273	62.8468	93.171	82.9196	238.937	0.00796458	82.2808	71.4808	157.531	311.293	0.0103764	-0.161394	0.894161	0.632938		206.2	122.754	92.3816	421.336	0.0140445	0.219831	1.1646	0.421174		207.833	224.058	255.826	687.718	0.0229239	0.906496	1.87449	6.60792e-05		205.91	188.512	170.928	565.35	0.018845	0.652671	1.57208	0.00222096		CBU_0273	AAO89831.1	hypothetical protein					Cytoplasmic
CBU_0274	928.19	718.662	876.953	2523.8	0.0841268	284.236	293.562	277.898	855.697	0.0285232	-2.16212	0.223428	3.06377e-16		352.986	519.401	581.208	1453.6	0.0484532	-1.39539	0.380143	1.42539e-07		351.631	422.41	438.284	1212.32	0.0404108	-1.73818	0.299748	4.34569e-11		355.818	403.312	353.579	1112.71	0.0370903	-1.82072	0.28308	3.5905e-12		CBU_0274	AAO89832.1	excinuclease ABC subunit A	uvrA	178	L	Excinuclease ATPase subunit	Cytoplasmic
CBU_0274a	69.7604	67.5254	47.8154	185.101	0.00617004	100.084	495.035	545.975	1141.09	0.0380365	2.03559	4.0999	0.00139786		533.177	660.821	600.509	1794.51	0.0598169	2.67988	6.40802	1.09669e-07		1605.46	587.59	465.415	2658.46	0.0886155	3.20229	9.20417	2.48732e-11		394.837	492.393	554.149	1441.38	0.048046	2.34979	5.09749	3.8654e-07		CBU_0274a	ACI15246.1	hypothetical protein					Unknown
CBU_0275	1033.88	1094.31	1079.07	3207.26	0.106909	273.062	316.899	272.039	862	0.0287333	-2.47042	0.180439	1.17718e-22		589.693	764.476	893.626	2247.8	0.0749265	-1.08799	0.470417	8.76033e-06		709.844	740.119	747.222	2197.18	0.0732395	-1.19261	0.437512	1.07311e-06		808.594	1108.91	956.289	2873.79	0.095793	-0.761443	0.589906	0.00204313		CBU_0275	AAO89833.1	uroporphyrinogen decarboxylase	hemE	407	H	Uroporphyrinogen-III decarboxylase	Cytoplasmic
CBU_0276	221.903	156.25	195.11	573.263	0.0191088	45.3222	54.251	54.7499	154.323	0.0051441	-2.50605	0.176037	2.28413e-13		140.7	122.217	118.807	381.724	0.0127241	-1.22566	0.427601	1.84504e-05		113.273	162.502	102.82	378.596	0.0126199	-1.28695	0.409818	7.47382e-06		134.691	149.499	131.363	415.553	0.0138518	-1.11299	0.462335	4.74249e-05		CBU_0276	AAO89834.2	rubredoxin-NAD(+) reductase					Cytoplasmic
CBU_0277	18.1519	10.3398	13.1647	41.6565	0.00138855	0	0	0	0	0	-0.0353747	0.975778	0.987013		141.269	55.9425	65.0901	262.302	0.00874339	1.96609	3.90707	0.110314		142.708	64.6789	62.7941	270.181	0.00900602	1.99366	3.98247	0.105779		0	30.7146	22.9303	53.6449	0.00178816	-0.263523	0.833051	0.858444		CBU_0277	AAO89835.1	hypothetical exported protein					Unknown
CBU_0278	72.9123	62.7822	100.462	236.157	0.00787189	32.3942	53.4945	52.2641	138.153	0.00460509	-1.36585	0.388005	0.00710875		61.6855	55.2921	55.0776	172.055	0.00573518	-1.06846	0.476828	0.0103069		36.4253	34.2547	36.7424	107.422	0.00358075	-1.7924	0.288692	8.31976e-05		34.4628	27.9498	50.7873	113.2	0.00377333	-1.69643	0.308549	3.03466e-06		CBU_0278	AAO89836.1	MarC family integral membrane protein		2095	U	Multiple antibiotic transporter	CytoplasmicMembrane
CBU_0279	154.854	261.1	213.933	629.887	0.0209962	240.15	395.128	293.063	928.341	0.0309447	0.0235727	1.01647	0.927333		353.078	272.828	217.586	843.491	0.0281164	-0.151813	0.900119	0.492501		364.689	377.025	335.787	1077.5	0.0359167	0.171533	1.12625	0.42246		377.659	324.033	310.596	1012.29	0.0337429	0.103797	1.0746	0.612443		CBU_0279	AAO89837.1	amidinotransferase family protein		1834	E	N-Dimethylarginine dimethylaminohydrolase	Cytoplasmic
CBU_0280	15.1179	17.9092	19.244	52.2711	0.00174237	21.2117	15.7988	11.3421	48.3526	0.00161175	-0.667761	0.629483	0.211333		51.8967	23.8759	20.4486	96.2211	0.00320737	0.252958	1.19165	0.519558		31.6073	19.4999	25.8354	76.9426	0.00256475	-0.064905	0.956008	0.887007		41.6375	36.8316	34.0477	112.517	0.00375056	0.496784	1.41106	0.0949642		CBU_0280	AAO89838.2	DNA polymerase IV	dinP	389	L	Nucleotidyltransferase/DNA polymerase involved in DNA repair	Cytoplasmic
CBU_0282	19.6105	19.2072	22.4489	61.2666	0.00204222	139.648	70.1065	81.4932	291.248	0.00970826	1.68177	3.20821	4.23538e-05		62.9079	47.4224	77.969	188.299	0.00627664	1.02281	2.03188	0.0107478		48.2753	83.8911	67.6211	199.787	0.00665958	1.04624	2.06514	0.00969554		57.4092	48.0307	47.5448	152.985	0.00509949	0.69464	1.61848	0.0449145		CBU_0282	AAO89840.1	transcriptional regulator		5499	K	Predicted transcription regulator containing HTH domain	Cytoplasmic
CBU_0283	153.814	387.273	245.091	786.179	0.026206	1731.18	2347.19	1837.6	5915.97	0.197199	2.41449	5.3313	1.2859e-13		1989.54	1426.53	2514.34	5930.41	0.19768	2.39837	5.27207	1.66546e-15		1154.25	1088.5	786.579	3029.33	0.100978	1.37122	2.58689	5.06743e-05		965.979	863.848	758.723	2588.55	0.086285	1.17238	2.25384	0.000100461		CBU_0283	AAO89841.1	hypothetical protein					Unknown
CBU_0284	90.4107	239.911	110.637	440.958	0.0146986	1082.6	913.911	1177.41	3173.91	0.105797	2.35574	5.11857	7.88597e-10		760.835	932.924	1716.52	3410.28	0.113676	2.47453	5.55787	6.51115e-12		718.862	751.892	732.598	2203.35	0.0734451	1.75667	3.37917	3.74858e-06		787.532	444.694	458.606	1690.83	0.056361	1.37898	2.60084	0.000140788		CBU_0284	AAO89842.1	hypothetical cytosolic protein					Unknown
CBU_0285	31.1979	73.47	24.2743	128.942	0.00429808	252.843	179.334	156.923	589.099	0.0196366	1.6936	3.23463	0.000923501		120.822	237.947	256.078	614.848	0.0204949	1.76057	3.38831	0.000152093		84.371	74.1542	93.1515	251.677	0.00838922	0.394916	1.31487	0.527534		87.208	111.526	171.977	370.711	0.012357	1.00111	2.00154	0.0293629		CBU_0285	AAO89843.1	hypothetical protein					Cytoplasmic
CBU_0286	80.5891	116.986	89.4688	287.044	0.00956813	126.462	128.632	132.173	387.268	0.0129089	-0.11423	0.923875	0.655639		105.134	62.4745	81.4194	249.028	0.00830092	-0.789213	0.57866	0.000233384		77.3916	113.279	82.2192	272.89	0.00909632	-0.699589	0.615748	0.00121381		100.604	101.034	82.8524	284.491	0.00948303	-0.602248	0.658727	0.00157989		CBU_0286	AAO89844.1	poly(A) polymerase	pcnB	617	J	tRNA nucleotidyltransferase/poly(A) polymerase	Cytoplasmic
CBU_0287	71.7352	98.7051	65.8354	236.276	0.00787586	281.293	154.254	172.233	607.78	0.0202593	0.811758	1.75535	0.0171358		285.818	142.149	82.6231	510.59	0.0170197	0.489544	1.404	0.147905		219.289	223.06	323.671	766.02	0.025534	1.06739	2.09564	0.000582229		199.42	201.344	187.918	588.682	0.0196227	0.724455	1.65228	0.0169204		CBU_0287	AAO89845.1	2-amino-4-hydroxy-6-hydroxymethyldihydropteridine pyrophosphokinase	folK-2	801	H	7,8-dihydro-6-hydroxymethylpterin-pyrophosphokinase	Cytoplasmic
CBU_0288	99.0418	83.8865	94.613	277.541	0.00925138	139.199	94.2214	91.6663	325.087	0.0108362	-0.361506	0.778352	0.427046		126.881	132.258	96.0404	355.18	0.0118393	-0.266729	0.831202	0.516463		120.627	139.93	120.219	380.776	0.0126925	-0.212006	0.863336	0.615397		123.514	198.646	192.422	514.581	0.0171527	0.276907	1.21159	0.425125		CBU_0288	AAO89846.1	phosphopantetheine adenylyltransferase	coaD	669	H	Phosphopantetheine adenylyltransferase	Cytoplasmic
CBU_0289	115.086	85.7307	123.93	324.747	0.0108249	226.071	153.301	201.491	580.864	0.0193621	0.238404	1.17969	0.690263		415.399	298.36	161.175	874.934	0.0291645	0.779061	1.71601	0.074915		110.114	265.524	206.851	582.489	0.0194163	0.168071	1.12356	0.757792		211.277	202.267	271.93	685.473	0.0228491	0.437541	1.35429	0.283549		CBU_0289	AAO89847.1	ferredoxin					Unknown
CBU_0290	16.7556	119.848	36.4836	173.087	0.00576957	106.756	159.593	286.868	553.218	0.0184406	1.2529	2.3832	0.128934		186.763	105.996	86.0513	378.81	0.012627	0.658301	1.57822	0.439409		156.478	28.5348	0	185.012	0.00616708	-0.432958	0.740742	0.679494		132.242	105.419	112.604	350.265	0.0116755	0.547249	1.4613	0.466629		CBU_0290	AAO89848.1	LSU ribosomal protein L33P	rpmG				Unknown
CBU_0291	90.9162	1023.61	142.099	1256.63	0.0418876	2016.5	1701.12	1885.34	5602.96	0.186765	1.77898	3.43184	NA		1418.06	973.841	888.48	3280.38	0.109346	0.966078	1.95352	NA		868.45	560.551	477.545	1906.55	0.0635515	0.172194	1.12677	NA		825.569	760.186	472.55	2058.3	0.0686102	0.276297	1.21108	NA		CBU_0291	AAO89849.1	LSU ribosomal protein L28P	rpmB	227	J	Ribosomal protein L28	Cytoplasmic
CBU_0291b	2.04481	4.26288	3.34334	9.65103	0.000321701	0	0	0	0	0	-0.673113	0.627152	0.775767		0	7.88965	0	7.88965	0.000262988	-0.691803	0.61908	0.794295		0	0	0	0	0	-1.63507	0.321954	0.489302		2.86619	4.25602	0	7.12221	0.000237407	-0.984151	0.505523	0.65306		CBU_0291b	ACI15247.1	hypothetical protein					Unknown
CBU_0293	153.522	284.894	235.558	673.974	0.0224658	286.397	263.642	226.839	776.877	0.0258959	-0.319156	0.801539	0.273646		232.771	149.872	103.664	486.307	0.0162102	-1.04638	0.484182	5.35856e-05		137.586	142.305	161.184	441.075	0.0147025	-1.20974	0.432345	5.02975e-06		199.513	222.63	225.144	647.286	0.0215762	-0.617507	0.651796	0.00611757		CBU_0293	AAO89850.2	deoxyuridine 5'-triphosphate nucleotidohydrolase	dut	756	F	dUTPase	Unknown
CBU_0294	47.9884	56.6952	68.0295	172.713	0.0057571	166.277	181.778	164.456	512.512	0.0170837	1.00726	2.01009	1.05274e-05		208.339	124.121	104.089	436.55	0.0145517	0.724782	1.65265	0.00111625		132.194	135.514	169.832	437.539	0.0145846	0.704752	1.62986	0.00168875		182.582	162.065	160.236	504.884	0.0168295	0.94054	1.91925	4.77933e-06		CBU_0294	AAO89851.2	phosphomannomutase		1109	G	Phosphomannomutase	Cytoplasmic
CBU_0295	130.981	140.164	156.586	427.73	0.0142577	94.0664	58.495	57.4708	210.032	0.00700107	-1.59197	0.331718	1.83641e-09		98.2845	115.028	92.5064	305.819	0.010194	-1.07669	0.474114	1.36338e-06		106.084	134.841	112.363	353.288	0.0117763	-0.924423	0.526891	3.53393e-05		102.214	76.2617	93.0785	271.554	0.00905179	-1.27737	0.412545	3.65691e-10		CBU_0295	AAO89852.1	hypothetical protein					Cytoplasmic
CBU_0296	524.549	699.577	730.087	1954.21	0.0651404	97.9856	107.946	119.646	325.578	0.0108526	-3.1391	0.113511	2.24292e-24		109.725	229.882	136.108	475.714	0.0158571	-2.59721	0.165257	2.84462e-25		86.4154	152.46	141.94	380.815	0.0126938	-2.99668	0.125288	4.09712e-30		173.637	158.432	145.632	477.702	0.0159234	-2.6305	0.161488	2.47767e-31		CBU_0296	AAO89853.2	orotate phosphoribosyltransferase	pyrE	461	F	Orotate phosphoribosyltransferase	Unknown
CBU_0297	67.6443	113.567	120.023	301.234	0.0100411	22.8174	44.1121	30.5519	97.4814	0.00324938	-2.17285	0.221772	1.15191e-06		60.0252	68.7764	62.5987	191.4	0.00638001	-1.20515	0.433724	0.000112346		57.1829	55.2965	22.5935	135.073	0.00450243	-1.75876	0.295502	2.06602e-07		66.2329	62.7528	53.5577	182.543	0.00608478	-1.2999	0.406154	1.10578e-06		CBU_0297	AAO89854.1	exodeoxyribonuclease III	xth	708	L	Exonuclease III	Cytoplasmic
CBU_0298	40.312	59.5043	47.8811	147.697	0.00492324	148.921	166.541	119.856	435.319	0.0145106	1.01211	2.01686	4.13646e-06		116.248	111.269	93.299	320.816	0.0106939	0.546809	1.46085	0.00888843		117.114	111.879	118.64	347.632	0.0115877	0.619286	1.53611	0.00281686		112.047	98.7219	97.6563	308.425	0.0102808	0.471104	1.38617	0.0075352		CBU_0298	AAO89855.1	glutamate racemase	murI	796	M	Glutamate racemase	Unknown
CBU_0299	138.188	268.61	163.355	570.154	0.0190051	326.74	318.536	303.606	948.881	0.0316294	0.215586	1.16118	0.427046		172.45	212.286	226.578	611.314	0.0203771	-0.429014	0.742769	0.0871326		124.637	202.073	203.29	530	0.0176667	-0.708588	0.611919	0.00434725		248.841	216.681	164.144	629.666	0.0209889	-0.429162	0.742693	0.0638866		CBU_0299	AAO89856.2	ribonuclease PH	rph	689	J	RNase PH	Cytoplasmic
CBU_0300	53.5122	122.928	78.3129	254.753	0.00849177	221.771	147.07	158.146	526.986	0.0175662	0.544726	1.45874	0.045678		124.061	160.422	154.497	438.981	0.0146327	0.268096	1.20422	0.332419		115.824	107.842	126.218	349.883	0.0116628	-0.118637	0.921058	0.701945		130.466	111.253	123.932	365.65	0.0121883	-0.0289666	0.980122	0.917189		CBU_0300	AAO89857.1	stress-induced protein putative	yicC	1561	S	Uncharacterized stress-induced protein	Cytoplasmic
CBU_0301	22.7954	36.3878	32.656	91.8392	0.00306131	174.731	134.49	71.6482	380.869	0.0126956	1.51677	2.86149	7.94787e-08		106.646	114.971	89.4352	311.052	0.0103684	1.19719	2.29293	2.91671e-06		106.69	129.362	116.936	352.988	0.0117663	1.32771	2.51004	1.48158e-07		126.632	104.667	86.1992	317.498	0.0105833	1.20007	2.29751	2.8279e-08		CBU_0301	AAO89858.1	guanylate kinase	gmk	194	F	Guanylate kinase	Cytoplasmic
CBU_0302	2875.4	4347.47	3792.11	11015	0.367166	899.511	1206.77	1147.22	3253.5	0.10845	-2.30154	0.202846	5.82828e-30		2417.56	2561.9	2697.52	7676.98	0.255899	-1.07838	0.47356	3.40168e-10		3036.76	3066.9	3274.53	9378.19	0.312606	-0.846574	0.556104	9.19333e-07		4443.99	2925.39	3271.08	10640.5	0.354682	-0.649393	0.637548	0.000104178		CBU_0302	AAO89859.1	DNA-directed RNA polymerase omega chain	rpoZ	1758	K	DNA-directed RNA polymerase, subunit K/omega	Cytoplasmic
CBU_0303	263.922	273.987	366.024	903.933	0.0301311	138.34	143.113	140.536	421.99	0.0140663	-1.67044	0.314158	3.56416e-16		244.419	285.759	258.435	788.613	0.0262871	-0.785975	0.57996	5.49167e-05		237.465	276.119	311.746	825.33	0.027511	-0.781044	0.581946	6.33966e-05		268.27	256.351	246.828	771.45	0.025715	-0.842666	0.557612	8.97069e-06		CBU_0303	AAO89860.1	GTP pyrophosphokinase	spoT	317	TK	Guanosine polyphosphate pyrophosphohydrolases/synthetases	Cytoplasmic
CBU_0304	235.26	287.882	274.483	797.626	0.0265875	142.892	196.435	239.641	578.968	0.0192989	-1.02927	0.489958	0.000729661		236.419	257.301	325.257	818.976	0.0272992	-0.532971	0.69113	0.0317787		264.576	308.913	371.755	945.243	0.0315081	-0.393087	0.761498	0.119171		378.453	345.116	284.442	1008.01	0.0336004	-0.270175	0.829219	0.226276		CBU_0304	AAO89861.2	translation initiation inhibitor		251	J	Putative translation initiation inhibitor, yjgF family	Cytoplasmic
CBU_0305	104.717	117.951	153.182	375.851	0.0125284	75.6526	55.387	61.4484	192.488	0.00641626	-1.52751	0.346876	6.11101e-11		115.64	119.094	88.549	323.283	0.0107761	-0.812302	0.569472	8.24421e-05		141.189	118.16	142.014	401.362	0.0133787	-0.537345	0.689038	0.0106231		150.894	130.05	120.898	401.841	0.0133947	-0.517205	0.698724	0.00947665		CBU_0305	AAO89862.1	ATP-dependent DNA helicase	recG	1200	LK	RecG-like helicase	Cytoplasmic
CBU_0306	33059.6	59705.1	47620.8	140386	4.67952	25621.4	25543.8	27926.6	79091.9	2.6364	-1.35263	0.391579	2.66817e-11		26514.5	26566.1	27867.2	80947.8	2.69826	-1.33862	0.395398	1.00533e-11		22357.5	41775	34751	98883.5	3.29612	-1.11826	0.46065	1.45657e-08		22714.4	23816.3	22509.9	69040.5	2.30135	-1.58824	0.332576	9.65179e-17		CBU_0306	AAO89863.1	hypothetical protein					Unknown
CBU_0307	13918.9	21870.5	23507.2	59296.5	1.97655	25847	25954.6	24589.2	76390.8	2.54636	-0.171519	0.887907	0.359362		23951.1	24165.8	21898.6	70015.4	2.33385	-0.321151	0.800431	0.0725515		17618.7	25711.3	28906.5	72236.5	2.40788	-0.339531	0.790298	0.0568727		26123.5	25835.5	23383.4	75342.4	2.51141	-0.234621	0.849908	0.198465		CBU_0307	AAO89864.1	outer membrane protein					OuterMembrane
CBU_0307a	3.64527	2.89631	6.885	13.4266	0.000447553	37.6786	76.6506	161.193	275.522	0.00918406	3.77127	13.6541	6.38286e-05		21.8631	0	20.1469	42.01	0.00140033	0.933072	1.90934	0.546711		22.0228	20.4249	0	42.4477	0.00141492	0.96176	1.94768	0.533258		6.81537	0	14.6989	21.5143	0.000717143	-0.138648	0.90837	0.919521		CBU_0307a	ACI15248.1	hypothetical protein					Unknown
CBU_0309	57.3533	99.2321	60.3774	216.963	0.00723209	165.295	165.8	151.889	482.983	0.0160994	0.624297	1.54146	0.0288137		123.194	144.714	157.604	425.512	0.0141837	0.433257	1.35028	0.133994		168.02	125.714	105.081	398.815	0.0132938	0.292611	1.22486	0.336803		210.033	235.669	135.122	580.824	0.0193608	0.840694	1.79091	0.00152852		CBU_0309	AAO89866.2	chaperone protein	htpG	326	O	Molecular chaperone, HSP90 family	Cytoplasmic
CBU_0311	17677.2	23871.6	33175.1	74723.9	2.4908	7735.78	7675.89	6952.78	22364.4	0.745482	-2.289	0.204618	6.6447e-33		25027	23084.2	18147.2	66258.5	2.20862	-0.756372	0.591983	0.000134326		36733.1	41721.6	47637.9	126093	4.20309	0.128477	1.09314	0.586153		48115	53417.9	53144.2	154677	5.1559	0.468244	1.38343	0.022068		CBU_0311	AAO89868.2	outer membrane porin P1					Unknown
CBU_0312	15.642	39.1047	26.7994	81.5461	0.0027182	210.229	248.989	232.2	691.417	0.0230472	2.58123	5.98451	3.70078e-28		210.613	188.131	210.49	609.234	0.0203078	2.37771	5.19709	9.78691e-27		174.49	241.682	209.8	625.972	0.0208657	2.35894	5.12994	5.41941e-26		184.05	146.713	147.223	477.987	0.0159329	1.99818	3.99494	4.19838e-21		CBU_0312	AAO89869.1	methylenetetrahydrofolate dehydrogenase (NADP+)	folD	190	H	5,10-methylene-tetrahydrofolate dehydrogenase/Methenyl tetrahydrofolate cyclohydrolase	Cytoplasmic
CBU_0312a	1319.08	915.63	911.401	3146.12	0.104871	2889.41	2432.49	2008.97	7330.86	0.244362	0.551603	1.46571	0.29026		1477.76	1459.19	2034.3	4971.25	0.165708	0.0153213	1.01068	0.983469		617.921	943.729	1027.67	2589.32	0.0863108	-0.999942	0.50002	0.0655252		515.738	125.926	638.993	1280.66	0.0426886	-2.00902	0.248443	2.01679e-05		CBU_0312a	ACI15249.1	hypothetical cytosolic protein					Unknown
CBU_0313	62.6392	343.383	83.1117	489.134	0.0163045	298.783	325.992	250.136	874.911	0.0291637	0.412771	1.33124	0.356657		211.174	202.265	248.73	662.169	0.0220723	0.00183568	1.00127	0.997839		138.286	197.419	191.997	527.701	0.01759	-0.398367	0.758717	0.38539		193	193.655	160.354	547.01	0.0182337	-0.30879	0.807318	0.502651		CBU_0313	AAO89870.2	membrane-bound lytic murein transglycosylase D precursor					Unknown
CBU_0314	238.979	220.514	307.401	766.894	0.0255631	38.9578	21.7031	51.8934	112.554	0.00375181	-3.34287	0.0985589	3.69766e-14		31.4656	35.6922	13.015	80.1728	0.00267243	-3.87301	0.0682508	1.98298e-21		88.5954	70.5474	35.4751	194.618	0.00648726	-2.61964	0.162708	2.24928e-13		113.825	149.769	111.005	374.599	0.0124866	-1.64926	0.318803	2.79464e-07		CBU_0314	AAO89871.1	hydroxyacylglutathione hydrolase		491	R	Zn-dependent hydrolases, including glyoxylases	Cytoplasmic
CBU_0315	86.1397	100.074	141.654	327.867	0.0109289	75.8482	76.2992	61.5641	213.712	0.00712372	-1.17844	0.441828	0.00169878		85.3242	68.056	36.318	189.698	0.00632327	-1.39832	0.37937	2.12741e-05		46.2027	49.902	39.5667	135.671	0.00452238	-1.9074	0.266572	8.47498e-08		61.1125	48.0893	57.1923	166.394	0.00554647	-1.59075	0.331998	1.76628e-08		CBU_0315	AAO89872.1	methyltransferase					Unknown
CBU_0316	160.931	204.084	233.583	598.598	0.0199533	230.305	218.564	138.287	587.155	0.0195718	-0.58375	0.667227	0.0492198		202.996	155.848	165.377	524.221	0.017474	-0.779801	0.582447	0.00250451		154.399	147.468	168.694	470.561	0.0156854	-0.975532	0.508552	0.00021997		201.292	138.808	169.693	509.792	0.0169931	-0.843834	0.557161	0.000129919		CBU_0316	AAO89873.1	ribonuclease HI		328	L	Ribonuclease HI	Unknown
CBU_0316a	39.6607	43.4432	31.0083	114.112	0.00380374	474.47	475.234	650.971	1600.67	0.0533558	3.23811	9.43556	6.6912e-08		282.538	335.655	204.073	822.267	0.0274089	2.24881	4.75292	0.000263525		71.3538	64.6789	313.97	450.003	0.0150001	1.36071	2.56811	0.0786847		64.6097	30.7144	68.7909	164.115	0.0054705	-0.1526	0.899628	0.853448		CBU_0316a	ACI15250.1	hypothetical cytosolic protein					Unknown
CBU_0317	73.8614	109.502	104.94	288.303	0.00961009	223.377	248.008	219.538	690.923	0.0230308	0.716016	1.64264	0.00203436		274.922	256.082	233.724	764.728	0.0254909	0.836602	1.78584	4.595e-05		184.365	292.992	372.547	849.904	0.0283301	0.930483	1.90591	4.94807e-06		252.723	207.823	229.009	689.556	0.0229852	0.66721	1.588	0.000503038		CBU_0317	AAO89874.2	DNA polymerase III epsilon chain	dnaQ	847	L	DNA polymerase III, epsilon subunit and related 3'-5' exonucleases	Cytoplasmic
CBU_0318	7062.44	4439.91	8146.8	19649.1	0.654971	27.8381	87.7033	42.9181	158.46	0.00528198	-7.56945	0.00526464	1.80933e-56		135.253	187.269	143	465.522	0.0155174	-6.02854	0.015319	4.79894e-55		1870.1	1498.07	1555.36	4923.52	0.164117	-2.66949	0.157182	7.19269e-13		2974.12	4892.74	6410.8	14277.7	0.475922	-1.07687	0.474055	0.00537173		CBU_0318	AAO89875.1	enhanced entry protein	enhA.2				CytoplasmicMembrane
CBU_0319	6.35318	6.89321	9.00744	22.2538	0.000741795	213.512	0	0	213.512	0.00711706	2.6825	6.41967	0.391925		0	0	0	0	0	0.585154	1.5002	0.871569		0	0	0	0	0	0.661204	1.5814	0.852788		0	0	0	0	0	-1.1665	0.4455	0.733422		CBU_0319	AAO89876.1	hypothetical protein					Unknown
CBU_0321	197.983	306.219	229.022	733.224	0.0244408	43.3152	24.0303	34.7681	102.113	0.00340378	-3.37399	0.0964557	2.31529e-17		54.1463	39.7205	28.6092	122.476	0.00408253	-3.1656	0.111445	1.90287e-26		36.5556	75.358	42.557	154.471	0.00514902	-2.87606	0.136214	6.38418e-24		59.243	49.8524	53.2509	162.346	0.00541154	-2.76529	0.147083	3.51357e-36		CBU_0321	AAO89877.1	IcmH	icmH	3455	S	Uncharacterized protein conserved in bacteria	Unknown
CBU_0322	96.1844	123.965	153.62	373.77	0.012459	150.719	193.847	151.397	495.963	0.0165321	-0.147772	0.902644	0.636523		158.823	248.864	200.709	608.396	0.0202799	0.13931	1.10138	0.636061		147.208	231.298	236.717	615.224	0.0205075	0.0803675	1.05729	0.791611		157.787	137.645	142.994	438.425	0.0146142	-0.369049	0.774293	0.138336		CBU_0322	AAO89878.1	hypothetical protein		3687	R	Predicted metal-dependent hydrolase	Cytoplasmic
CBU_0323	17.7889	33.3543	24.3152	75.4583	0.00251528	0	36.3699	0	36.3699	0.00121233	-1.52853	0.34663	0.306844		61.9045	35.5399	19.0151	116.459	0.00388198	0.0453808	1.03196	0.970015		41.4847	38.8073	19.5359	99.828	0.0033276	-0.197288	0.872189	0.859163		6.4097	19.0642	13.8134	39.2873	0.00130958	-1.45469	0.364833	0.0878971		CBU_0323	AAO89879.1	acyl carrier protein		236	IQ	Acyl carrier protein	Unknown
CBU_0324	60.607	57.2291	68.0498	185.886	0.0061962	75.259	44.6118	40.3961	160.267	0.00534223	-0.791077	0.577912	0.00731083		63.3584	70.4578	71.2647	205.081	0.00683603	-0.456306	0.72885	0.0850707		85.2871	95.3717	76.9588	257.618	0.00858725	-0.183895	0.880323	0.523644		67.8344	60.0383	54.6299	182.503	0.00608342	-0.656663	0.634344	0.00547717		CBU_0324	AAO89880.2	acyl-CoA synthetase		318	IQ	Acyl-CoA synthetases (AMP-forming)/AMP-acid ligases II	Cytoplasmic
CBU_0326	493.054	708.431	557.697	1759.18	0.0586394	562.937	423.702	423.668	1410.31	0.0470103	-0.868124	0.547859	6.67527e-05		558.523	631.6	823.141	2013.26	0.0671088	-0.352616	0.783163	0.118849		452.204	577.703	648.636	1678.54	0.0559514	-0.696355	0.617129	0.00128779		524.01	515.738	490.462	1530.21	0.051007	-0.789534	0.578531	0.00017844		CBU_0326	AAO89882.2	phosphoribosylamine--glycine ligase	purD	151	F	Phosphoribosylamine-glycine ligase	Cytoplasmic
CBU_0330	8.7815	25.9412	10.7486	45.4713	0.00151571	60.1412	58.5325	50.6512	169.325	0.00564416	1.41543	2.66739	0.000209322		23.1917	36.1456	55.1	114.437	0.00381458	0.864668	1.82092	0.0251974		25.5697	27.9365	23.082	76.5881	0.00255294	0.199286	1.14813	0.674404		19.8856	18.8017	16.6714	55.3586	0.00184529	-0.241351	0.845953	0.565563		CBU_0330	AAO89886.2	thiamine biosynthesis protein	thiC	422	H	Thiamine biosynthesis protein ThiC	Cytoplasmic
CBU_0331	1.98151	2.77825	1.88161	6.64138	0.000221379	0	13.9496	9.03224	22.9818	0.00076606	1.21493	2.3213	0.187543		12.3362	4.07401	4.36556	20.7757	0.000692524	1.01953	2.02725	0.200763		2.33756	2.56299	2.36943	7.26998	0.000242333	-0.491927	0.711075	0.693201		2.93422	6.92838	6.50848	16.3711	0.000545703	0.739968	1.67014	0.272509		CBU_0331	AAO89887.2	glycine oxidase		665	E	Glycine/D-amino acid oxidases (deaminating)	Cytoplasmic
CBU_0332	3.82722	9.47817	6.58236	19.8878	0.000662925	177.927	0	63.8688	241.795	0.00805985	3.09673	8.5548	0.00484139		34.6509	0	0	34.6509	0.00115503	0.133491	1.09694	0.942839		34.9773	62.5925	63.9358	161.506	0.00538352	2.44122	5.431	0.0228192		21.1143	7.82353	57.3257	86.2636	0.00287545	1.50384	2.83597	0.131636		CBU_0332	AAO89888.1	ThiS	thiS	2104	H	Sulfur transfer protein involved in thiamine biosynthesis	Unknown
CBU_0333	2.86296	3.37657	3.83599	10.0755	0.000335851	5.1888	17.3067	5.50397	27.9994	0.000933315	0.887866	1.85044	0.342809		21.2091	7.52368	8.2364	36.9691	0.0012323	1.24261	2.36626	0.0757354		11.646	15.6183	2.89467	30.159	0.0010053	0.938763	1.91688	0.222089		9.08088	3.50104	12.7017	25.2836	0.000842787	0.68916	1.61234	0.281442		CBU_0333	AAO89889.1	thiazole biosynthesis protein	thiG	2022	H	Uncharacterized enzyme of thiazole biosynthesis	Cytoplasmic
CBU_0334	3.19523	3.06564	3.18838	9.44925	0.000314975	8.22131	3.04833	14.74	26.0097	0.000866989	0.88988	1.85302	0.192235		6.41803	9.28836	4.29765	20.004	0.000666801	0.487004	1.40153	0.448198		3.06316	11.7916	9.298	24.1528	0.000805093	0.676583	1.59835	0.26494		11.8989	6.36747	8.43342	26.6998	0.000889995	0.85162	1.80453	0.0616021		CBU_0334	AAO89890.1	phosphomethylpyrimidine kinase	thiDE	351	H	Hydroxymethylpyrimidine/phosphomethylpyrimidine kinase	Cytoplasmic
CBU_0335	35.0357	77.1283	37.1561	149.32	0.00497734	144.135	76.2827	117.478	337.896	0.0112632	0.675719	1.59739	0.0993917		109.205	56.9392	115.229	281.374	0.00937913	0.383234	1.30426	0.34667		107.446	82.9937	96.4667	286.907	0.00956356	0.370137	1.29248	0.370452		165.272	84.3387	91.9577	341.569	0.0113856	0.614152	1.53066	0.0800106		CBU_0335	AAO89891.1	acid phosphatase					Cytoplasmic
CBU_0336	98.6143	223.879	128.496	450.989	0.015033	293.81	408.763	310.411	1012.98	0.0337661	0.662919	1.58328	0.00196373		264.739	231.18	199.352	695.271	0.0231757	0.0871963	1.0623	0.740226		225.752	297.912	289.297	812.961	0.0270987	0.265412	1.20198	0.249533		305.543	233.147	246.111	784.801	0.02616	0.243016	1.18346	0.276729		CBU_0336	AAO89892.2	phosphoribosylaminoimidazolecarboxamide formyltransferase	purH	138	F	AICAR transformylase/IMP cyclohydrolase PurH (only IMP cyclohydrolase domain in Aful)	Cytoplasmic
CBU_0337	1072.41	3569.52	1422.38	6064.31	0.202144	6398.48	6083.31	6006.26	18488	0.616268	1.13909	2.20242	2.27765e-05		5439.31	4537.37	4729.32	14706	0.4902	0.783789	1.72165	0.00443925		4643.74	4732.65	5279.62	14656	0.488534	0.730554	1.65928	0.0084897		6692.49	5183.85	5105.6	16981.9	0.566065	0.963554	1.95011	0.000350548		CBU_0337	AAO89893.1	DNA-binding protein fis	fis	2901	KL	Factor for inversion stimulation Fis, transcriptional activator	Cytoplasmic
CBU_0338	19.2525	49.1087	27.8123	96.1736	0.00320579	148.26	115.447	119.919	383.625	0.0127875	1.4997	2.82784	1.07356e-09		154.088	97.2148	88.9786	340.282	0.0113427	1.28202	2.4318	1.03576e-07		142.879	135.692	121.441	400.011	0.0133337	1.49448	2.81762	3.80543e-10		156.294	127.274	113.392	396.96	0.013232	1.49623	2.82104	1.1827e-10		CBU_0338	AAO89894.2	membrane alanine aminopeptidase	pepN	308	E	Aminopeptidase N	Cytoplasmic*
CBU_0339	8.56719	16.9631	9.96344	35.4937	0.00118312	32.7614	57.3828	35.6453	125.789	0.00419298	1.30007	2.46241	0.0105074		46.1283	19.0725	10.1249	75.3257	0.00251086	0.483673	1.3983	0.374365		10.9365	24.1083	30.0146	65.0594	0.00216865	0.266781	1.20312	0.664488		29.5565	18.0909	20.6678	68.3153	0.00227718	0.362942	1.28605	0.419673		CBU_0339	AAO89895.1	hypothetical membrane associated protein					CytoplasmicMembrane
CBU_0340	23.3937	36.155	26.7324	86.281	0.00287603	27.9532	44.6041	38.3227	110.88	0.003696	-0.187377	0.878201	0.663098		16.3274	34.7162	31.7062	82.7498	0.00275833	-0.59612	0.661531	0.0896227		33.847	46.1625	38.1628	118.172	0.00393907	-0.165718	0.891485	0.659367		33.6192	32.3463	33.921	99.8865	0.00332955	-0.372584	0.772398	0.180104		CBU_0340	AAO89896.1	hypothetical cytosolic protein					Cytoplasmic
CBU_0341	15.3198	20.8138	16.5678	52.7014	0.00175671	22.0022	20.4737	19.3823	61.8583	0.00206194	-0.319821	0.801169	0.537794		42.5856	14.0854	27.2842	83.9552	0.00279851	0.0605372	1.04285	0.891434		26.7934	22.1918	16.3379	65.3232	0.00217744	-0.311296	0.805917	0.473176		34.9352	34.1758	31.8684	100.979	0.00336598	0.344261	1.2695	0.264437		CBU_0341	AAO89897.2	6-phosphofructokinase	pfkA	205	G	6-phosphofructokinase	Cytoplasmic
CBU_0342	0	0	0	0	0	0	222.766	0	222.766	0.00742553	6.14615	70.8229	0.267456		0	0	0	0	0	0	1	1		0	0	0	0	0	0	1	1		0	0	0	0	0	0	1	1		CBU_0342	AAO89898.1	hypothetical protein					Unknown
CBU_0343	16.9077	21.7553	22.0448	60.7078	0.00202359	29.5652	43.5625	10.606	83.7336	0.00279112	-0.0976306	0.934567	0.863017		31.684	14.351	17.9958	64.0308	0.00213436	-0.53568	0.689833	0.237303		35.8808	26.982	41.8851	104.748	0.00349159	0.164659	1.1209	0.713457		38.9131	23.7071	24.0301	86.6502	0.00288834	-0.105503	0.929481	0.774777		CBU_0343	AAO89899.1	hypothetical protein					Unknown
CBU_0346	28.2474	36.2346	24.5927	89.0748	0.00296916	57.9537	58.8056	55.7508	172.51	0.00575033	0.394604	1.31458	0.194284		50.9312	59.1184	44.7102	154.76	0.00515866	0.216004	1.16151	0.461217		40.4088	45.0228	50.6017	136.033	0.00453444	-0.0225913	0.984463	0.948526		28.7638	31.9547	36.0831	96.8016	0.00322672	-0.473592	0.720169	0.0555014		CBU_0346	AAO89901.1	xylulose kinase	xylB	1070	G	Sugar (pentulose and hexulose) kinases	Cytoplasmic
CBU_0347	191.799	210.724	177.424	579.948	0.0193316	257.03	253.77	259.517	770.317	0.0256772	-0.163041	0.893141	0.518892		121.885	177.227	173.023	472.135	0.0157378	-0.875797	0.544953	7.09062e-05		122.525	142.897	136.143	401.565	0.0133855	-1.1789	0.441688	1.12275e-07		140.362	136.106	145.07	421.538	0.0140513	-1.07244	0.475513	2.53788e-07		CBU_0347	AAO89902.2	D-xylose-proton symporter		2814	G	Arabinose efflux permease	CytoplasmicMembrane
CBU_0349	78.1197	85.6275	71.7529	235.5	0.00785	104.918	150.187	92.4239	347.529	0.0115843	-0.016128	0.988883	0.968634		123.165	78.2974	45.6608	247.124	0.00823745	-0.560417	0.678106	0.0851387		101.225	155.801	142.441	399.467	0.0133156	0.107492	1.07735	0.759892		104.213	72.7267	101.035	277.975	0.00926584	-0.38546	0.765535	0.180104		CBU_0349	AAO89904.1	phosphoglycolate phosphatase	gph	546	R	Predicted phosphatases	Cytoplasmic
CBU_0350	235.648	229.349	229.798	694.796	0.0231599	72.9471	109.65	71.5048	254.102	0.00847007	-2.03892	0.243346	4.74266e-08		218.431	106.646	58.7314	383.809	0.0127936	-1.51414	0.350106	1.88208e-06		152.249	164.707	157.956	474.912	0.0158304	-1.20484	0.433818	0.000137034		202.288	171.294	128.668	502.25	0.0167417	-1.10605	0.464565	0.000168747		CBU_0350	AAO89905.1	3-demethylubiquinone 3-methyltransferase	ubiG	2227	H	2-polyprenyl-3-methyl-5-hydroxy-6-metoxy-1,4-benzoquinol methylase	Cytoplasmic
CBU_0351	372.149	392.258	364.7	1129.11	0.0376369	18.4078	59.2437	0	77.6515	0.00258838	-4.47563	0.0449471	2.33702e-08		75.1783	34.1344	48.4106	157.723	0.00525744	-3.47678	0.0898225	1.372e-13		20.504	31.9458	40.8892	93.3389	0.0031113	-4.24941	0.0525775	1.44463e-13		43.5711	70.6784	70.8141	185.064	0.00616879	-3.20919	0.108128	3.45243e-21		CBU_0351	AAO89906.1	hpt domain protein		2198	T	FOG: HPt domain	CytoplasmicMembrane
CBU_0352	817.039	785.879	943.042	2545.96	0.0848654	108.033	104.236	99.7757	312.045	0.0104015	-3.60944	0.0819315	7.33433e-39		108.28	130.984	105.366	344.63	0.0114877	-3.48607	0.0892459	2.54308e-46		84.7109	118.082	128.758	331.551	0.0110517	-3.60253	0.0823249	7.98138e-48		101.556	132.208	100.93	334.694	0.0111565	-3.54063	0.0859336	7.35699e-57		CBU_0352	AAO89907.1	cobalt-zinc-cadmium resistance protein	czcD.1	1230	P	Co/Zn/Cd efflux system component	CytoplasmicMembrane
CBU_0353	201.447	276.84	256.262	734.549	0.024485	88.0821	146.667	123.173	357.922	0.0119307	-1.59333	0.331405	2.79128e-11		217.611	226.917	269.301	713.828	0.0237943	-0.603925	0.657962	0.00277732		133.582	146.023	118.66	398.264	0.0132755	-1.50606	0.352071	7.00717e-13		192.234	153.84	160.598	506.672	0.0168891	-1.13592	0.455045	9.40812e-10		CBU_0353	AAO89908.1	non-proteolytic protein	peptidase family S49	616	OU	Periplasmic serine proteases (ClpP class)	CytoplasmicMembrane
CBU_0354	538.913	462.852	615.373	1617.14	0.0539046	289.641	398.553	284.263	972.457	0.0324152	-1.32292	0.399725	5.01539e-06		410.569	606.444	601.271	1618.28	0.0539428	-0.592171	0.663344	0.0482349		393.497	511.115	571.989	1476.6	0.04922	-0.803348	0.573018	0.00637121		410.727	590.279	380.718	1381.72	0.0460575	-0.85205	0.553997	0.00328326		CBU_0354	AAO89909.2	amino acid permease		1113	E	Gamma-aminobutyrate permease and related permeases	CytoplasmicMembrane
CBU_0357	21.6224	17.2085	24.9551	63.786	0.0021262	308.819	88.0098	280.395	677.224	0.0225741	2.81074	7.01647	1.18241e-05		125.451	107.198	23.6007	256.25	0.00854167	1.36893	2.58279	0.0602932		103.397	69.7666	71.6744	244.838	0.00816125	1.27137	2.41391	0.0903695		54.1401	141.739	32.9301	228.81	0.00762698	1.2673	2.40711	0.035563		CBU_0357	AAO89912.1	hypothetical protein					CytoplasmicMembrane
CBU_0362	24.1385	37.9091	19.6075	81.6552	0.00272184	23.6878	15.0236	14.5448	53.2562	0.00177521	-1.14714	0.451521	0.0197369		27.6963	36.0187	37.0498	100.765	0.00335883	-0.245483	0.843533	0.540577		39.6925	33.0868	45.9235	118.703	0.00395676	-0.0684288	0.953676	0.872726		42.5376	27.3493	34.7384	104.625	0.00348751	-0.240059	0.846711	0.476944		CBU_0362	AAO89917.1	metal-dependent amidase/aminoacylase/carboxypeptidase		1473	R	Metal-dependent amidase/aminoacylase/carboxypeptidase	Cytoplasmic
CBU_0364	10.5623	103.233	11.0373	124.832	0.00416107	278.922	307.192	290.521	876.635	0.0292212	2.43455	5.40596	NA		150.609	125.448	134.493	410.55	0.013685	1.31467	2.48745	NA		116.497	163.682	164.505	444.684	0.0148228	1.37048	2.58557	NA		163.635	135.486	143.414	442.534	0.0147511	1.4002	2.63939	NA		CBU_0364	AAO89918.2	phosphate transporter		2223	P	Nitrate/nitrite transporter	CytoplasmicMembrane
CBU_0365	0	5.74435	5.1861	10.9304	0.000364348	0	356.425	0	356.425	0.0118808	4.48703	22.4249	0.136666		0	137.313	0	137.313	0.00457711	3.40323	10.5797	0.277563		0	0	0	0	0	2.51848	5.7298	0.439145		0	0	0	0	0	0.690778	1.61415	0.83856		CBU_0365	AAO89919.1	hypothetical protein					Unknown
CBU_0366	27.66	30.0259	26.6414	84.3273	0.00281091	47.1548	64.5318	44.0106	155.697	0.00518991	0.308392	1.23833	0.514313		54.2351	16.9126	45.9887	117.136	0.00390455	-0.146592	0.903382	0.762204		72.4792	56.6023	43.2714	172.353	0.0057451	0.396372	1.31619	0.321368		67.4518	53.0315	40.4955	160.979	0.00536596	0.306182	1.23643	0.378644		CBU_0366	AAO89920.1	phosphate regulon sensor protein	phoR	642	T	Signal transduction histidine kinase	CytoplasmicMembrane
CBU_0367	31.5249	65.3245	38.0813	134.931	0.00449769	27.0102	7.32115	22.2216	56.5529	0.0018851	-1.75695	0.295873	0.00522878		39.3658	23.0071	17.3259	79.6988	0.00265663	-1.32967	0.39786	0.00359992		26.5035	29.0163	11.727	67.2469	0.00224156	-1.59104	0.331933	0.00110001		56.3705	36.4653	33.6375	126.473	0.00421578	-0.66814	0.629318	0.0623379		CBU_0367	AAO89921.1	phosphate regulon transcriptional regulatory protein	phoB	745	TK	Response regulators consisting of a CheY-like receiver domain and a winged-helix DNA-binding domain	Cytoplasmic
CBU_0368	95.7197	142.298	116.178	354.196	0.0118065	75.4179	80.4135	87.3861	243.217	0.00810725	-1.08741	0.470607	4.7105e-06		144.924	107.02	75.6448	327.589	0.0109196	-0.701535	0.614917	0.000286967		109.915	132.192	149.177	391.283	0.0130428	-0.477309	0.718316	0.0149303		166.82	152.119	133.258	452.198	0.0150733	-0.238199	0.847803	0.180783		CBU_0368	AAO89922.2	hypothetical exported protein		2133	G	Glucose/sorbosone dehydrogenases	Unknown
CBU_0369	123.093	174.628	201.567	499.288	0.0166429	0	274.173	0	274.173	0.00913911	-1.35723	0.39033	0.370124		306.083	348.565	0	654.648	0.0218216	-0.183852	0.88035	0.872665		162.168	323.395	146.52	632.082	0.0210694	-0.296139	0.814429	0.802017		195.787	172.77	156.343	524.9	0.0174967	-0.520825	0.696973	0.537005		CBU_0369	AAO89923.1	hypothetical protein					Unknown
CBU_0370	3882.16	3129.65	4464.08	11475.9	0.38253	451.081	548.347	637.762	1637.19	0.054573	-3.40469	0.0944247	4.70028e-16		2859.69	2576.65	1402.23	6838.56	0.227952	-1.39057	0.381413	0.000110937		2129.96	2401.2	2002.43	6533.6	0.217787	-1.47859	0.35884	3.90225e-05		2892.97	6261.77	6182.36	15337.1	0.511237	-0.18112	0.882018	0.661852		CBU_0370	AAO89924.1	hypothetical membrane associated protein					Unknown
CBU_0371	68.463	56.2197	75.976	200.659	0.00668862	24.6697	23.4152	30.4709	78.5557	0.00261852	-1.94679	0.259393	1.30739e-05		43.291	52.8059	67.7143	163.811	0.00546037	-0.888994	0.539991	0.0123897		31.4959	67.2787	38.1	136.875	0.00456249	-1.23518	0.424788	0.000635478		47.6717	57.8574	58.0296	163.559	0.00545196	-0.919547	0.528675	0.00462127		CBU_0371	AAO89925.1	multidrug resistance transporter	Bcr family	2814	G	Arabinose efflux permease	CytoplasmicMembrane
CBU_0372	20.8989	31.3393	18.2378	70.4759	0.0023492	5.93721	9.92769	19.177	35.042	0.00116807	-1.56227	0.338617	0.005009		17.4559	12.9434	6.19189	36.5912	0.00121971	-1.54085	0.343684	0.000512572		13.2295	16.4574	20.1234	49.8103	0.00166034	-1.12182	0.459514	0.00861145		25.2737	13.0159	15.9729	54.2624	0.00180875	-0.990928	0.503154	0.00393678		CBU_0372	AAO89926.1	Fic family protein					Unknown
CBU_0373	13.4694	12.7958	12.4892	38.7544	0.00129181	20.8773	0	0	20.8773	0.000695911	-1.44168	0.368139	0.311266		0	10.17	21.5402	31.7101	0.001057	-0.83699	0.55981	0.437278		0	0	0	0	0	-4.25209	0.05248	0.0037817		1.86122	1.45297	0	3.31419	0.000110473	-4.16107	0.0558976	0.00161362		CBU_0373	AAO89927.1	dehydrogenase with MaoC-like domain		2030	I	Acyl dehydratase	Unknown
CBU_0377	14.1182	17.9511	23.0616	55.1309	0.0018377	194.102	96.3312	0	290.433	0.0096811	1.81844	3.52699	0.0666875		0	71.9261	76.9246	148.851	0.00496169	0.883492	1.84483	0.414171		28.315	0	77.5692	105.884	0.00352947	0.322173	1.25021	0.805335		34.185	0	9.39766	43.5827	0.00145276	-1.09861	0.466967	0.314909		CBU_0377	AAO89930.1	hypothetical protein					Unknown
CBU_0378	19.7239	107.797	38.746	166.267	0.00554223	641.503	495.125	471.197	1607.82	0.0535941	2.83523	7.13654	2.99325e-13		386.457	243.136	259.691	889.284	0.0296428	1.94408	3.84791	8.16632e-07		250.18	288.723	318.62	857.523	0.0285841	1.85335	3.61339	3.17571e-06		338.648	324.673	219.541	882.862	0.0294287	1.92026	3.78493	3.97691e-07		CBU_0378	AAO89931.1	hypothetical membrane associated protein					Unknown
CBU_0379	161.231	187.952	269.8	618.984	0.0206328	90.4623	62.9785	72.5366	225.977	0.00753258	-2.00964	0.248335	3.95018e-09		116.736	77.1757	91.9783	285.89	0.00952967	-1.71001	0.305657	2.25683e-09		154.591	161.066	145.954	461.611	0.015387	-1.05496	0.481311	0.000142245		159.813	130.232	88.6012	378.646	0.0126215	-1.32709	0.398572	1.77054e-07		CBU_0379	AAO89932.1	anhydro-N-acetylmuramyl-tripeptide amidase	ampD	3023	V	Negative regulator of beta-lactamase expression	Cytoplasmic
CBU_0380	151.499	173.709	146.041	471.249	0.0157083	0	0	0	0	0	-3.03747	0.121795	0.0652048		0	151.045	0	151.045	0.00503483	-2.1987	0.217834	0.161734		0	0	0	0	0	-3.99944	0.0625244	0.0147523		28.3376	0	63.6953	92.0329	0.00306776	-3.12558	0.11458	0.0197244		CBU_0380	AAO89933.1	hypothetical protein					Unknown
CBU_0381	148.304	271.628	225.302	645.234	0.0215078	86.7826	94.4707	209.198	390.452	0.0130151	-1.25564	0.418808	0.000168896		112.088	192.041	128.937	433.066	0.0144355	-1.11026	0.463211	7.45368e-05		145.631	151.76	127.498	424.889	0.014163	-1.19939	0.43546	2.73382e-05		171.959	155.43	133.922	461.312	0.0153771	-1.05629	0.480868	1.47234e-05		CBU_0381	AAO89934.2	glutamate-rich protein	grpB	2320	S	Uncharacterized conserved protein	Cytoplasmic
CBU_0382	27.6358	50.4078	34.4955	112.539	0.0037513	58.0446	40.4669	53.7047	152.216	0.00507388	-0.0850186	0.942772	0.837433		71.6756	41.8652	25.0875	138.628	0.00462094	-0.283811	0.821418	0.416513		20.4343	48.1713	34.3619	102.968	0.00343225	-0.743426	0.597319	0.0309376		46.6508	41.5898	34.2511	122.492	0.00408306	-0.451245	0.731411	0.115612		CBU_0382	AAO89935.1	farnesyl pyrophosphate synthetase	ispB	142	H	Geranylgeranyl pyrophosphate synthase	Cytoplasmic
CBU_0383	28.4186	42.967	50.1108	121.496	0.00404988	16.5852	44.967	27.2769	88.8291	0.00296097	-1.00757	0.497384	0.0880062		19.5128	40.6519	51.1918	111.356	0.00371188	-0.655314	0.634937	0.144075		46.5079	30.3255	52.5059	129.339	0.00431131	-0.516246	0.699189	0.25819		85.8698	74.0706	56.4123	216.353	0.00721175	0.241306	1.18206	0.51075		CBU_0383	AAO89936.2	DNA-3-methyladenine glycosylase	tag	2818	L	3-methyladenine DNA glycosylase	Unknown
CBU_0384				0	0				0	0								0	0								0	0								0	0					CBU_0384	AAO89937.2	transposase		3547	L	Transposase and inactivated derivatives	Cytoplasmic
CBU_0384a				0	0				0	0								0	0								0	0								0	0					CBU_0384a	ACI15251.1	hypothetical protein					CytoplasmicMembrane
CBU_0384b	167.324	160.503	148.587	476.415	0.0158805	0	74.2553	80.5964	154.852	0.00516172	-2.27225	0.207007	0.0723716		87.4523	35.963	80.5877	204.003	0.0068001	-1.86066	0.275351	0.044299		0	158.397	0	158.397	0.00527991	-2.31168	0.201426	0.0187655		26.2641	96.4295	114.651	237.345	0.0079115	-1.59735	0.330484	0.0190392		CBU_0384b	ACI15252.1	hypothetical protein					Unknown
CBU_0385	68.9062	708.11	77.4024	854.419	0.0284806	1782.66	1667.13	1965.97	5415.76	0.180525	2.28924	4.88798	NA		1368.32	1230.35	1232.07	3830.74	0.127691	1.76397	3.39631	NA		836.865	940.592	549.653	2327.11	0.0775704	1.00422	2.00585	NA		1210.84	742.947	848.433	2802.22	0.0934073	1.27604	2.42173	NA		CBU_0385	AAO89938.2	LSU ribosomal protein L21P	rplU	261	J	Ribosomal protein L21	Cytoplasmic
CBU_0386	101.943	580.685	140.35	822.979	0.0274326	2499.65	1739.75	2165.33	6404.73	0.213491	2.53484	5.79511	4.12339e-10		1579.71	1712.55	1418.67	4710.93	0.157031	2.06884	4.1955	3.70787e-07		1566.06	1222.16	1306.37	4094.59	0.136486	1.82832	3.55122	8.90744e-06		2077.49	1701.83	1546.54	5325.86	0.177529	2.21791	4.65219	2.97806e-08		CBU_0386	AAO89939.1	LSU ribosomal protein L27P	rpmA	211	J	Ribosomal protein L27	Cytoplasmic
CBU_0387	24.8525	24.1745	30.3289	79.3559	0.0026452	186.735	198.938	189.831	575.504	0.0191835	2.28114	4.86063	4.05471e-21		108.218	102.058	133.666	343.942	0.0114647	1.52218	2.87224	2.18679e-10		105.842	114.196	106.957	326.995	0.0108998	1.39233	2.62502	1.38716e-08		115.6	120.925	94.5792	331.104	0.0110368	1.44089	2.71489	7.75684e-11		CBU_0387	AAO89940.1	GTP-binding protein (probably involved in DNA repair)	cgtA	536	R	Predicted GTPase	Cytoplasmic
CBU_0388	6.67239	7.66586	6.59502	20.9333	0.000697775	34.8732	49.549	44.0019	128.424	0.0042808	2.04921	4.1388	1.94433e-16		13.8511	17.2341	15.7086	46.7938	0.00155979	0.580933	1.49582	0.0394241		13.0426	24.5673	20.1158	57.7257	0.00192419	0.807567	1.75026	0.00289895		17.2491	13.696	11.4677	42.4128	0.00141376	0.400385	1.31986	0.11057		CBU_0388	AAO89941.1	hypothetical protein					Cytoplasmic
CBU_0389	172.84	2575.19	185.329	2933.36	0.0977787	3638.31	4072.12	3468.5	11178.9	0.372631	1.57458	2.97849	NA		1659.11	1718.32	2203.86	5581.29	0.186043	0.567988	1.48246	NA		1342.22	1343.15	1681.09	4366.46	0.145549	0.142068	1.10349	NA		2111.93	1512.31	1535.48	5159.72	0.171991	0.402113	1.32144	NA		CBU_0389	AAO89942.1	SSU ribosomal protein S20P	rpsT	268	J	Ribosomal protein S20	Cytoplasmic
CBU_0390	113.511	95.9865	139.121	348.618	0.0116206	47.4273	59.6798	47.389	154.496	0.00514987	-1.76594	0.294036	4.91236e-09		58.8417	44.4618	50.1933	153.497	0.00511656	-1.80274	0.286631	4.39477e-11		42.3292	33.5741	48.9717	124.875	0.0041625	-2.13913	0.227017	3.86234e-14		50.4288	54.307	42.2269	146.963	0.00489876	-1.87664	0.272318	8.91076e-14		CBU_0390	AAO89943.1	virulence factor	mviN	728	R	Uncharacterized membrane protein, putative virulence factor	CytoplasmicMembrane
CBU_0391	68.7901	56.9283	86.6415	212.36	0.00707866	180.76	190.872	144.745	516.378	0.0172126	0.690574	1.61393	0.0222942		125.074	72.5962	76.0796	273.75	0.00912499	-0.268488	0.830189	0.421586		73.7138	77.81	102.729	254.253	0.0084751	-0.405474	0.754988	0.215067		104.066	116.974	86.7815	307.822	0.0102607	-0.0947769	0.936417	0.767195		CBU_0391	AAO89944.2	riboflavin kinase	ribF	196	H	FAD synthase	Cytoplasmic
CBU_0394	51.9806	42.6723	70.6298	165.283	0.00550942	0	0	0	0	0	-1.35751	0.390254	0.575391		0	88.8499	0	88.8499	0.00296166	-1.37412	0.385789	0.59364		0	0	0	0	0	-2.31947	0.20034	0.334947		0	77.7463	0	77.7463	0.00259154	-1.65441	0.317668	0.458923		CBU_0394	AAO89947.1	hypothetical protein					Unknown
CBU_0395	89.0043	175.83	128.436	393.271	0.013109	87.7517	97.726	87.3134	272.791	0.00909304	-1.04848	0.483479	0.00100636		148.352	140.884	143.888	433.123	0.0144374	-0.402279	0.756662	0.140811		255.329	282.038	301.383	838.75	0.0279583	0.499101	1.41333	0.0474791		361.195	190.892	200.489	752.576	0.0250859	0.345672	1.27074	0.153793		CBU_0395	AAO89948.1	hypothetical exported protein					Unknown*
CBU_0396	56.3467	69.2455	75.5263	201.118	0.00670395	86.0558	94.7361	87.1773	267.969	0.00893231	-0.145393	0.904133	0.556638		95.9983	51.537	48.0098	195.545	0.00651817	-0.652609	0.636129	0.00229759		79.5797	89.0153	83.1617	251.757	0.00839189	-0.308823	0.8073	0.168231		88.2197	78.2364	73.9857	240.442	0.00801473	-0.348328	0.785494	0.0938589		CBU_0396	AAO89949.1	isoleucyl-tRNA synthetase	ileS	60	J	Isoleucyl-tRNA synthetase	Cytoplasmic
CBU_0397	51.1985	66.5556	69.803	187.557	0.0062519	75.0298	53.5399	96.6647	225.234	0.00750781	-0.293881	0.815705	0.574952		80.4585	85.7907	108.3	274.549	0.00915163	-0.0155208	0.989299	0.978554		28.0755	83.6406	116.767	228.484	0.00761612	-0.364118	0.776944	0.413436		50.5895	56.1547	58.9109	165.655	0.00552184	-0.774799	0.58447	0.0229339		CBU_0397	AAO89950.2	lipoprotein signal peptidase	lspA	597	MU	Lipoprotein signal peptidase	CytoplasmicMembrane
CBU_0398	516.401	649.149	400.58	1566.13	0.0522043	130.086	183.604	200.745	514.435	0.0171478	-2.17282	0.221777	2.28413e-13		257.476	227.77	232.954	718.2	0.02394	-1.71287	0.305053	5.06404e-12		198.57	297.195	263.87	759.635	0.0253212	-1.68784	0.310392	1.29078e-11		267.235	255.294	201.611	724.14	0.024138	-1.72182	0.303166	2.39093e-14		CBU_0398	AAO89951.1	hypothetical membrane spanning protein					CytoplasmicMembrane
CBU_0400	299.385	358.852	241.406	899.643	0.0299881	119.564	153.544	117.151	390.258	0.0130086	-1.77548	0.292098	4.37391e-08		216.905	142.048	153.213	512.166	0.0170722	-1.41852	0.374095	6.87647e-08		186.987	236.685	235.858	659.53	0.0219843	-1.09185	0.469158	2.30126e-05		183.385	154.097	163.448	500.93	0.0166977	-1.45937	0.363652	1.87493e-10		CBU_0400	AAO89953.1	hypothetical protein					Unknown
CBU_0400a	223.95	258.054	171.141	653.145	0.0217715	256.214	122.905	406.206	785.325	0.0261775	-0.323423	0.799171	0.708149		293.84	58.0941	203.081	555.015	0.0185005	-0.8899	0.539651	0.233423		297.307	401.455	260.479	959.242	0.0319747	-0.0913973	0.938613	0.902362		358.943	207.323	95.5429	661.809	0.0220603	-0.616218	0.652379	0.258911		CBU_0400a	ACI15253.1	hypothetical protein					Unknown
CBU_0402	104.641	228.338	121.225	454.204	0.0151401	0	0	282.087	282.087	0.00940291	-1.25353	0.41942	0.501741		0	0	0	0	0	-3.3338	0.0991808	0.0551107		162.168	0	0	162.168	0.00540559	-2.17364	0.221651	0.23241		0	0	0	0	0	-5.08546	0.0294527	0.00254564		CBU_0402	AAO89955.1	acetyltransferase family protein					Unknown
CBU_0403	229.1	262.387	250.271	741.758	0.0247253	457.525	148.511	161.193	767.229	0.0255743	-0.517361	0.698649	0.564685		333.909	131.343	161.175	626.428	0.0208809	-0.881207	0.542913	0.232838		356.769	404.243	76.445	837.457	0.0279152	-0.488479	0.712776	0.503198		282.027	226.171	114.651	622.849	0.0207616	-0.856558	0.552269	0.109856		CBU_0403	AAO89956.1	acetyltransferase family protein					Unknown
CBU_0407	4.23545	0	0	4.23545	0.000141182	0	0	0	0	0	4.29723	19.6605	0.457487		0	0	0	0	0	3.25932	9.57529	0.597334		0	0	0	0	0	3.33536	10.0936	0.587645		0	37.6952	0	37.6952	0.00125651	2.54403	5.83217	0.678136		CBU_0407	AAO89960.1	hypothetical protein					CytoplasmicMembrane
CBU_0409	1.4439	3.28248	1.39139	6.11778	0.000203926	0	114.976	0	114.976	0.00383253	3.65524	12.599	0.114892		0	0	62.6793	62.6793	0.00208931	2.68369	6.42499	0.266642		0	0	0	0	0	1.68187	3.20842	0.511217		41.4165	0	0	41.4165	0.00138055	1.95567	3.87895	0.40517		CBU_0409	AAO89961.1	hypothetical protein					CytoplasmicMembrane
CBU_0410	14.8681	22.0204	19.6781	56.5666	0.00188555	21.6758	10.6499	20.9056	53.2312	0.00177437	-0.6233	0.649184	0.156172		30.9351	19.7153	11.1664	61.8169	0.00206056	-0.473974	0.719978	0.18095		21.4256	25.3652	26.1194	72.9102	0.00243034	-0.254016	0.838559	0.497124		39.8542	22.4222	23.8573	86.1338	0.00287113	-0.00402918	0.997211	0.991043		CBU_0410	AAO89962.1	hypothetical membrane spanning protein					CytoplasmicMembrane
CBU_0411	268.788	367.638	503.916	1140.34	0.0380114	1921.61	1620.12	677.009	4218.73	0.140624	1.34258	2.53604	0.0277095		1502.59	629.353	1861.58	3993.52	0.133117	1.20188	2.30039	0.0240752		991.024	388.073	1054.94	2434.04	0.0811346	0.479959	1.3947	0.486298		1076.83	1907.38	974.538	3958.74	0.131958	1.22684	2.34055	0.00774906		CBU_0411	AAO89963.1	hypothetical protein					Unknown
CBU_0412	8.14735	11.7125	7.70117	27.561	0.0009187	26.8803	0	14.3922	41.2725	0.00137575	0.0722161	1.05133	0.956919		15.7921	26.5437	21.2592	63.595	0.00211983	0.654827	1.57443	0.416689		15.2792	15.7492	0	31.0284	0.00103428	-0.468634	0.722648	0.66916		12.2092	20.5556	21.3818	54.1466	0.00180489	0.403458	1.32267	0.552586		CBU_0412	AAO89964.1	type 4 pili biogenesis protein (prepilin-like protein)	pilE	4968	NU	Tfp pilus assembly protein PilE	Unknown
CBU_0415	0.460522	0.670115	0.700492	1.83113	6.10376e-05	0	9.46741	0	9.46741	0.00031558	1.8391	3.57786	0.313202		4.96753	0	0	4.96753	0.000165584	0.809827	1.753	0.69054		0	10.1911	4.87402	15.0651	0.00050217	2.37256	5.17859	0.116235		0	3.4332	1.6137	5.04691	0.00016823	0.958622	1.94345	0.542471		CBU_0415	AAO89967.2	guanine deaminase		590	FJ	Cytosine/adenosine deaminases	Cytoplasmic
CBU_0416	31.2772	43.7664	28.056	103.1	0.00343665	0	77.4838	0	77.4838	0.00258279	-0.939454	0.52143	0.554224		91.8249	113.284	42.3086	247.417	0.00824724	0.689885	1.61316	0.51108		0	41.2844	0	41.2844	0.00137615	-1.91176	0.265768	0.214363		96.6385	70.7934	15.0857	182.518	0.00608392	0.229716	1.1726	0.799885		CBU_0416	AAO89968.2	hypothetical protein					Unknown
CBU_0417	67.3822	44.4724	49.6862	161.541	0.00538469	0	445.532	161.193	606.724	0.0202241	1.26804	2.40833	0.311078		166.954	65.6716	80.5877	313.214	0.0104405	0.271102	1.20673	0.85437		0	0	76.445	76.445	0.00254817	-1.66228	0.31594	0.32593		0	207.323	85.9886	293.312	0.00977707	0.275934	1.21078	0.808072		CBU_0417	AAO89969.2	hypothetical protein					Unknown
CBU_0418	18.0481	53.3856	17.7226	89.1562	0.00297187	45.6795	18.7183	24.8483	89.246	0.00297487	-0.466936	0.7235	0.46352		13.2232	24.8025	32.218	70.2437	0.00234146	-0.812254	0.569492	0.137957		15.9347	27.9765	23.0635	66.9746	0.00223249	-0.976249	0.5083	0.0831538		25.8492	23.632	20.5441	70.0253	0.00233418	-0.872432	0.546225	0.0619141		CBU_0418	AAO89970.1	branched-chain amino acid aminotransferase		115	EH	Branched-chain amino acid aminotransferase/4-amino-4-deoxychorismate lyase	Cytoplasmic
CBU_0419	280.687	254.708	417.113	952.509	0.0317503	17.6135	6.40927	25.722	49.7448	0.00165816	-4.83793	0.0349652	8.47677e-15		10.3713	5.71718	9.07494	25.1634	0.000838781	-5.86483	0.0171597	4.41863e-21		45.908	39.9402	26.9626	112.811	0.00376036	-3.7218	0.0757928	2.01438e-18		99.2939	119.084	180.352	398.73	0.013291	-1.85531	0.276374	1.2975e-07		CBU_0419	AAO89971.1	polysaccharide deacetylase family		726	G	Predicted xylanase/chitin deacetylase	Cytoplasmic
CBU_0422	21.5215	34.6816	21.0408	77.2439	0.0025748	38.3554	44.5532	20.5154	103.424	0.00344747	-0.123683	0.917842	0.901636		55.3162	37.7612	0	93.0774	0.00310258	-0.330513	0.795254	0.685872		55.0569	72.5108	10.656	138.224	0.00460746	0.210024	1.15671	0.781839		41.4165	33.9019	29.9742	105.293	0.00350976	-0.1392	0.908023	0.815754		CBU_0422	AAO89974.1	aspartate 1-decarboxylase	panD	853	H	Aspartate 1-decarboxylase	Unknown
CBU_0423	8.92759	13.3158	12.1218	34.3652	0.00114551	79.6188	121.571	26.4357	227.626	0.00758752	2.1781	4.52559	6.4808e-07		21.4967	47.4939	41.1852	110.176	0.00367253	1.14321	2.20872	0.0128009		34.1119	7.45644	13.9287	55.497	0.0018499	0.110299	1.07945	0.870222		34.3966	38.0826	25.3544	97.8337	0.00326112	0.92765	1.90217	0.0233988		CBU_0423	AAO89975.1	pantoate--beta-alanine ligase	panC	414	H	Panthothenate synthetase	Cytoplasmic
CBU_0424	27.0725	101.008	21.3985	149.479	0.00498264	125.273	167.669	171.306	464.248	0.0154749	1.1855	2.27443	0.00950529		97.2023	66.0574	111.678	274.938	0.00916458	0.413317	1.33174	0.41495		110.168	94.5493	70.3201	275.037	0.00916791	0.366679	1.28938	0.478677		95.1762	77.4183	71.8098	244.404	0.00814681	0.204988	1.15268	0.688872		CBU_0424	AAO89976.1	3-methyl-2-oxobutanoate hydroxymethyltransferase	panB	413	H	Ketopantoate hydroxymethyltransferase	Cytoplasmic
CBU_0425	30.2453	42.5981	20.8827	93.7261	0.0031242	30.9945	27.3701	43.7353	102.1	0.00340333	-0.427365	0.743619	0.352916		12.7197	20.9937	19.2591	52.9726	0.00176575	-1.37687	0.385054	0.00095795		8.64243	13.4139	17.6665	39.7228	0.00132409	-1.87155	0.273279	3.62036e-05		11.7701	8.06975	6.60132	26.4412	0.000881373	-2.43228	0.185272	7.68934e-11		CBU_0425	AAO89977.1	hypothetical protein					Unknown
CBU_0426	17.9957	22.8555	29.3072	70.1584	0.00233861	55.9348	37.3524	49.5791	142.866	0.00476221	0.475251	1.39016	0.109782		31.2783	31.9816	38.1643	101.424	0.0033808	-0.0393143	0.973117	0.905908		41.6505	41.0124	35.5179	118.181	0.00393936	0.127285	1.09224	0.68899		39.2358	31.6902	32.4867	103.413	0.00344709	-0.0453326	0.969066	0.869527		CBU_0426	AAO89978.2	amino acid permease		531	E	Amino acid transporters	CytoplasmicMembrane
CBU_0426a	12.7064	6.89321	0	19.5996	0.000653319	0	0	0	0	0	2.57672	5.96581	0.656689		0	0	0	0	0	1.5388	2.90553	0.815418		0	0	0	0	0	1.61485	3.06279	0.795933		0	0	0	0	0	-0.212844	0.862835	0.972691		CBU_0426a	ACI15254.1	hypothetical protein					Unknown
CBU_0429	56.8606	75.5522	61.035	193.448	0.00644826	38.3356	13.8966	81.9132	134.145	0.00447151	-1.08025	0.472948	0.0603061		97.121	75.5725	68.0843	240.778	0.00802592	-0.274082	0.826976	0.533124		81.0634	44.8389	50.5527	176.455	0.00588183	-0.754109	0.592913	0.0856902		76.9351	47.3986	67.5583	191.892	0.0063964	-0.630731	0.645849	0.0582627		CBU_0429	AAO89980.1	peptidyl-tRNA hydrolase family protein					Cytoplasmic
CBU_0430	84.2447	238.127	97.8867	420.258	0.0140086	301.589	268.89	237.1	807.579	0.0269193	0.457464	1.37313	0.120965		208.326	207.245	196.312	611.883	0.0203961	0.0367219	1.02578	0.914637		214.072	231.523	258.91	704.505	0.0234835	0.186868	1.13829	0.564202		296.142	192.073	171.582	659.797	0.0219932	0.101282	1.07273	0.750249		CBU_0430	AAO89981.1	lysyl-tRNA synthetase	lysS	1190	J	Lysyl-tRNA synthetase (class II)	Cytoplasmic
CBU_0431	161.694	210.82	198.1	570.615	0.0190205	72.4542	86.7404	101.521	260.715	0.00869051	-1.68804	0.310348	2.60433e-08		125.054	57.2365	67.4732	249.764	0.00832547	-1.80319	0.28654	5.06404e-12		71.7909	114.836	81.4575	268.085	0.00893616	-1.72755	0.301964	3.64612e-11		118.948	88.344	79.7729	287.065	0.00956884	-1.60208	0.329403	3.15973e-13		CBU_0431	AAO89982.1	aminomethyltransferase family protein		354	R	Predicted aminomethyltransferase related to GcvT	Unknown
CBU_0432	9.95095	36.5118	12.2442	58.7069	0.0019569	117.016	189.792	142.54	449.347	0.0149782	2.47776	5.57033	3.5761e-11		41.2051	38.99	32.4483	112.643	0.00375478	0.450163	1.36619	0.313933		44.8031	41.7356	44.3194	130.858	0.00436194	0.626439	1.54375	0.144148		54.1323	44.7048	23.5169	122.354	0.00407847	0.534043	1.44798	0.186047		CBU_0432	AAO89983.1	transporter	MFS superfamily	2271	G	Sugar phosphate permease	CytoplasmicMembrane
CBU_0433	202.861	206.34	340.333	749.534	0.0249845	281.575	219.69	282.548	783.814	0.0261271	-0.503593	0.705348	0.123873		308.481	284.516	287.589	880.586	0.0293529	-0.360815	0.778724	0.244201		242.311	468.027	437.018	1147.36	0.0382452	-0.0447962	0.969427	0.899578		446.4	449.963	347.209	1243.57	0.0414524	0.114635	1.0827	0.719553		CBU_0433	AAO89984.1	mechanosensitive ion channel					CytoplasmicMembrane
CBU_0434	50.844	79.5226	54.1364	184.503	0.0061501	2715.85	3893.37	3595.96	10205.2	0.340173	5.26994	38.5842	1.93312e-45	15	1502	1402.24	1241.05	4145.29	0.138176	3.92266	15.1649	1.25267e-23	20	1537.08	2738.8	1377.11	5652.99	0.188433	4.30423	19.7561	2.95649e-30	15	465.217	596.042	608.956	1670.22	0.0556738	2.60489	6.08346	5.68374e-12		CBU_0434	AAO89985.1	hypothetical cytosolic protein					Unknown
CBU_0434a	11.5111	17.4167	14.0186	42.9464	0.00143155	144.626	0	0	144.626	0.00482088	1.21647	2.32378	0.282852		57.0805	72.6064	25.9204	155.607	0.00518691	1.29001	2.4453	0.147905		56.9561	52.1342	52.5635	161.654	0.00538846	1.29309	2.45053	0.147026		35.2208	32.7528	19.0415	87.0151	0.0029005	0.445342	1.36164	0.594222		CBU_0434a	ACI15255.1	hypothetical protein					Unknown
CBU_0436	1.90997	3.98546	3.12561	9.02105	0.000300702	14.0541	0	15.6698	29.7239	0.000990795	1.22503	2.33761	0.267456		0	6.84186	0	6.84186	0.000228062	-0.825732	0.564196	0.59059		0	0	4.1265	4.1265	0.00013755	-1.59829	0.330268	0.311209		6.03301	3.91349	2.84138	12.7879	0.000426263	-0.067557	0.954253	0.943933		CBU_0436	AAO89987.1	hypothetical membrane spanning protein					Unknown
CBU_0439	18.4447	45.9548	35.4086	99.808	0.00332693	0	154.968	0	154.968	0.00516559	0.158958	1.11648	0.927365		174.905	205.97	253.851	634.726	0.0211575	2.14274	4.41601	0.0144864		93.8865	0	0	93.8865	0.00312955	-0.711125	0.610843	0.676902		80.7622	118.471	57.3257	256.558	0.00855195	0.847127	1.79891	0.3451		CBU_0439	AAO89990.1	hypothetical protein					Unknown
CBU_0440	98.1855	147.974	154.731	400.89	0.013363	256.214	509.179	69.0826	834.476	0.0278159	0.538239	1.4522	0.332525		187.398	377.612	276.301	841.311	0.0280437	0.526048	1.43998	0.243471		303.633	408.498	413.702	1125.83	0.0375278	0.873631	1.83227	0.0303224		400.947	380.798	341.515	1123.26	0.037442	0.900418	1.86661	0.00485809		CBU_0440	AAO89991.1	hypothetical protein					Unknown
CBU_0441	18.118	97.7695	23.2432	139.131	0.00463769	189.784	215.716	271.931	677.431	0.022581	1.85995	3.62994	3.81788e-05		132.896	115.375	91.6423	339.914	0.0113305	0.825889	1.77263	0.087247		92.7674	121.134	120.146	334.048	0.0111349	0.757126	1.69012	0.122528		100.49	75.8854	79.6368	256.012	0.00853372	0.399508	1.31906	0.416858		CBU_0441	AAO89992.1	O6-methylguanine-DNA methyltransferase	ogt	350	L	Methylated DNA-protein cysteine methyltransferase	Cytoplasmic
CBU_0442	135.252	824.391	153.99	1113.63	0.0371211	2996.4	2620.01	2266.45	7882.85	0.262762	2.40631	5.30118	1.42718e-08		1606.35	1631.38	1368.93	4606.67	0.153556	1.60729	3.04678	0.000217446		1117.81	1610.75	1706.22	4434.78	0.147826	1.49489	2.81843	0.000641822		1723.66	1640.28	1331.81	4695.75	0.156525	1.61334	3.05958	0.000183549		CBU_0442	AAO89993.1	LSU ribosomal protein L19P	rplS	335	J	Ribosomal protein L19	Cytoplasmic
CBU_0443	57.9918	57.4175	63.8208	179.23	0.00597434	276.647	242.151	214.977	733.775	0.0244592	1.45476	2.74111	1.33234e-09		112.977	116.954	115.374	345.305	0.0115102	0.346149	1.27116	0.196581		73.1191	92.4353	104.515	270.07	0.00900232	-0.063888	0.956682	0.847986		80.8015	74.6481	84.9429	240.393	0.00801308	-0.197656	0.871966	0.437191		CBU_0443	AAO89994.1	tRNA (Guanine-N(1)-)-methyltransferase	trmD	336	J	tRNA-(guanine-N1)-methyltransferase	Cytoplasmic
CBU_0444	154.097	208.586	177.659	540.343	0.0180114	165.952	111.96	137.93	415.843	0.0138614	-0.925139	0.52663	0.00337526		103.387	118.331	127.486	349.203	0.0116401	-1.19693	0.436202	1.39564e-05		62.7954	98.912	165.82	327.528	0.0109176	-1.35439	0.391101	1.79163e-06		150.837	111.015	116.964	378.816	0.0126272	-1.11956	0.460234	9.87372e-07		CBU_0444	AAO89995.1	16S rRNA processing protein	rimM	806	J	RimM protein, required for 16S rRNA processing	Cytoplasmic
CBU_0445	48.3132	697.301	74.7071	820.321	0.027344	555.067	494.602	475.848	1525.52	0.0508506	0.530664	1.44459	NA		462.293	424.624	404.521	1291.44	0.0430479	0.266511	1.2029	NA		325.609	420.523	384.881	1131.01	0.0377004	0.0222738	1.01556	NA		420.901	333.496	389.041	1143.44	0.0381146	0.0712743	1.05064	NA		CBU_0445	AAO89996.2	SSU ribosomal protein S16P	rpsP	228	J	Ribosomal protein S16	Cytoplasmic
CBU_0446	33.9232	54.0179	42.5744	130.516	0.00435052	15.6896	58.7272	52.4026	126.819	0.00422731	-0.596231	0.66148	0.267328		40.8563	34.3311	19.8812	95.0686	0.00316895	-1.03811	0.486966	0.0222803		26.389	14.5923	13.88	54.8613	0.00182871	-1.84196	0.278943	0.000635051		24.2991	17.4732	9.60239	51.3747	0.00171249	-1.92202	0.263886	5.62701e-07		CBU_0446	AAO89997.1	hypothetical protein					Unknown
CBU_0447	126.783	310.984	130.993	568.76	0.0189587	228.136	189.405	200.154	617.695	0.0205898	-0.376054	0.770542	0.302167		317.262	180.42	181.838	679.52	0.0226507	-0.286199	0.82006	0.411255		138.315	214.536	155.455	508.306	0.0169435	-0.738721	0.59927	0.0246696		260.637	222.547	181.706	664.89	0.022163	-0.323355	0.799209	0.310146		CBU_0447	AAO89998.1	ankyrin repeat protein					Cytoplasmic
CBU_0448	24.4353	11.4887	38.0314	73.9554	0.00246518	0	0	0	0	0	0.419319	1.3373	0.948536		0	0	0	0	0	-0.618625	0.651291	0.92074		0	0	0	0	0	-0.542577	0.686544	0.935092		0	0	0	0	0	-2.37027	0.193409	0.687689		CBU_0448	AAO89999.1	hypothetical protein					Unknown
CBU_0450	6.51199	68.0665	9.17143	83.75	0.00279167	235.523	264.517	234.29	734.329	0.0244776	2.75356	6.74381	2.34054e-05		98.4878	115.62	126.241	340.349	0.011345	1.63548	3.10691	0.0160422		54.4911	93.6901	106.75	254.931	0.00849771	1.13419	2.19495	0.107835		109.437	89.719	79.8032	278.96	0.00929865	1.30238	2.46635	0.0581047		CBU_0450	AAO90000.1	signal recognition particle subunit FFH/SRP54	ffh	541	U	Signal recognition particle GTPase	CytoplasmicMembrane
CBU_0451	63.8007	67.9459	92.3583	224.105	0.00747017	34.7509	122.93	55.4469	213.128	0.00710427	-0.65292	0.635992	0.194284		40.0912	79.6003	45.6559	165.347	0.00551158	-1.01486	0.494876	0.0224542		29.3418	46.3776	73.2381	148.957	0.00496525	-1.24106	0.423062	0.00667388		33.4328	50.1793	28.088	111.7	0.00372333	-1.59598	0.330796	3.75457e-05		CBU_0451	AAO90001.2	cytochrome c assembly protein family		4137	R	ABC-type uncharacterized transport system, permease component	CytoplasmicMembrane
CBU_0452	38.5113	31.3161	48.9367	118.764	0.00395881	87.2195	62.6373	69.9668	219.824	0.00732745	0.299321	1.23057	0.440299		51.1634	99.5721	94.8067	245.542	0.00818474	0.460954	1.37645	0.178432		69.5981	72.3389	87.5803	229.517	0.00765058	0.285214	1.21859	0.439145		66.421	57.0414	44.8055	168.268	0.00560893	-0.140545	0.907177	0.699897		CBU_0452	AAO90002.1	magnesium and cobalt efflux protein	corB	4536	P	Putative Mg2+ and Co2+ transporter CorB	CytoplasmicMembrane
CBU_0453	13.224	11.7786	17.0614	42.0639	0.00140213	62.3165	34.5185	74.8688	171.704	0.00572346	1.45253	2.73688	0.00502506		32.1726	84.3754	53.9614	170.509	0.00568365	1.43837	2.71015	0.00184223		13.2767	60.5729	56.8491	130.699	0.00435662	0.956316	1.94035	0.0596854		41.8823	22.5405	36.2024	100.625	0.00335417	0.610555	1.52685	0.183387		CBU_0453	AAO90003.2	type 4 pili biogenesis protein (prepilin-like protein)	fimT	4970	NU	Tfp pilus assembly protein FimT	Unknown
CBU_0454	37.1394	65.7243	61.1588	164.023	0.00546742	217.149	135.837	173.123	526.109	0.017537	1.15623	2.22875	2.48069e-06		199.514	207.966	202.502	609.983	0.0203328	1.34439	2.53923	2.0686e-10		155.018	199.093	221.82	575.931	0.0191977	1.20358	2.30311	2.90089e-08		202.734	149.614	139.484	491.832	0.0163944	0.998033	1.99728	3.63284e-07		CBU_0454	AAO90004.1	adenylate kinase	adk	563	F	Adenylate kinase and related kinases	Cytoplasmic
CBU_0455	114.487	122.086	182.897	419.471	0.0139824	140.527	318.931	284.46	743.917	0.0247972	0.254265	1.19273	0.535234		287.863	264.542	368.38	920.784	0.0306928	0.554055	1.46821	0.0942554		260.461	347.099	400.523	1008.08	0.0336028	0.617054	1.53374	0.0606034		289.915	314.479	275.544	879.938	0.0293313	0.462778	1.37819	0.128781		CBU_0455	AAO90005.1	thioredoxin					Cytoplasmic
CBU_0456	5298.16	7554.37	6038.14	18890.7	0.629689	1059.87	1173.67	960.969	3194.5	0.106483	-3.112	0.115663	2.76774e-28		5990.12	5816.34	6019.36	17825.8	0.594194	-0.649845	0.637349	0.0214022		16852.1	10086.8	10156.2	37095	1.2365	0.377645	1.29922	0.202868		16612.7	18515.7	24309.3	59437.6	1.98125	1.08389	2.11975	6.4235e-05		CBU_0456	AAO90006.1	histone H1 homolog					Unknown
CBU_0457	0	0	0	0	0	0	0	0	0	0	NA	#VALUE!	NA		0	0	0	0	0	NA	#VALUE!	NA		0	0	0	0	0	NA	#VALUE!	NA		0	0	0	0	0	NA	#VALUE!	NA		CBU_0457	AAO90007.1	hypothetical protein					Unknown
CBU_0458	128.825	277.351	150.502	556.679	0.018556	672.984	763.751	461.094	1897.83	0.063261	1.25758	2.39095	1.56253e-06		566.87	351.664	410.604	1329.14	0.0443046	0.709181	1.63488	0.00716422		430.279	561.09	619.734	1611.1	0.0537034	0.943468	1.92315	0.000217105		704.268	520.557	508.002	1732.83	0.0577609	1.07291	2.10368	5.58531e-06		CBU_0458	AAO90008.1	hypothetical protein		4731	S	Uncharacterized protein conserved in bacteria	Unknown
CBU_0459	41.7861	44.18	49.1259	135.092	0.00450307	116.89	88.2455	114.899	320.035	0.0106678	0.673722	1.59518	0.0377696		131.626	53.5911	53.1593	238.376	0.00794587	0.181355	1.13395	0.616498		91.9815	115.909	94.0992	301.99	0.0100663	0.511955	1.42598	0.107288		128.697	122.869	75.3917	326.958	0.0108986	0.648218	1.56723	0.0255369		CBU_0459	AAO90009.2	potassium/proton antiporter	rosB	4651	P	Kef-type K+ transport system, predicted NAD-binding component	CytoplasmicMembrane
CBU_0460	167.539	276.46	267.324	711.323	0.0237108	414.28	439.73	309.142	1163.15	0.0387717	0.173178	1.12754	0.490539		238.187	293.722	330.167	862.076	0.0287359	-0.263565	0.833027	0.265538		221.593	225.909	249.381	696.883	0.0232294	-0.636486	0.643278	0.00490607		275.311	273.122	207.829	756.262	0.0252087	-0.492026	0.711026	0.0197075		CBU_0460	AAO90010.1	beta-lactamase induction protein	ampE				CytoplasmicMembrane
CBU_0461	50.2221	70.3437	53.2291	173.795	0.00579316	202.53	170.524	159.752	532.806	0.0177602	1.06629	2.09405	1.95977e-11		184.455	169.752	122.797	477.004	0.0159001	0.87069	1.82854	1.12621e-08		149.259	174.982	174.73	498.971	0.0166324	0.895891	1.86076	4.56928e-09		194.94	163.725	135.581	494.246	0.0164749	0.904665	1.87211	3.90483e-10		CBU_0461	AAO90011.1	pyruvate dehydrogenase E1 component	pdhA	2609	C	Pyruvate dehydrogenase complex, dehydrogenase (E1) component	Cytoplasmic
CBU_0462	18.8072	30.4295	22.3997	71.6363	0.00238788	159.98	150.139	115.935	426.054	0.0142018	2.03515	4.09866	3.60993e-17		194.391	101.064	89.7136	385.169	0.012839	1.83341	3.5638	7.09074e-16		170.259	180.926	163.797	514.982	0.0171661	2.238	4.71742	6.39567e-24		183.804	178.145	139.272	501.221	0.0167074	2.22307	4.66885	2.92183e-26		CBU_0462	AAO90012.1	dihydrolipoamide acetyltransferase component of pyruvate dehydrogenase complex	pdhC	508	C	Pyruvate/2-oxoglutarate dehydrogenase complex, dihydrolipoamide acyltransferase (E2) component, and related enzymes	Cytoplasmic
CBU_0463	55.9261	86.1017	65.1163	207.144	0.0069048	220.234	274.939	242.213	737.385	0.0245795	1.29125	2.44741	2.21752e-09		290.773	193.309	127.988	612.07	0.0204023	0.967138	1.95496	5.04584e-06		295.072	350.91	337.603	983.585	0.0327862	1.63071	3.09664	1.30804e-15		386.232	259.651	277.237	923.119	0.0307706	1.55725	2.94293	4.57786e-15		CBU_0463	AAO90013.1	dihydrolipoamide dehydrogenase	lpdA	1249	C	Pyruvate/2-oxoglutarate dehydrogenase complex, dihydrolipoamide dehydrogenase (E3) component, and related enzymes	Cytoplasmic
CBU_0465	29.3224	34.4661	28.5236	92.312	0.00307707	640.536	1296.09	1015.51	2952.14	0.0984047	4.44304	21.7514	9.61845e-09	23	166.954	503.483	507.703	1178.14	0.0392713	3.12485	8.72313	0.000125688		0	388.073	0	388.073	0.0129358	1.28711	2.44039	0.355469		215.366	248.788	171.977	636.131	0.0212044	2.19993	4.59457	0.00360942		CBU_0465	AAO90014.1	hypothetical protein					Unknown
CBU_0467	27.6305	35.2195	38.0955	100.945	0.00336485	201.083	179.698	101.687	482.468	0.0160823	1.69814	3.24482	9.67114e-11		76.0338	100.878	107.051	283.963	0.00946544	0.927467	1.90193	0.00044298		61.7417	78.8232	92.6638	233.229	0.00777429	0.574116	1.48877	0.0461853		95.8827	79.1374	63.996	239.016	0.0079672	0.634779	1.5527	0.00954273		CBU_0467	AAO90016.1	biotin synthesis protein	bioC.1	2226	H	Methylase involved in ubiquinone/menaquinone biosynthesis	Cytoplasmic
CBU_0468	1008.95	1864.72	1134.44	4008.11	0.133604	72.0173	112.354	39.0753	223.447	0.00744823	-4.68198	0.0389568	3.00649e-12		85.4185	54.5945	116.713	256.726	0.00855754	-4.5176	0.0436583	1.38543e-19		63.8889	59.7738	59.8963	183.559	0.00611863	-5.04973	0.0301912	9.34231e-19		59.0943	59.2353	128.983	247.312	0.00824375	-4.61072	0.0409294	3.44656e-36		CBU_0468	AAO90017.1	exodeoxyribonuclease VII small subunit	xseB	1722	L	Exonuclease VII small subunit	Cytoplasmic
CBU_0469	1367.87	1546.05	1131.56	4045.48	0.134849	107.937	108.862	58.8599	275.659	0.00918862	-4.43663	0.0461788	2.53336e-09		31.9285	80.5622	58.224	170.715	0.00569049	-5.13071	0.0285433	1.20237e-13		162.937	86.5745	176.228	425.74	0.0141913	-3.90394	0.0668032	3.44688e-14		299.886	195.689	458.087	953.662	0.0317887	-2.70953	0.15288	3.78804e-14		CBU_0469	AAO90018.1	hypothetical protein					Unknown
CBU_0470	1960.39	1491.53	1597.38	5049.3	0.16831	50.2965	48.7281	20.005	119.03	0.00396765	-6.01585	0.0154543	2.49836e-37		87.5594	124.415	143.522	355.496	0.0118499	-4.43689	0.0461704	5.70817e-37		220.099	166.051	116.158	502.308	0.0167436	-3.99251	0.0628252	3.3989e-31		325.529	428.1	442.421	1196.05	0.0398683	-2.70946	0.152887	8.84921e-17		CBU_0470	AAO90019.1	purine/pyrimidine phosphoribosyl transferase		1926	R	Predicted phosphoribosyltransferases	Cytoplasmic
CBU_0472	77.0092	89.1175	93.051	259.178	0.00863926	57.8864	94.153	66.0067	218.046	0.0072682	-0.820425	0.566275	0.00089337		149.899	121.45	87.3037	358.653	0.0119551	-0.138874	0.908228	0.585294		157.335	144.517	146.468	448.32	0.014944	0.157555	1.11539	0.520543		209.559	192.336	142.69	544.585	0.0181528	0.453763	1.36961	0.0275903		CBU_0472	AAO90021.1	ATP-dependent DNA helicase	recQ	514	L	Superfamily II DNA helicase	Cytoplasmic
CBU_0473	163.853	337.926	154.747	656.526	0.0218842	454.789	617.845	700.563	1773.2	0.0591065	0.924755	1.89836	0.0163411		1077.88	1564.72	774.755	3417.36	0.113912	1.83239	3.56127	2.16894e-07		886.16	781.037	791.991	2459.19	0.0819729	1.32665	2.5082	0.000256759		961.906	2209.25	1510.1	4681.26	0.156042	2.3076	4.95058	2.23219e-11		CBU_0473	AAO90022.2	bacterial DNA-binding protein		776	L	Bacterial nucleoid DNA-binding protein	Unknown
CBU_0474	495.446	688.191	541.708	1725.35	0.0575115	1237.4	862.925	984.025	3084.35	0.102812	0.287836	1.22081	0.331695		2092.75	2402.16	2178.65	6673.56	0.222452	1.38294	2.608	4.76466e-10		2364.13	2580.49	2677.31	7621.93	0.254064	1.51851	2.86495	5.69279e-12		3184.52	4645.03	3009.6	10839.2	0.361305	2.06821	4.19366	2.29681e-23		CBU_0474	AAO90023.1	hypothetical protein					Unknown
CBU_0476	50.693	62.3944	76.1912	189.279	0.00630929	68.2664	76.4491	58.9103	203.626	0.00678753	-0.454648	0.729688	0.0962163		82.5901	118.832	88.495	289.917	0.00966389	0.0419654	1.02952	0.88344		91.8486	120.391	115.172	327.412	0.0109137	0.153719	1.11243	0.560144		104.546	100.867	108.109	313.522	0.0104507	0.130844	1.09493	0.591342		CBU_0476	AAO90025.1	hypothetical protein					Cytoplasmic
CBU_0477	28.1351	21.6438	20.7759	70.5549	0.00235183	0	0	0	0	0	-2.77601	0.145995	0.0613746		32.7946	13.9856	44.9294	91.7097	0.00305699	-0.253539	0.838836	0.836857		32.7311	62.5925	0	95.3236	0.00317745	-0.261294	0.834339	0.822713		5.07938	11.518	27.5605	44.1578	0.00147193	-1.32959	0.39788	0.14751		CBU_0477	AAO90026.1	hypothetical protein					Unknown
CBU_0478	31.7659	37.1173	35.1059	103.989	0.0034663	0	0	0	0	0	-0.0664565	0.954981	0.987013		0	0	0	0	0	-1.10445	0.46508	0.75942		0	176.397	0	176.397	0.0058799	0.00255371	1.00177	1		0	0	0	0	0	-2.85611	0.13811	0.366276		CBU_0478	AAO90027.1	hypothetical protein					Unknown
CBU_0478a	821.293	936.437	733.933	2491.66	0.0830554	1006.56	822.52	1393.84	3222.92	0.107431	-0.203989	0.868147	0.67085		5077.38	2176.82	1791.89	9046.09	0.301536	1.22188	2.33251	0.000452171		3902.16	2182.91	2756.15	8841.22	0.294707	1.1954	2.29009	0.000635594		3458.91	3009.15	2015.09	8483.14	0.282771	1.13965	2.20327	0.000702733		CBU_0478a	ACI15256.1	conserved cytosolic protein		2835	S	Uncharacterized conserved protein	Unknown
CBU_0479	256.918	272.143	346.742	875.803	0.0291934	330.619	438.889	329.951	1099.46	0.0366486	-0.243111	0.844921	0.432051		1129.48	644.434	435.296	2209.21	0.0736403	0.701172	1.62583	0.00901249		903.051	921.486	927.55	2752.09	0.0917362	1.01012	2.01407	0.000109837		1082.01	919.334	745.615	2746.96	0.0915653	1.0238	2.03326	7.04757e-05		CBU_0479	AAO90028.2	3-deoxy-manno-octulosonate cytidylyltransferase	kdsB	1212	M	CMP-2-keto-3-deoxyoctulosonic acid synthetase	Cytoplasmic
CBU_0480	146.617	175.02	250.053	571.689	0.0190563	121.036	217.96	153.201	492.196	0.0164065	-0.779201	0.582689	0.0518627		254.02	141.114	179.207	574.34	0.0191447	-0.591276	0.663756	0.10715		302.778	189.545	130.2	622.523	0.0207508	-0.486479	0.713765	0.19381		337.418	304.809	222.637	864.863	0.0288288	-0.0139632	0.990368	0.97141		CBU_0480	AAO90029.1	arginine repressor	argR	1438	K	Arginine repressor	Cytoplasmic
CBU_0481	224.673	194.153	370.363	789.19	0.0263063	194.805	163.252	184.19	542.247	0.0180749	-1.12144	0.459636	0.00775703		187.694	171.018	237.601	596.313	0.0198771	-0.992399	0.502641	0.0159273		580.739	228.844	229.997	1039.58	0.0346527	-0.214572	0.861802	0.651544		608.016	755.629	643.164	2006.81	0.0668936	0.732578	1.66161	0.0721067		CBU_0481	AAO90030.1	arginine transport ATP-binding protein	artP	1126	E	ABC-type polar amino acid transport system, ATPase component	CytoplasmicMembrane
CBU_0482	241.829	175.752	456.615	874.196	0.0291399	108.576	161.44	165.711	435.727	0.0145242	-1.58859	0.332496	0.000186805		292.383	184.166	253.561	730.109	0.024337	-0.871742	0.546487	0.0381898		605.268	266.851	313.532	1185.65	0.0395217	-0.186391	0.878801	0.698455		754.717	695.112	717.827	2167.66	0.0722552	0.681852	1.6042	0.101801		CBU_0482	AAO90031.1	arginine-binding protein		834	ET	ABC-type amino acid transport/signal transduction systems, periplasmic component/domain	Periplasmic
CBU_0483	80	57.9935	137.541	275.535	0.0091845	127.785	148.604	144.463	420.852	0.0140284	0.0217281	1.01517	0.967663		90.4124	140.162	148.017	378.591	0.0126197	-0.131371	0.912963	0.803478		200.77	134.707	99.0044	434.482	0.0144827	0.0162871	1.01135	0.976738		227.232	298.414	199.506	725.152	0.0241717	0.768871	1.70394	0.0540032		CBU_0483	AAO90032.1	arginine transport system permease protein	artQ	4215	E	ABC-type arginine transport system, permease component	CytoplasmicMembrane
CBU_0484	131.369	124.715	229.082	485.167	0.0161722	448.868	375.847	472.393	1297.11	0.043237	0.846286	1.79787	0.00306055		284.357	258.823	232.165	775.344	0.0258448	0.0741232	1.05272	0.839026		247.299	274.427	283.136	804.862	0.0268287	0.0820683	1.05853	0.814588		345.181	336.487	232.052	913.72	0.0304573	0.289515	1.22223	0.320834		CBU_0484	AAO90033.1	arginine transport system permease protein	artM	4160	E	ABC-type arginine/histidine transport system, permease component	CytoplasmicMembrane
CBU_0485	244.711	265.424	398.728	908.864	0.0302955	483.874	434.688	479.148	1397.71	0.0465903	0.0559464	1.03954	0.820088		688.18	565.604	474.034	1727.82	0.0575939	0.324405	1.25215	0.132604		538.666	525.541	571.952	1636.16	0.0545386	0.2114	1.15781	0.352867		577.089	453.672	486.312	1517.07	0.0505691	0.124502	1.09013	0.591342		CBU_0485	AAO90034.1	hypothetical membrane spanning protein					CytoplasmicMembrane
CBU_0486	43.5304	64.9811	42.5607	151.072	0.00503574	289.116	353.027	317.631	959.773	0.0319924	2.12515	4.36248	3.98573e-26		219.365	246.459	212.897	678.721	0.022624	1.60232	3.03631	1.11969e-15		116.03	171.389	199.516	486.935	0.0162312	1.05908	2.08361	3.30315e-07		188.908	218.046	168.392	575.346	0.0191782	1.34546	2.54112	6.84325e-12		CBU_0486	AAO90035.1	ribonuclease E		1530	J	Ribonucleases G and E	Cytoplasmic
CBU_0487	22.3741	43.5346	21.8827	87.7914	0.00292638	145.755	147.959	140.758	434.473	0.0144824	1.78837	3.45425	1.00171e-10		149.969	94.3444	104.386	348.7	0.0116233	1.43228	2.69873	6.31807e-08		91.0762	150.83	135.361	377.266	0.0125755	1.50072	2.82984	1.45657e-08		132.926	91.1573	82.7186	306.802	0.0102267	1.22484	2.33729	8.25489e-07		CBU_0487	AAZ22625.1	ribosomal large subunit pseudouridine synthase C	rluC	564	J	Pseudouridylate synthases, 23S RNA-specific	Cytoplasmic
CBU_0488	674.126	605.39	847.267	2126.78	0.0708928	108.109	147.148	115.308	370.564	0.0123521	-3.10934	0.115876	6.77309e-26		248.029	288.175	257.653	793.857	0.0264619	-2.02423	0.245837	1.18368e-16		269.924	373.237	363.165	1006.33	0.0335442	-1.74481	0.298372	6.48357e-13		439.869	503.781	484.057	1427.71	0.0475902	-1.19273	0.437475	2.93641e-07		CBU_0488	AAO90036.1	bis(5'-nucleosyl)-tetraphosphatase (symmetrical)					Cytoplasmic
CBU_0489	34.2486	83.6482	45.2262	163.123	0.00543744	71.4266	57.3293	51.1554	179.911	0.00599704	-0.355659	0.781512	0.359362		72.1943	52.0747	62.3743	186.643	0.00622144	-0.334999	0.792785	0.331683		44.4218	53.3906	64.962	162.774	0.00542581	-0.579704	0.669101	0.0883544		45.0953	53.332	34.4528	132.88	0.00442934	-0.831456	0.561962	0.0041838		CBU_0489	AAO90037.1	phospholipase A1		2829	M	Outer membrane phospholipase A	OuterMembrane
CBU_0490	62.6792	66.5329	73.3781	202.59	0.00675301	6.43029	21.5756	2.29738	30.3033	0.00101011	-3.3456	0.0983728	7.98738e-13		31.4738	27.9399	22.4416	81.8553	0.00272851	-1.91303	0.265534	1.47524e-11		32.2275	34.297	27.7402	94.2648	0.00314216	-1.74896	0.297515	4.90382e-10		37.481	39.1002	41.6623	118.243	0.00394145	-1.38717	0.382314	5.54374e-09		CBU_0490	AAO90038.2	DNA Polymerase X family		1796	L	DNA polymerase IV (family X)	Cytoplasmic
CBU_0491	113.191	2944.04	121.859	3179.09	0.10597	2935.79	3027.66	3094.13	9057.57	0.301919	1.177	2.26106	0.25339		1329.77	1811.45	2844.58	5985.8	0.199527	0.595817	1.51133	0.600585		911.742	1530.51	1336.26	3778.51	0.12595	-0.171539	0.887895	0.888141		1425.39	1371.36	1037.34	3834.08	0.127803	-0.115549	0.923031	0.918847		CBU_0491	AAO90039.1	LSU ribosomal protein L32P	rpmF	333	J	Ribosomal protein L32	Cytoplasmic
CBU_0492	39.7383	250.284	61.3501	351.373	0.0117124	730.558	724.33	748.666	2203.55	0.0734518	2.23299	4.70106	3.44802e-08		389.072	393.501	483.037	1265.61	0.042187	1.42416	2.68359	0.000614944		306.429	421.999	377.108	1105.54	0.0368512	1.1566	2.22932	0.00641925		458.748	339.522	355.596	1153.87	0.0384622	1.24526	2.37061	0.00280606		CBU_0492	AAO90040.1	fatty acid/phospholipid synthesis protein	plsX	416	I	Fatty acid/phospholipid biosynthesis enzyme	Cytoplasmic
CBU_0493	46.86	63.7281	71.8144	182.403	0.00608008	850.758	894.523	789.368	2534.65	0.0844883	3.246	9.48731	2.0431e-87		606.824	520.79	568.478	1696.09	0.0565364	2.6437	6.24931	3.6515e-60		442.95	622.016	597.089	1662.06	0.0554019	2.55614	5.8813	9.96193e-56		553.674	442.03	423.577	1419.28	0.0473094	2.3576	5.12517	1.75079e-51		CBU_0493	AAO90041.1	3-oxoacyl-[acyl-carrier-protein] synthase III	fabH	332	I	3-oxoacyl-[acyl-carrier-protein] synthase III	Cytoplasmic
CBU_0494	27.2328	41.7435	38.0959	107.072	0.00356907	929.158	826.546	818.295	2574	0.0858	4.04562	16.5141	1.43489e-123		498.928	542.284	504.941	1546.15	0.0515384	3.29091	9.78728	6.52412e-84		402.443	553.626	690.58	1646.65	0.0548883	3.31783	9.97164	4.09855e-85		520.741	387.306	418.622	1326.67	0.0442223	3.03782	8.21249	3.55968e-77		CBU_0494	AAO90042.1	malonyl-CoA-[acyl-carrier-protein] transacylase	fabD	331	I	(acyl-carrier-protein) S-malonyltransferase	Cytoplasmic
CBU_0495	33.2558	51.2949	42.2976	126.848	0.00422828	318.45	302.924	350.614	971.988	0.0323996	2.3984	5.27218	7.68655e-38		309.589	239.147	208.923	757.658	0.0252553	2.0008	4.00221	3.59365e-30		271.74	303.913	344.154	919.807	0.0306602	2.24197	4.73041	1.24068e-38		313.605	220.076	254.037	787.718	0.0262573	2.03935	4.11061	4.85202e-38		CBU_0495	AAO90043.1	3-oxoacyl-[acyl-carrier protein] reductase	fabG	1028	IQR	Dehydrogenases with different specificities (related to short-chain alcohol dehydrogenases)	Cytoplasmic
CBU_0496	393.897	2587.94	529.526	3511.36	0.117045	3650.36	2505.56	3087.46	9243.39	0.308113	0.982934	1.97648	0.0329306		3107.92	2540.3	3329.5	8977.72	0.299257	0.929598	1.90475	0.045285		2331.16	1959.21	2382.12	6672.49	0.222416	0.446922	1.36313	0.375281		2472.95	1900.85	2090.7	6464.51	0.215484	0.42047	1.33836	0.394673		CBU_0496	AAO90044.1	acyl carrier protein	acpP	236	IQ	Acyl carrier protein	Cytoplasmic
CBU_0497	127.751	242.58	165.865	536.197	0.0178732	671.313	584.108	619.767	1875.19	0.0625063	1.2847	2.43631	6.67791e-18		611.332	532.85	491.132	1635.31	0.0545105	1.05744	2.08123	3.08817e-13		419.7	484.734	560.926	1465.36	0.0488453	0.85097	1.80371	8.70897e-09		502.358	449.726	418.747	1370.83	0.0456944	0.78564	1.72386	3.06588e-08		CBU_0497	AAO90045.1	3-oxoacyl-[acyl-carrier-protein] synthase	fabF	304	IQ	3-oxoacyl-(acyl-carrier-protein) synthase	CytoplasmicMembrane
CBU_0498	147.168	144.074	182.882	474.123	0.0158041	126.968	146.549	113.729	387.246	0.0129082	-0.872248	0.546295	0.0015377		69.0269	101.039	69.3256	239.392	0.00797973	-1.58032	0.334409	1.61545e-09		73.0546	83.569	100.563	257.186	0.00857288	-1.53723	0.344547	4.99138e-09		101.205	127.612	97.2776	326.094	0.0108698	-1.15264	0.4498	1.30881e-06		CBU_0498	AAO90046.1	hypothetical exported protein		1559	R	Predicted periplasmic solute-binding protein	Cytoplasmic
CBU_0499	192.61	199.495	250.53	642.635	0.0214212	192.624	160.89	126.687	480.201	0.0160067	-0.993138	0.502384	0.00556323		143.71	80.1262	78.0997	301.935	0.0100645	-1.71231	0.305171	4.138e-07		99.6184	167.967	129.148	396.734	0.0132245	-1.35061	0.392126	4.51403e-05		101.59	97.7077	159.011	358.309	0.0119436	-1.44897	0.366283	8.8232e-07		CBU_0499	AAO90047.2	thymidylate kinase	tmk	125	F	Thymidylate kinase	Cytoplasmic
CBU_0500	169.865	189.631	194.948	554.444	0.0184815	140.119	131.928	159.058	431.105	0.0143702	-0.931009	0.524491	5.72197e-05		146.091	147.333	122.496	415.921	0.013864	-1.00982	0.496608	8.00343e-07		107.037	150.22	172.116	429.372	0.0143124	-1.01874	0.493546	8.45548e-07		174.616	153.809	159.253	487.678	0.0162559	-0.799312	0.574623	1.1479e-05		CBU_0500	AAO90048.1	DNA polymerase III delta' subunit	holB	470	L	ATPase involved in DNA replication	Cytoplasmic
CBU_0501	381.191	394.292	506.578	1282.06	0.0427354	1348.5	1134.08	890.802	3373.38	0.112446	0.826904	1.77387	0.0666875		2029.81	1359.4	1157.92	4547.14	0.151571	1.20867	2.31124	0.000429473		792.819	970.184	837.255	2600.26	0.0866753	0.369541	1.29194	0.408506		991.816	851.117	668.8	2511.73	0.0837245	0.352323	1.27661	0.30342		CBU_0501	AAO90049.1	hypothetical protein					Unknown
CBU_0502	151.693	156.436	181.388	489.518	0.0163173	183.51	147.314	195.782	526.606	0.0175535	-0.466512	0.723712	0.0995331		227.358	209.299	114.075	550.732	0.0183577	-0.448635	0.732736	0.080301		169.075	228.969	176.568	574.612	0.0191537	-0.421298	0.746753	0.104544		259.009	237.371	190.737	687.117	0.0229039	-0.134444	0.911021	0.60208		CBU_0502	AAO90050.2	DNase	TatD family	84	L	Mg-dependent DNase	Cytoplasmic
CBU_0503	378.935	470.367	626.783	1476.08	0.0492028	546.275	634.783	491.76	1672.82	0.0557606	-0.375402	0.770891	0.226148		1060.39	544.896	375.879	1981.16	0.0660388	-0.198121	0.871685	0.552386		567.071	737.469	726.337	2030.88	0.0676959	-0.175178	0.885658	0.604384		766.07	827.773	855.924	2449.77	0.0816589	0.141919	1.10337	0.669931		CBU_0503	AAO90051.1	glutamine synthetase	glnA	174	E	Glutamine synthetase	Cytoplasmic
CBU_0504	56.0658	69.7794	70.9998	196.845	0.0065615	127.352	133.89	156.912	418.154	0.0139385	0.529794	1.44372	0.0307973		152.88	85.4603	75.1053	313.446	0.0104482	0.0594433	1.04206	0.840768		127.064	140.492	153.728	421.285	0.0140428	0.463821	1.37919	0.0489059		146.557	149.943	103.914	400.414	0.0133471	0.418353	1.3364	0.0598313		CBU_0504	AAO90052.1	di-/tripeptide transporter		3104	E	Dipeptide/tripeptide permease	CytoplasmicMembrane
CBU_0505	365.239	293.487	422.824	1081.55	0.0360517	347.126	307.59	324.965	979.68	0.032656	-0.736354	0.600254	0.00877873		327.518	321.838	336.182	985.539	0.0328513	-0.747339	0.595701	0.00498026		447.109	699.217	784.194	1930.52	0.0643507	0.154368	1.11293	0.609233		558.011	412.501	453.371	1423.88	0.0474628	-0.24915	0.841392	0.364899		CBU_0505	AAO90053.1	ribosomal-protein-alanine acetyltransferase		1670	J	Acetyltransferases, including N-acetylases of ribosomal proteins	Cytoplasmic
CBU_0505a	275.305	214.906	221.477	711.688	0.0237229	0	0	520.776	520.776	0.0173592	-1.12716	0.457815	0.417378		0	201.393	650.901	852.294	0.0284098	-0.355105	0.781813	0.740226		148.654	0	251.176	399.83	0.0133277	-1.48905	0.356248	0.213646		124.249	191.375	220.484	536.109	0.0178703	-1.03977	0.486406	0.204628		CBU_0505a	ACI15257.1	hypothetical protein					Unknown
CBU_0506	289.276	285.153	494.504	1068.93	0.0356311	209.52	202.907	146.669	559.096	0.0186365	-1.50926	0.351291	1.05137e-09		398.41	365.544	268.467	1032.42	0.0344141	-0.658954	0.633337	0.00732195		399.489	417.407	447.055	1263.95	0.0421317	-0.402908	0.756332	0.114366		450.779	424.598	437.047	1312.42	0.0437475	-0.315855	0.803375	0.215677		CBU_0506	AAO90054.1	single-stranded-DNA-specific exonuclease	recJ	608	L	Single-stranded DNA-specific exonuclease	Cytoplasmic
CBU_0507	22.395	58.7213	31.9706	113.087	0.00376956	22.7888	34.032	40.5368	97.3577	0.00324526	-0.714837	0.609274	0.105272		31.3609	25.8675	28.0384	85.2669	0.00284223	-0.929818	0.524925	0.0139261		27.5938	30.089	38.2381	95.9209	0.00319736	-0.805418	0.572196	0.0338258		33.3167	33.2987	25.3767	91.9922	0.00306641	-0.833889	0.561015	0.00825054		CBU_0507	AAO90055.1	hypothetical cytosolic protein					Cytoplasmic
CBU_0508	119.718	117.043	168.144	404.905	0.0134968	64.299	77.8862	70.1244	212.31	0.00707699	-1.50934	0.351272	0.0003562		79.2377	76.2515	58.6291	214.118	0.00713728	-1.52607	0.347222	3.74971e-05		131.637	126.528	114.966	373.132	0.0124377	-0.761883	0.589726	0.0368123		148.568	54.4499	109.586	312.603	0.0104201	-1.02123	0.492697	0.00194509		CBU_0508	AAO90056.1	hypothetical membrane spanning protein					Unknown
CBU_0509	552.726	510.887	789.98	1853.59	0.0617864	457.583	314.471	510.585	1282.64	0.0427546	-1.10921	0.463546	0.000240867		745.402	643.504	535.77	1924.68	0.0641559	-0.559117	0.678717	0.0419147		740.66	688	930.229	2358.89	0.0786296	-0.305552	0.809132	0.288672		892.98	661.46	612.182	2166.62	0.0722208	-0.411424	0.751881	0.116316		CBU_0509	AAO90057.1	trp operon repressor	trpR	2973	K	Trp operon repressor	Cytoplasmic
CBU_0510	104.283	169.359	113.218	386.86	0.0128953	23.7235	74.2553	50.5231	148.502	0.00495006	-1.92616	0.263129	0.00705679		68.0185	70.2534	25.0717	163.344	0.00544479	-1.81308	0.284582	0.000864826		27.2343	106.322	39.3635	172.919	0.00576397	-1.77552	0.292088	0.00114227		59.8238	67.5007	87.8378	215.162	0.00717208	-1.42369	0.372758	0.000295982		CBU_0510	AAO90058.1	hypothetical protein					Unknown
CBU_0510a	257.534	408.792	328.283	994.61	0.0331537	600.502	420.305	846.262	1867.07	0.0622356	0.342186	1.26768	0.648244		841.481	355.444	338.506	1535.43	0.051181	-0.0136952	0.990552	0.987326		237.846	342.418	552.343	1132.61	0.0377535	-0.459663	0.727156	0.536415		168.255	466.478	152.882	787.614	0.0262538	-0.847103	0.5559	0.11681		CBU_0510a	ACI15258.1	hypothetical cytosolic protein					Unknown
CBU_0513	65.2164	77.3567	96.2604	238.833	0.00796112	3.23589	21.7398	6.89367	31.8694	0.00106231	-3.50651	0.0879907	5.76548e-10		17.055	7.83224	10.2695	35.1568	0.00117189	-3.38121	0.0959742	3.31868e-15		23.6209	17.7676	25.369	66.7574	0.00222525	-2.46596	0.180997	2.42399e-11		23.7308	34.6352	26.888	85.254	0.0028418	-2.07298	0.237668	2.62713e-12		CBU_0513	AAO90059.1	fructose-1	6-bisphosphatase	1980	G	Archaeal fructose 1,6-bisphosphatase	Unknown
CBU_0514	51.8071	47.2547	64.2661	163.328	0.00544426	26.897	28.9771	14.7759	70.65	0.002355	-1.78654	0.289866	0.00182205		31.0608	51.6612	51.1732	133.895	0.00446317	-0.869675	0.54727	0.0317787		29.9161	45.4713	58.8429	134.23	0.00447434	-0.950397	0.51749	0.022241		31.0815	33.2732	37.8866	102.241	0.00340805	-1.30051	0.405984	0.000154906		CBU_0514	AAO90060.1	hypothetical membrane spanning protein					CytoplasmicMembrane
CBU_0514a	201.184	186.522	97.3157	485.022	0.0161674	246.36	254.59	0	500.949	0.0166983	-0.568707	0.674221	0.682328		262.357	201.393	390.54	854.291	0.0284764	0.179002	1.1321	0.860628		1189.23	277.195	502.353	1968.78	0.0656259	1.35475	2.55752	0.0603772		248.499	223.271	352.774	824.544	0.0274848	0.124068	1.0898	0.870915		CBU_0514a	ACI15259.1	hypothetical protein					Unknown
CBU_0515	44.3234	56.4152	47.0463	147.785	0.00492617	70.6414	36.2817	18.8903	125.813	0.00419378	-0.782336	0.581425	0.030331		53.7236	68.4529	44.8454	167.022	0.0055674	-0.404895	0.755291	0.208828		27.906	37.9329	51.2084	117.047	0.00390158	-0.97532	0.508627	0.00245696		27.688	30.5313	36.4411	94.6604	0.00315535	-1.23639	0.424432	8.75567e-06		CBU_0515	AAO90061.2	transporter	MFS superfamily	2223	P	Nitrate/nitrite transporter	CytoplasmicMembrane
CBU_0516	34.9425	37.9127	18.0149	90.8701	0.003029	213.512	891.064	0	1104.58	0.0368192	3.01812	8.10113	0.00124672		489.733	94.403	846.171	1430.31	0.0476769	3.35656	10.243	1.16196e-05		764.504	606.365	659.338	2030.21	0.0676736	3.84614	14.3814	1.26818e-07	23	230.749	138.216	450.417	819.381	0.0273127	2.54364	5.83058	0.000392514		CBU_0516	AAO90062.1	hypothetical protein					Unknown
CBU_0516a	650.616	991.271	786.135	2428.02	0.0809341	482.589	661.053	570.735	1714.38	0.0571459	-1.04583	0.484367	2.22536e-05		1106.2	750.957	679.815	2536.97	0.0845656	-0.521457	0.696668	0.016627		1035.45	923.848	715.561	2674.86	0.0891619	-0.466576	0.72368	0.0343056		1309.33	964.403	1047.11	3320.84	0.110695	-0.142534	0.905927	0.525727		CBU_0516a	ACI15260.1	hypothetical protein					Unknown
CBU_0517	34.7177	94.5705	42.0191	171.307	0.00571024	212.671	191.288	204.581	608.54	0.0202847	1.34193	2.53489	6.53761e-06		176.304	100.626	77.6625	354.593	0.0118198	0.505413	1.41953	0.112349		132.004	138.954	129.433	400.392	0.0133464	0.666139	1.58682	0.0325116		160.244	129.745	97.977	387.966	0.0129322	0.633142	1.55094	0.0339872		CBU_0517	AAO90063.2	aspartate aminotransferase	aspB	436	E	Aspartate/tyrosine/aromatic aminotransferase	Cytoplasmic
CBU_0518	27.0227	32.7153	27.0942	86.8322	0.00289441	33.6423	37.7514	33.9844	105.378	0.0035126	-0.285873	0.820245	0.373633		37.3259	21.3274	18.6586	77.3119	0.00257706	-0.783413	0.580991	0.00421808		32.6593	27.1598	26.74	86.5591	0.0028853	-0.634201	0.644298	0.0214847		37.4076	39.6872	31.2559	108.351	0.00361169	-0.284179	0.821209	0.23969		CBU_0518	AAO90064.1	excinuclease ABC subunit B	uvrB	556	L	Helicase subunit of the DNA excision repair complex	Cytoplasmic
CBU_0519	32.1904	35.2969	47.3648	114.852	0.0038284	116.788	129.515	133.272	379.575	0.0126525	1.15697	2.22989	0.00106853		101.121	45.7615	81.7398	228.623	0.00762075	0.384733	1.30562	0.309995		78.3709	84.4212	78.7386	241.531	0.00805102	0.432328	1.34941	0.250609		92.7493	102.582	60.7681	256.099	0.00853664	0.549866	1.46395	0.0753707		CBU_0519	AAO90065.1	DedA family protein		586	S	Uncharacterized membrane-associated protein	CytoplasmicMembrane
CBU_0520	36.5367	51.3072	43.0584	130.902	0.00436341	87.3636	111.884	84.1744	283.422	0.0094474	0.562449	1.47677	0.103242		100.374	79.0283	39.8614	219.264	0.0073088	0.143958	1.10493	0.70539		93.9792	65.6685	62.8688	222.517	0.00741722	0.156059	1.11424	0.677279		69.6982	79.8167	104.04	253.555	0.00845182	0.377346	1.29895	0.209637		CBU_0520	AAO90066.2	hydroxymethylglutaryl-CoA lyase	leuA	119	E	Isopropylmalate/homocitrate/citramalate synthases	Cytoplasmic
CBU_0521	23.2365	81.4815	34.0722	138.79	0.00462634	130.449	135.373	155.309	421.131	0.0140377	1.13736	2.19978	0.000560355		140.302	85.9934	93.0129	319.308	0.0106436	0.696037	1.62005	0.0390448		82.493	97.8124	88.3423	268.648	0.00895492	0.411276	1.32986	0.252802		152.556	118.668	83.4602	354.684	0.0118228	0.823537	1.76974	0.0102121		CBU_0521	AAO90067.2	chlorohydrolase/deaminase family protein		402	FR	Cytosine deaminase and related metal-dependent hydrolases	Cytoplasmic
CBU_0522	11.5512	1.30061	3.29118	16.143	0.000538101	0	0	0	0	0	0.527878	1.44181	0.894845		0	44.4249	0	44.4249	0.00148083	0.61396	1.53045	0.882206		0	0	0	0	0	-0.434059	0.740176	0.916248		0	0	0	0	0	-2.26176	0.208517	0.548637		CBU_0522	AAO90068.1	hypothetical protein					Unknown
CBU_0522a				0	0				0	0								0	0								0	0								0	0					CBU_0522a	ACI15261.1	hypothetical protein					CytoplasmicMembrane
CBU_0523				0	0				0	0								0	0								0	0								0	0					CBU_0523	AAO90069.2	transposase		3547	L	Transposase and inactivated derivatives	Cytoplasmic
CBU_0524	269.651	406.106	276.231	951.988	0.0317329	129.367	130.397	127.239	387.003	0.0129001	-1.84164	0.279005	1.55613e-16		144.607	196.786	200.835	542.227	0.0180742	-1.36103	0.389305	1.88788e-10		161.654	171.276	132.17	465.1	0.0155033	-1.64496	0.319756	1.85015e-14		185.464	207.639	181.154	574.258	0.0191419	-1.31013	0.403286	3.91742e-10		CBU_0524	AAO90070.2	DNA gyrase subunit A	gyrA	188	L	Type IIA topoisomerase (DNA gyrase/topo II, topoisomerase IV), A subunit	Cytoplasmic
CBU_0525	238.426	232.525	363.826	834.777	0.0278259	162.508	185.603	129.487	477.598	0.0159199	-1.38243	0.383572	4.87933e-08		202.27	194.096	189.809	586.175	0.0195392	-1.10731	0.464159	2.0316e-06		219.062	258.572	267.559	745.192	0.0248397	-0.815043	0.568391	0.000515422		286.064	252.533	239.438	778.036	0.0259345	-0.723018	0.605829	0.00127759		CBU_0525	AAO90071.1	phosphoserine aminotransferase	serC	1932	HE	Phosphoserine aminotransferase	Cytoplasmic
CBU_0526	83.7129	87.1361	94.0144	264.863	0.00882878	198.069	148.655	184.557	531.281	0.0177094	0.432064	1.34916	0.0388934		184.693	180.249	154.093	519.034	0.0173011	0.368632	1.29113	0.0618683		198.027	244.86	265.44	708.326	0.0236109	0.765889	1.70042	3.22052e-05		208.654	168.038	185.219	561.91	0.0187303	0.462997	1.3784	0.0102526		CBU_0526	AAO90072.1	3-phosphoshikimate 1-carboxyvinyltransferase	aroA	128	E	5-enolpyruvylshikimate-3-phosphate synthase	Unknown
CBU_0527	183.802	427.456	214.635	825.893	0.0275298	1145.2	890.532	919.247	2954.98	0.0984994	1.33538	2.52342	5.43212e-09		729.271	767.794	839.004	2336.07	0.077869	0.985058	1.97939	1.77991e-05		619.991	804.687	750.655	2175.33	0.0725111	0.816793	1.76149	0.000465845		722.788	775.016	636.137	2133.94	0.0711314	0.825851	1.77258	0.000282335		CBU_0527	AAO90073.1	cytidylate kinase	cmk	283	F	Cytidylate kinase	Cytoplasmic
CBU_0528	148.866	293.043	208.427	650.335	0.0216778	662.623	625.085	605.796	1893.5	0.0631168	1.02315	2.03235	5.729e-11		539.513	400.305	409.816	1349.63	0.0449878	0.502465	1.41663	0.00167275		485.714	585.173	544.71	1615.6	0.0538533	0.71841	1.64537	4.21345e-06		682.546	511.415	493.548	1687.51	0.0562503	0.801705	1.74316	1.21263e-07		CBU_0528	AAO90074.2	SSU ribosomal protein S1P	rpsA	539	J	Ribosomal protein S1	Cytoplasmic
CBU_0529	67.5656	81.2224	101.561	250.349	0.00834497	25.828	53.5978	55.0414	134.467	0.00448224	-1.46468	0.362315	0.0722977		29.8618	38.4012	54.5917	122.855	0.00409516	-1.59705	0.330553	0.0150831		59.4615	14.3731	14.2946	88.1291	0.00293764	-2.14732	0.225732	0.00395898		60.3396	38.3287	60.3429	159.011	0.00530037	-1.28173	0.411303	0.0063794		CBU_0529	AAO90075.1	hypothetical membrane associated protein					CytoplasmicMembrane
CBU_0530	40.3291	48.0343	58.7904	147.154	0.00490513	32.0077	50.1588	41.0644	123.231	0.0041077	-0.824537	0.564664	0.0168527		52.5248	38.6157	30.4119	121.552	0.00405175	-0.878867	0.543794	0.00260972		35.9868	47.0921	37.7697	120.848	0.00402828	-0.923281	0.527308	0.00187129		64.6289	50.1822	40.3853	155.196	0.00517321	-0.539339	0.688086	0.0304015		CBU_0530	AAO90076.2	tetratricopeptide repeat family protein		2956	G	Predicted N-acetylglucosaminyl transferase	Cytoplasmic
CBU_0531	48.3871	50.237	58.8978	157.522	0.00525073	42.2153	80.5312	90.1495	212.896	0.00709653	-0.14632	0.903552	0.728123		71.1371	73.8715	47.8875	192.896	0.00642987	-0.311307	0.805911	0.389422		57.5534	54.6659	77.7923	190.012	0.00633372	-0.374864	0.771178	0.298764		97.0607	61.445	56.9586	215.464	0.00718215	-0.184985	0.879658	0.558504		CBU_0531	AAO90077.1	orotidine 5'-phosphate decarboxylase	pyrF	284	F	Orotidine-5'-phosphate decarboxylase	Cytoplasmic
CBU_0532	42.1491	74.5792	51.2162	167.945	0.00559815	34.7009	93.8844	93.397	221.982	0.00739941	-0.142067	0.90622	0.814661		184.96	102.403	81.8217	369.185	0.0123062	0.550232	1.46432	0.147884		108.056	172.546	167.057	447.658	0.0149219	0.805308	1.74752	0.024028		165.666	111.815	127.046	404.527	0.0134842	0.681448	1.60375	0.0217457		CBU_0532	AAO90078.2	COME operon protein 1					Unknown
CBU_0533	283.668	313.66	425.199	1022.53	0.0340843	379.112	360.461	351.57	1091.14	0.0363714	-0.472016	0.720956	0.0446682		399.373	251.784	246.755	897.913	0.0299304	-0.796045	0.575926	0.000303891		304.168	341.663	425.978	1071.81	0.035727	-0.576282	0.67069	0.0103597		430.735	406.892	324.718	1162.35	0.0387448	-0.429634	0.74245	0.0503419		CBU_0533	AAO90079.1	undecaprenyl-phosphate alpha-N-acetylglucosaminephosphotransferase	rfe	472	M	UDP-N-acetylmuramyl pentapeptide phosphotransferase/UDP-N-acetylglucosamine-1-phosphate transferase	CytoplasmicMembrane
CBU_0534	18.8094	47.6702	17.1932	83.6729	0.0027891	12.3146	26.788	13.5889	52.6914	0.00175638	-1.16632	0.445556	0.0590353		24.1081	19.8024	20.8587	64.7692	0.00215897	-0.890291	0.539505	0.0851387		22.7086	23.038	14.2737	60.0204	0.00200068	-1.03903	0.486655	0.0494818		11.8481	14.6895	24.2358	50.7734	0.00169245	-1.24665	0.421427	0.00536307		CBU_0534	AAO90080.1	hypothetical membrane associated protein					Cytoplasmic
CBU_0535	537.838	622.835	617.736	1778.41	0.0592803	304.293	279.966	293.438	877.698	0.0292566	-1.58415	0.333522	9.23665e-13		337.976	201.358	240.735	780.069	0.0260023	-1.79198	0.288776	2.67226e-17		191.444	282.431	234.169	708.045	0.0236015	-1.97519	0.254336	2.94305e-20		283.23	359.795	277.978	921.003	0.0307001	-1.54987	0.341541	2.10773e-14		CBU_0535	AAO90081.1	hypothetical protein					Unknown
CBU_0536	1308.76	965.05	1051.65	3325.46	0.110849	0	178.213	188.058	366.271	0.012209	-3.83851	0.0699028	0.0013831		510.139	238.492	94.019	842.649	0.0280883	-2.66558	0.157609	0.000268336		209.864	102.125	185.077	497.066	0.0165689	-3.4237	0.0931887	6.61334e-05		209.383	760.186	222.933	1192.5	0.0397501	-2.07928	0.236632	0.000267772		CBU_0536	AAO90082.1	hypothetical protein					Unknown
CBU_0537	30.696	57.6166	20.3508	108.663	0.00362211	5193.53	3549.68	4606.67	13349.9	0.444996	6.42072	85.6704	7.07006e-81	8	1224.33	1762.19	1668.89	4655.41	0.15518	4.8945	29.7434	1.19914e-44	13	1888.78	2134.59	2257.23	6280.59	0.209353	5.25984	38.315	1.90961e-53	8	443.4	333.645	657.56	1434.61	0.0478202	3.15061	8.88028	5.36946e-19		CBU_0537	AAO90083.1	hypothetical cytosolic protein					Unknown
CBU_0538	206.478	143.609	140.025	490.112	0.0163371	0	356.425	376.116	732.542	0.0244181	-0.0886588	0.940397	0.956919		550.95	411.94	0	962.89	0.0320963	0.312864	1.24217	0.789541		396.41	194.037	0	590.446	0.0196815	-0.45467	0.729677	0.730891		239.295	460.719	573.257	1273.27	0.0424424	0.747832	1.67927	0.347785		CBU_0538	AAO90084.1	hypothetical protein					Unknown
CBU_0539	840.284	951.897	984.747	2776.93	0.0925643	482.826	444.929	448.751	1376.51	0.0458835	-1.57988	0.334509	2.1503e-20		740.615	581.117	486.713	1808.44	0.0602815	-1.22496	0.42781	1.33287e-13		585.132	791.582	775.075	2151.79	0.0717263	-1.01639	0.494351	9.30144e-10		775.332	844.83	637.97	2258.13	0.0752711	-0.909575	0.532342	2.90493e-08		CBU_0539	AAO90085.2	di-/tripeptide transporter		3104	E	Dipeptide/tripeptide permease	CytoplasmicMembrane
CBU_0540	62.7502	84.6957	67.7551	215.201	0.00717337	69.2837	59.7279	59.9516	188.963	0.00629878	-0.73943	0.598976	2.83611e-05		85.9807	76.9047	65.4512	228.337	0.00761122	-0.498875	0.707658	0.00155501		82.208	85.437	99.0386	266.684	0.00888945	-0.317386	0.802523	0.0503545		97.1064	76.141	86.2378	259.485	0.00864951	-0.331537	0.794689	0.0248173		CBU_0540	AAO90086.1	chromosome partition protein	smc	1196	D	Chromosome segregation ATPases	Cytoplasmic
CBU_0541	42.1438	67.7029	41.1172	150.964	0.00503213	77.718	134.876	83.5116	296.106	0.0098702	0.429989	1.34722	0.291209		90.2134	97.4112	91.3826	279.007	0.00930024	0.329187	1.25631	0.389422		65.7643	124.663	121.618	312.045	0.0104015	0.422812	1.34054	0.255466		117.728	46.9864	70.9857	235.7	0.00785666	0.0279115	1.01954	0.939016		CBU_0541	AAO90087.2	cell division protein	zipA				CytoplasmicMembrane
CBU_0542	17.3043	19.6718	17.1644	54.1405	0.00180468	24.7717	47.3675	30.1727	102.312	0.0034104	0.341649	1.2672	0.331695		54.4586	48.2049	22.2975	124.961	0.00416537	0.589888	1.50513	0.0429505		47.5068	52.0223	37.7133	137.242	0.00457475	0.702564	1.62739	0.0145442		45.9431	38.0408	31.9159	115.9	0.00386333	0.476976	1.39182	0.0782547		CBU_0542	AAO90088.2	NAD-dependent DNA ligase	ligA	272	L	NAD-dependent DNA ligase (contains BRCT domain type II)	Cytoplasmic
CBU_0543	10.9098	8.96159	11.4313	31.3027	0.00104342	9.32631	10.181	8.48827	27.9956	0.000933187	-0.755433	0.592369	0.135117		14.4951	11.8272	11.0521	37.3743	0.00124581	-0.370959	0.773269	0.382572		7.67572	12.5781	11.6421	31.8959	0.0010632	-0.652081	0.636362	0.122868		6.50413	9.87371	6.59723	22.9751	0.000765835	-1.06327	0.478545	0.00208893		CBU_0543	AAO90089.1	hypothetical membrane spanning protein					CytoplasmicMembrane
CBU_0544	1098.28	1539.67	1358.28	3996.22	0.133207	325.341	342.168	379.056	1046.57	0.0348855	-2.48334	0.17883	5.1553e-14		654.752	878.806	407.856	1941.41	0.0647138	-1.62162	0.324971	4.15733e-10		473.252	534.747	407.365	1415.36	0.0471788	-2.1194	0.230143	6.44476e-15		488.561	679.871	594.89	1763.32	0.0587774	-1.75609	0.296049	1.0584e-13		CBU_0544	AAO90090.1	hypothetical protein					Unknown
CBU_0545	1568.25	1360.51	1695.1	4623.86	0.154129	0	39.3724	30.615	69.9873	0.00233291	-6.66474	0.00985631	9.08499e-27		111.603	119.611	125.696	356.91	0.011897	-4.30153	0.0507118	1.50864e-39		246.081	171.524	119.38	536.985	0.0178995	-3.74755	0.0744516	2.3265e-32		349.883	425.388	291.695	1066.97	0.0355655	-2.74569	0.149096	1.16444e-21		CBU_0545	AAO90091.2	LemA	lemA	1704	S	Uncharacterized conserved protein	Unknown
CBU_0546	2461.9	1810.14	2910.85	7182.9	0.23943	108.421	90.0867	78.5448	277.052	0.00923507	-5.29669	0.0254413	1.49457e-56		363.95	249.074	202.256	815.28	0.027176	-3.78583	0.0725023	5.46491e-38		608.255	486.2	423.554	1518.01	0.0506003	-2.90052	0.133924	2.58301e-23		795.414	1103.81	869.235	2768.46	0.092282	-2.00618	0.248932	4.41234e-12		CBU_0546	AAO90092.1	endopeptidase	htpX	501	O	Zn-dependent protease with chaperone function	CytoplasmicMembrane
CBU_0547	126.022	157.674	101.838	385.534	0.0128511	33.6243	37.4444	33.6175	104.686	0.00348954	-2.44557	0.183574	4.57255e-15		50.6412	43.9603	34.9164	129.518	0.00431727	-2.17102	0.222054	2.43081e-17		54.6319	53.3182	53.0327	160.983	0.00536609	-1.89285	0.269274	5.8997e-14		41.4441	31.8149	40.6707	113.93	0.00379766	-2.37155	0.193238	1.44899e-25		CBU_0547	AAO90093.1	tetratricopeptide repeat family protein		4976	R	Predicted methyltransferase (contains TPR repeat)	Cytoplasmic
CBU_0548	74.2218	106.987	99.5635	280.772	0.00935908	40.5132	13.5055	39.1125	93.1312	0.00310437	-2.12275	0.229609	1.03336e-08		44.9342	60.9225	38.2887	144.145	0.00480485	-1.52513	0.347449	6.90286e-09		54.5319	59.4535	61.8397	175.825	0.00586084	-1.29542	0.407417	5.58597e-07		84.0711	57.5647	56.9806	198.616	0.00662055	-1.10396	0.465237	1.44453e-07		CBU_0548	AAO90094.1	membrane-bound lytic murein transglycosylase B		2951	M	Membrane-bound lytic murein transglycosylase B	CytoplasmicMembrane
CBU_0549	103.039	114.225	152.611	369.875	0.0123292	47.5325	84.6026	59.3752	191.51	0.00638368	-1.52192	0.348221	1.2877e-06		110.291	79.2152	68.2342	257.741	0.00859136	-1.12846	0.457404	2.54559e-05		100.517	92.1622	127.542	320.221	0.010674	-0.846145	0.556269	0.00163565		99.5107	118.067	100.798	318.375	0.0106125	-0.817188	0.567547	0.000870966		CBU_0549	AAO90095.2	rod shape-determining protein	rodA	772	D	Bacterial cell division membrane protein	CytoplasmicMembrane
CBU_0550	158.25	172.05	207.48	537.779	0.017926	55.8212	52.7243	62.5512	171.097	0.00570322	-2.22018	0.214615	6.91097e-21		94.1477	97.7331	85.945	277.826	0.00926086	-1.54577	0.342513	4.61081e-15		103.001	135.786	144.563	383.35	0.0127783	-1.13761	0.45451	5.50427e-09		125.479	123.066	121.514	370.059	0.0123353	-1.14886	0.450982	2.99201e-10		CBU_0550	AAO90096.2	cell elongation specific D D-transpeptidase	pbpA	768	M	Cell division protein FtsI/penicillin-binding protein 2	CytoplasmicMembrane
CBU_0552	43.1253	276.47	100.122	419.718	0.0139906	344.442	360.519	290.623	995.584	0.0331861	0.819481	1.76477	0.0967162		220.385	290.075	165.159	675.619	0.0225206	0.231751	1.17426	0.677862		140.44	155.486	200.497	496.423	0.0165474	-0.261838	0.834025	0.646732		170.222	209.335	122.097	501.654	0.0167218	-0.209512	0.86483	0.689945		CBU_0552	AAO90097.1	iojap protein family		799	S	Uncharacterized homolog of plant Iojap protein	Cytoplasmic
CBU_0554				0	0				0	0								0	0								0	0								0	0					CBU_0554	AAO90099.2	transposase		3547	L	Transposase and inactivated derivatives	Cytoplasmic
CBU_0554a				0	0				0	0								0	0								0	0								0	0					CBU_0554a	ACI15262.1	hypothetical protein					CytoplasmicMembrane
CBU_0555	2465.61	2841.89	4634.71	9942.21	0.331407	118.618	116.218	63.1094	297.945	0.00993151	-5.61112	0.020459	1.24032e-12		133.087	56.9834	0	190.07	0.00633568	-6.38436	0.0119706	6.91889e-18		559.637	91.6855	190.87	842.192	0.0280731	-4.19432	0.0546242	4.55439e-16		642.906	1045.64	1313.34	3001.89	0.100063	-2.29725	0.20345	1.82177e-07		CBU_0555	AAO90100.1	hypothetical protein					Unknown
CBU_0556	3.28455	3.86252	3.11518	10.2622	0.000342075	41.0837	45.3295	44.1898	130.603	0.00435343	3.11106	8.64018	1.3048e-10		32.2544	36.9299	17.9713	87.1555	0.00290518	2.50104	5.66095	4.30513e-08		38.4842	41.3771	27.119	106.98	0.00356601	2.752	6.7365	4.73937e-10		35.1833	20.8425	17.4045	73.4303	0.00244768	2.2189	4.65538	9.40229e-09		CBU_0556	AAO90101.2	nicotinate-nucleotide adenylyltransferase	nadD	1057	H	Nicotinic acid mononucleotide adenylyltransferase	Cytoplasmic
CBU_0557	8.85618	13.8831	9.55681	32.2961	0.00107654	57.5789	76.9738	61.45	196.003	0.00653342	2.05855	4.16568	1.3722e-10		53.7885	61.0062	32.2519	147.047	0.00490155	1.6182	3.06991	6.20267e-08		34.4508	44.3417	56.1546	134.947	0.00449824	1.44614	2.72478	3.29241e-06		38.929	26.9984	40.7677	106.695	0.0035565	1.12968	2.1881	3.05058e-05		CBU_0557	AAO90102.1	DNA polymerase III delta subunit	holA	1466	L	DNA polymerase III, delta subunit	Unknown
CBU_0558	7.22709	11.397	7.54371	26.1678	0.00087226	111.727	141.352	68.1643	321.243	0.0107081	3.07627	8.43431	4.11035e-18		42.4	59.1499	51.1831	152.733	0.0050911	1.99671	3.9909	4.93013e-08		54.4041	47.7225	62.655	164.782	0.00549272	2.0472	4.13303	2.20593e-08		55.6715	50.6627	37.1138	143.448	0.0047816	1.87376	3.66487	5.85208e-10		CBU_0558	AAO90103.1	rare lipoprotein B precursor		2980	M	Rare lipoprotein B	Unknown
CBU_0559	28.439	76.9044	40.7404	146.084	0.00486946	110.478	144.705	113.143	368.326	0.0122775	0.843913	1.79491	0.000858937		120.424	93.0174	88.6431	302.084	0.0100695	0.524471	1.43841	0.0409623		92.3043	116.726	95.3345	304.365	0.0101455	0.493352	1.40771	0.0568727		103.755	84.7198	93.4488	281.923	0.00939744	0.412459	1.33095	0.101801		CBU_0559	AAO90104.1	leucyl-tRNA synthetase	leuS	495	J	Leucyl-tRNA synthetase	Cytoplasmic
CBU_0560	235.715	264.494	430.637	930.846	0.0310282	354.462	352.796	369.529	1076.79	0.0358929	-0.350489	0.784318	0.173328		571.98	477.073	393.816	1442.87	0.0480956	0.0341111	1.02393	0.906689		426.565	627.614	644.997	1699.18	0.0566392	0.221859	1.16624	0.397217		668.97	635.325	521.563	1825.86	0.060862	0.362119	1.28531	0.135991		CBU_0560	AAO90105.1	hypothetical cytosolic protein					Unknown
CBU_0562	182.376	246.713	197.601	626.69	0.0208897	118.157	76.2828	67.9396	262.38	0.00874599	-1.80553	0.286077	1.01055e-07		108.605	140.804	122.073	371.482	0.0123827	-1.31951	0.400672	7.43465e-06		184.528	117.963	97.0032	399.495	0.0133165	-1.24606	0.421599	2.65803e-05		138.768	109.962	67.9724	316.702	0.0105567	-1.59698	0.330569	5.94153e-09		CBU_0562	AAO90106.1	hypothetical ATPase		1373	R	Predicted ATPase (AAA+ superfamily)	Cytoplasmic
CBU_0562a	4654.5	4548.02	5892.44	15095	0.503165	517.199	330.978	418.614	1266.79	0.0422264	-4.15062	0.056304	4.1262e-57		1113.95	1267.11	1202.77	3583.82	0.119461	-2.66886	0.157251	8.58492e-33		1927.54	1546.09	1488.92	4962.55	0.165418	-2.24423	0.211067	6.77348e-24		2495.84	2396.17	2410.82	7302.82	0.243427	-1.66596	0.315135	2.57562e-14		CBU_0562a	ACI15263.1	hypothetical protein					Unknown
CBU_0563				0	0				0	0								0	0								0	0								0	0					CBU_0563	AAO90107.1						Unknown
CBU_0564	40.7477	57.6891	43.2606	141.697	0.00472325	103.103	88.3852	101.725	293.213	0.00977378	0.501554	1.41574	0.133297		29.3251	72.5212	74.6821	176.528	0.00588428	-0.218383	0.859528	0.548496		29.4921	46.8608	50.5303	126.883	0.00422944	-0.792679	0.577271	0.0186585		40.3464	36.881	46.6359	123.863	0.00412878	-0.782416	0.581392	0.00910328		CBU_0564	AAO90108.1	apolipoprotein N-acyltransferase	cutE	815	M	Apolipoprotein N-acyltransferase	CytoplasmicMembrane
CBU_0565	73.5556	132.191	74.3607	280.108	0.00933692	39.1278	54.2153	99.9162	193.259	0.00644198	-1.06089	0.479337	0.0140313		54.6211	76.5453	64.5193	195.686	0.00652286	-1.05636	0.480843	0.00733792		16.5251	32.7943	52.4718	101.791	0.00339304	-2.07421	0.237466	9.9165e-07		60.8852	23.5111	44.4374	128.834	0.00429446	-1.72014	0.303519	1.83508e-06		CBU_0565	AAO90109.2	magnesium and cobalt efflux protein	corC	4535	P	Putative Mg2+ and Co2+ transporter CorC	CytoplasmicMembrane
CBU_0566	86.8303	89.0427	132.6	308.473	0.0102824	126.41	150.469	76.6395	353.518	0.0117839	-0.37927	0.768826	0.267456		111.914	96.0013	68.6257	276.541	0.00921804	-0.768353	0.587087	0.0143959		57.5736	114.166	130.195	301.935	0.0100645	-0.69417	0.618065	0.0286042		83.8982	66.8894	87.7256	238.513	0.00795044	-0.984242	0.505491	0.000821032		CBU_0566	AAO90110.1	transporter	MFS superfamily	2271	G	Sugar phosphate permease	CytoplasmicMembrane
CBU_0567	231.14	218.807	380.119	830.066	0.0276689	265.4	223.199	156.135	644.735	0.0214912	-0.939103	0.521557	0.0123078		197.469	307.816	113.378	618.664	0.0206221	-1.03094	0.489391	0.0026688		265.262	340.143	343.752	949.157	0.0316386	-0.460343	0.726813	0.196665		286.056	200.755	236.304	723.115	0.0241038	-0.827147	0.563643	0.00941925		CBU_0567	AAO90111.1	hypothetical metal-binding protein		319	R	Predicted metal-dependent hydrolase	Cytoplasmic
CBU_0568	87.2091	100.489	111.254	298.952	0.00996507	70.1405	69.4716	65.924	205.536	0.00685121	-1.10579	0.464648	0.000110237		104.863	66.2349	63.0687	234.167	0.00780557	-0.962998	0.51299	4.26009e-05		112.76	127.966	117.442	358.168	0.0119389	-0.378644	0.76916	0.107537		153.157	128.435	129.158	410.75	0.0136917	-0.154866	0.898216	0.480865		CBU_0568	AAO90112.1	PhoH-like protein		1702	T	Phosphate starvation-inducible protein PhoH, predicted ATPase	Cytoplasmic
CBU_0569	27.8434	37.5391	24.661	90.0434	0.00300145	218.466	184.768	152.587	555.822	0.0185274	2.07168	4.20376	1.54337e-23		173.958	124.922	102.689	401.569	0.0133856	1.56093	2.95043	9.17432e-15		145.053	175.341	192.142	512.537	0.0170846	1.87785	3.67526	1.83004e-21		182.035	150.466	141.331	473.832	0.0157944	1.79179	3.46244	5.76155e-22		CBU_0569	AAO90113.1	tRNA 2-methylthioadenosine synthase		621	J	2-methylthioadenine synthetase	Cytoplasmic
CBU_0570	69.9144	188.943	83.2234	342.081	0.0114027	329.013	324.31	331.683	985.006	0.0328335	1.03901	2.05481	4.96558e-05		205.39	210.128	188.485	604.004	0.0201335	0.309074	1.23891	0.272835		135.418	163.926	208.618	507.962	0.0169321	0.00125456	1.00087	0.999282		176.425	189.79	155.849	522.063	0.0174021	0.0807849	1.05759	0.786337		CBU_0570	AAO90114.1	amino acid permease		531	E	Amino acid transporters	CytoplasmicMembrane
CBU_0571	223.568	530.955	191.372	945.895	0.0315298	0	0	0	0	0	-7.36942	0.0060476	9.04549e-09		16.3288	41.2264	28.9559	86.5112	0.00288371	-3.94183	0.0650715	1.25011e-11		23.4509	8.24236	0	31.6933	0.00105644	-5.46896	0.0225777	8.43565e-11		45.041	23.4029	36.3328	104.777	0.00349255	-3.74322	0.0746757	7.5971e-17		CBU_0571	AAO90115.1	hypothetical exported protein					Unknown
CBU_0572	315.9	307.461	478.763	1102.12	0.0367375	229.603	277.594	260.554	767.752	0.0255917	-1.09462	0.468261	1.07802e-05		303.849	376.838	337.031	1017.72	0.0339239	-0.705237	0.613342	0.00419776		277.868	373.562	423.608	1075.04	0.0358346	-0.693791	0.618227	0.00503783		314.031	347.797	310	971.827	0.0323942	-0.793511	0.576938	0.00093662		CBU_0572	AAO90116.1	cytosol aminopeptidase		260	E	Leucyl aminopeptidase	Cytoplasmic
CBU_0573	105.343	108.081	131.761	345.185	0.0115062	210.047	209.134	185.61	604.791	0.0201597	0.234069	1.17615	0.336909		179.846	254.993	214.224	649.064	0.0216355	0.323807	1.25163	0.158022		190.31	294.009	263.799	748.118	0.0249373	0.457668	1.37332	0.0406323		199.896	187.436	180.487	567.82	0.0189273	0.100382	1.07206	0.687689		CBU_0573	AAO90117.1	acyl-CoA dehydrogenase	medium-chain specific	1960	I	Acyl-CoA dehydrogenases	Cytoplasmic
CBU_0574	80.8204	99.3472	122.789	302.956	0.0100985	59.6014	66.2097	85.3602	211.171	0.00703904	-1.07756	0.47383	5.331e-05		116.508	89.8873	79.0761	285.472	0.00951572	-0.680496	0.623951	0.00355739		91.0119	114.09	139.463	344.565	0.0114855	-0.451764	0.731148	0.0580789		120.742	130.544	117.806	369.092	0.0123031	-0.310903	0.806137	0.164448		CBU_0574	AAO90118.1	3-ketoacyl-CoA thiolase		183	I	Acetyl-CoA acetyltransferase	Cytoplasmic
CBU_0576	53.7911	62.765	63.62	180.176	0.00600587	44.2867	49.6016	48.9016	142.79	0.00475966	-0.901627	0.535283	0.000496223		121.701	83.0568	60.9803	265.738	0.00885793	-0.0534754	0.963612	0.845551		137.288	118.931	114.471	370.69	0.0123563	0.411063	1.32967	0.0621514		128.007	105.986	109.23	343.222	0.0114407	0.317156	1.24587	0.135437		CBU_0576	AAO90120.2	enoyl-CoA hydratase	yfcX	1250	I	3-hydroxyacyl-CoA dehydrogenase	Cytoplasmic
CBU_0577	53.7626	56.3939	68.9817	179.138	0.00597127	61.5727	52.1683	45.0288	158.77	0.00529232	-0.742847	0.597559	0.105548		92.1491	92.4267	69.7595	254.335	0.00847785	-0.0959512	0.935655	0.83107		45.4572	161.05	90.9888	297.496	0.00991654	0.0573068	1.04052	0.895589		101.952	101.847	119.366	323.165	0.0107722	0.241759	1.18243	0.485671		CBU_0577	AAO90121.2	hypothetical membrane spanning protein					CytoplasmicMembrane
CBU_0578	43.9276	50.0028	30.6226	124.553	0.00415177	79.1901	87.8649	89.8773	256.932	0.00856441	0.472025	1.38705	0.177797		85.1056	102.208	121.369	308.682	0.0102894	0.731511	1.66038	0.0136169		115.323	94.0863	126.764	336.173	0.0112058	0.792578	1.73217	0.00733604		107.683	86.8948	78.2372	272.815	0.00909383	0.50695	1.42104	0.0728927		CBU_0578	AAO90122.1	polyprenyl-phosphate beta-D-glucosyltransferase		463	M	Glycosyltransferases involved in cell wall biogenesis	CytoplasmicMembrane
CBU_0579	170.28	147.188	218.043	535.511	0.0178504	84.9703	105.972	108.968	299.91	0.00999699	-1.42172	0.373268	2.97155e-05		111.758	226.394	217.543	555.694	0.0185231	-0.527482	0.693765	0.121528		96.6671	122.635	135.791	355.093	0.0118364	-1.25993	0.417564	0.00011613		96.7812	124.237	118.424	339.443	0.0113148	-1.27282	0.413851	5.40404e-05		CBU_0579	AAO90123.1	undecaprenyl-phosphomannose:protein mannosyltransferase		1807	M	4-amino-4-deoxy-L-arabinose transferase and related glycosyltransferases of PMT family	CytoplasmicMembrane
CBU_0580	87.9459	117.152	169.935	375.033	0.0125011	192.97	168.66	200.434	562.065	0.0187355	0.0356962	1.02505	0.919271		261.918	289.302	333.473	884.693	0.0294898	0.679553	1.60164	0.00800279		264.55	391.068	370.53	1026.15	0.0342049	0.819777	1.76513	0.00115772		314.568	264.356	234.575	813.499	0.0271166	0.515997	1.42998	0.0396454		CBU_0580	AAO90124.1	hypothetical protein		3394	S	Uncharacterized protein conserved in bacteria	Cytoplasmic
CBU_0581	264.531	403.247	411.613	1079.39	0.0359797	481.855	362.552	417.807	1262.21	0.0420738	-0.313177	0.804868	0.251749		798.106	820.006	503.646	2121.76	0.0707253	0.399998	1.31951	0.0566374		689.563	776.088	772.29	2237.94	0.0745981	0.436335	1.35316	0.0368411		838.658	714.626	601.743	2155.03	0.0718342	0.405624	1.32466	0.0309099		CBU_0581	AAO90125.1	ferredoxin		1146	C	Ferredoxin	Cytoplasmic
CBU_0582	1844.98	3456.49	2091.62	7393.08	0.246436	914.864	1059.64	715.501	2690.01	0.0896669	-1.97926	0.25362	7.21338e-13		1856.14	1882.99	1780.19	5519.32	0.183977	-0.966104	0.511887	4.33981e-05		1947.89	1506.95	1507.19	4962.03	0.165401	-1.16449	0.446121	9.13021e-07		2186.2	1545.31	1235.66	4967.17	0.165572	-1.15972	0.447599	1.82177e-07		CBU_0582	AAO90126.1	BolA	bolA	5007	K	Predicted transcriptional regulator, BolA superfamily	Unknown
CBU_0583	2246.9	3180.35	3081.9	8509.15	0.283638	385.285	401.606	465.121	1252.01	0.0417337	-3.31353	0.100584	8.02266e-30		1697.37	1225.01	1089.77	4012.14	0.133738	-1.6714	0.313948	9.23105e-14		1923.21	1104.93	1758.23	4786.37	0.159546	-1.44068	0.368392	1.07773e-10		2521.36	1877.34	2079.83	6478.53	0.215951	-0.991674	0.502894	3.85048e-06		CBU_0583	AAO90127.1	glutaredoxin		278	O	Glutaredoxin-related protein	Unknown
CBU_0584	1021.17	1426.02	1492.24	3939.43	0.131314	0	144.426	83.1997	227.625	0.00758751	-4.70001	0.0384729	7.74694e-21		190.111	172.466	136.341	498.918	0.0166306	-3.56024	0.0847736	2.79275e-29		68.4152	109.981	165.477	343.873	0.0114624	-4.14301	0.0566017	1.55437e-31		134.378	198.345	175.959	508.682	0.0169561	-3.52466	0.0868903	2.10146e-41		CBU_0584	AAO90128.1	hypothetical protein					Unknown
CBU_0585	1257.06	1153.37	2180.74	4591.18	0.153039	1031.52	977.543	812.185	2821.25	0.0940417	-1.27671	0.412735	0.000303737		2076.04	1993.55	1675.38	5744.97	0.191499	-0.28122	0.822895	0.408615		1785.85	2292.9	2260.27	6339.02	0.211301	-0.187664	0.878026	0.597748		2349.9	3185.61	2469.03	8004.54	0.266818	0.19495	1.14468	0.552586		CBU_0585	AAO90129.1	hypothetical protein					Unknown
CBU_0586	190.105	195.051	247.911	633.067	0.0211022	89.7636	84.1786	87.079	261.021	0.00870071	-1.85133	0.277138	5.86074e-20		128.914	132.371	139.086	400.371	0.0133457	-1.2511	0.420128	5.59909e-11		151.309	174.532	185.61	511.452	0.0170484	-0.958158	0.514714	6.24183e-07		177.139	190.269	179.838	547.246	0.0182415	-0.820719	0.56616	1.36527e-05		CBU_0586	AAO90130.1	pyridine nucleotide-disulfide oxidoreductase family		493	ER	NADPH-dependent glutamate synthase beta chain and related oxidoreductases	Cytoplasmic
CBU_0587	1527.9	2752.97	2053.74	6334.61	0.211154	618.318	816.684	685.859	2120.86	0.0706954	-2.10703	0.232124	1.17046e-22		1431.04	1145.51	1146.43	3722.97	0.124099	-1.32385	0.399468	6.43137e-14		1157.73	1123.1	1206.63	3487.46	0.116249	-1.45958	0.3636	3.02673e-16		1559.55	1199.11	1427.13	4185.79	0.139526	-1.17241	0.44368	6.17536e-13		CBU_0587	AAO90131.1	thiosulfate sulfurtransferase	glpE	607	P	Rhodanese-related sulfurtransferase	Cytoplasmic
CBU_0588	420.103	421.656	513.222	1354.98	0.045166	229.657	350.602	253.063	833.322	0.0277774	-1.27869	0.41217	3.45939e-08		421.604	339.506	249.278	1010.39	0.0336796	-1.04215	0.485602	2.42218e-06		312.272	360.079	460.626	1132.98	0.0377659	-0.91445	0.530546	3.85778e-05		374.208	371.596	334.139	1079.94	0.0359981	-0.946419	0.518919	1.02091e-05		CBU_0588	AAO90132.1	quinolinate synthetase A	nadA	379	H	Quinolinate synthase	Cytoplasmic
CBU_0589	718.762	613.239	934.144	2266.14	0.0755381	630.171	667.342	724.103	2021.62	0.0673872	-0.751192	0.594113	0.0053326		1367.83	1288.65	834.42	3490.9	0.116363	-0.00447977	0.9969	0.989934		1371.34	1592.16	1305.08	4268.59	0.142286	0.254127	1.19261	0.349588		1230.43	1213.03	1031.89	3475.35	0.115845	-0.0148821	0.989738	0.957357		CBU_0589	AAO90133.1	ferredoxin	2Fe-2s	3411	C	Ferredoxin	Cytoplasmic
CBU_0590	226.262	176.717	200.721	603.701	0.0201234	0	173.866	193.431	367.297	0.0122432	-1.37215	0.386316	0.151112		102.028	251.741	193.411	547.18	0.0182393	-0.737953	0.599589	0.308448		104.932	236.63	92.5387	434.101	0.01447	-1.15124	0.450237	0.123747		126.686	345.539	354.071	826.296	0.0275432	-0.151423	0.900362	0.807272		CBU_0590	AAO90134.1	hypothetical protein					Unknown
CBU_0591	428.47	376.258	608.303	1413.03	0.047101	335.644	341.357	333.889	1010.89	0.0336963	-1.066	0.477641	2.39705e-05		501.969	610.069	433.398	1545.44	0.0515145	-0.48017	0.716893	0.0551107		447.822	549.954	666.957	1664.73	0.0554911	-0.42791	0.743338	0.0921566		510.376	422.646	404.367	1337.39	0.0445796	-0.712696	0.610179	0.00267834		CBU_0591	AAO90135.1	hypothetical cytosolic protein					Cytoplasmic
CBU_0592	217.319	209.468	270.974	697.761	0.0232587	150.461	89.6668	480.311	720.439	0.0240146	-0.531327	0.691918	0.314113		73.953	264.064	159.012	497.029	0.0165676	-1.06354	0.478455	0.0265208		159.931	197.744	178.199	535.875	0.0178625	-1.03576	0.487759	0.0320896		147.192	133.383	79.5029	360.078	0.0120026	-1.58456	0.333425	0.000244913		CBU_0592	AAO90136.2	hypothetical membrane spanning protein					CytoplasmicMembrane
CBU_0596	43.7372	53.6854	48.3604	145.783	0.00485943	32.2262	14.1378	6.97614	53.3401	0.001778	-1.9863	0.252385	0.00111274		22.4892	34.3412	29.9272	86.7577	0.00289192	-1.31625	0.401578	0.00142824		21.6008	35.2967	18.4454	75.3429	0.00251143	-1.59688	0.330592	0.000298718		12.4341	10.6879	12.8184	35.9403	0.00119801	-2.63787	0.160666	2.0928e-12		CBU_0596	AAO90140.1	metal-dependent hydrolase		1234	R	Metal-dependent hydrolases of the beta-lactamase superfamily III	Unknown
CBU_0596a	247.603	148.866	132.857	529.326	0.0176442	36.3009	186.932	234.978	458.21	0.0152737	-0.853223	0.553547	0.188497		556.295	418.128	293.018	1267.44	0.042248	0.577846	1.49262	0.252468		887.898	871.38	685.239	2444.52	0.0814839	1.50457	2.8374	0.000745207		383.134	291.144	653.456	1327.73	0.0442578	0.662427	1.58274	0.151341		CBU_0596a	ACI15264.1	hypothetical protein					Unknown
CBU_0597	13.4594	25.0165	14.7733	53.2492	0.00177497	37.3573	45.4489	65.2134	148.02	0.00493399	0.950664	1.93276	0.00858759		29.7132	26.1678	19.6447	75.5257	0.00251752	-0.0535722	0.963548	0.905111		19.0529	26.8757	11.454	57.3826	0.00191275	-0.498169	0.708005	0.242964		15.4132	13.7814	11.5903	40.7849	0.0013595	-0.953313	0.516445	0.00346115		CBU_0597	AAO90141.1	oxygen-independent coproporphyrinogen-III oxidase		635	H	Coproporphyrinogen III oxidase and related Fe-S oxidoreductases	Cytoplasmic
CBU_0598	298.935	338.73	424.969	1062.63	0.0354211	170.93	98.6696	142.65	412.25	0.0137417	-1.92505	0.263332	1.92569e-10		161.247	167.292	186.657	515.196	0.0171732	-1.6256	0.324076	3.27379e-10		173.884	204.477	171.208	549.569	0.018319	-1.59057	0.33204	9.08344e-10		185.801	225.04	227.715	638.556	0.0212852	-1.32993	0.397788	1.29081e-08		CBU_0598	AAO90142.2	bis(5'-adenosyl)-triphosphatase	nudE				Cytoplasmic
CBU_0599	98.3883	81.3276	128.27	307.986	0.0102662	64.3265	77.0057	53.7732	195.105	0.00650351	-1.25155	0.419996	0.000367083		131.986	127.479	95.6317	355.098	0.0118366	-0.415794	0.749607	0.177523		85.9186	133.548	118.318	337.784	0.0112595	-0.538341	0.688562	0.0798258		106.038	99.612	111.018	316.668	0.0105556	-0.589097	0.664759	0.0337244		CBU_0599	AAO90143.1	3'(2') 5'-bisphosphate nucleotidase	cysQ-1	1218	P	3'-Phosphoadenosine 5'-phosphosulfate (PAPS) 3'-phosphatase	Cytoplasmic
CBU_0607	3.11351	4.24855	4.29922	11.6613	0.00038871	19.752	49.7181	63.3022	132.772	0.00442574	2.95647	7.76224	1.56195e-15		24.5719	26.1664	9.07949	59.8178	0.00199393	1.76759	3.40485	4.91142e-06		22.0904	25.7202	19.4136	67.2242	0.00224081	1.90171	3.73655	7.13418e-07		18.4243	17.3615	22.3686	58.1544	0.00193848	1.72645	3.30912	3.14755e-07		CBU_0607	AAO90151.1	diphosphomevalonate decarboxylase	mvaD	3407	I	Mevalonate pyrophosphate decarboxylase	Cytoplasmic
CBU_0608	6.2719	7.68275	6.03901	19.9937	0.000666456	36.7325	68.5623	60.8296	166.124	0.00553748	2.48904	5.61406	6.14343e-12		33.5152	19.722	21.5635	74.8007	0.00249336	1.2987	2.46007	0.000748445		32.1041	29.7807	31.9898	93.8746	0.00312915	1.60247	3.03662	1.23817e-05		32.9398	17.1441	21.5815	71.6654	0.00238885	1.21262	2.31758	0.000127956		CBU_0608	AAO90152.1	phosphomevalonate kinase		1577	I	Mevalonate kinase	CytoplasmicMembrane
CBU_0609	17.5178	17.4812	18.3596	53.3585	0.00177862	165.333	128.839	192.921	487.093	0.0162364	2.61736	6.13627	7.37633e-26		122.045	89.6424	79.057	290.744	0.00969147	1.82989	3.55509	1.13559e-13		101.234	95.8913	142.258	339.384	0.0113128	2.01921	4.05361	9.96097e-17		131.521	95.559	91.768	318.848	0.0106283	1.94608	3.85327	1.56597e-18		CBU_0609	AAO90153.1	mevalonate kinase		1577	I	Mevalonate kinase	Cytoplasmic
CBU_0610	50.6899	147.266	68.7195	266.675	0.00888917	288.031	243.884	185.903	717.818	0.0239273	0.942357	1.92167	0.00185395		240.995	152.031	199.607	592.634	0.0197545	0.640655	1.55904	0.0366634		114.973	135.938	197.809	448.72	0.0149573	0.186046	1.13764	0.602473		201.89	175.002	151.864	528.756	0.0176252	0.454063	1.36989	0.136717		CBU_0610	AAO90154.1	3-hydroxy-3-methylglutaryl-coenzyme A reductase		1257	I	Hydroxymethylglutaryl-CoA reductase	Unknown
CBU_0611	51.6427	157.337	66.7681	275.748	0.0091916	437.434	442.186	358.424	1238.04	0.0412681	1.68796	3.22201	1.36847e-10		247.219	244.214	278.683	770.116	0.0256705	0.991713	1.98855	0.000232464		219.404	247.156	296.784	763.344	0.0254448	0.913245	1.88328	0.000779834		299.168	242.728	223.468	765.364	0.0255121	0.942796	1.92225	0.000426869		CBU_0611	AAO90155.1	outer membrane protein assembly factor	yaeT	4775	M	Outer membrane protein/protective antigen OMA87	OuterMembrane
CBU_0612	125.296	471.574	148.611	745.481	0.0248494	307.75	357.595	234.988	900.333	0.0300111	-0.185383	0.879416	0.673564		299.066	290.088	300.137	889.291	0.029643	-0.221732	0.857536	0.609422		506.277	435.482	464.416	1406.17	0.0468725	0.392797	1.31294	0.32525		562.214	618.585	464.097	1644.9	0.0548299	0.64214	1.56064	0.0787399		CBU_0612	AAO90156.1	outer membrane protein	ompH	2825	M	Outer membrane protein	Periplasmic
CBU_0613	132.072	231.086	171.482	534.64	0.0178213	681.517	644.74	612.687	1938.94	0.0646315	1.32919	2.51261	7.31678e-20		627.474	584.918	504.087	1716.48	0.057216	1.12442	2.18014	9.97445e-16		494.114	661.982	697.406	1853.5	0.0617834	1.18365	2.27151	2.92535e-17		630.698	618.715	580.839	1830.25	0.0610084	1.20441	2.30443	1.55075e-19		CBU_0613	AAO90157.1	UDP-3-O-[3-hydroxymyristoyl] glucosamine N-acyltransferase	lpxD	1044	M	UDP-3-O-[3-hydroxymyristoyl] glucosamine N-acyltransferase	Cytoplasmic
CBU_0614	105.318	126.723	141.23	373.272	0.0124424	459.169	352.242	360.715	1172.13	0.0390709	1.09218	2.13196	3.03769e-05		291.157	275.004	287.686	853.847	0.0284616	0.610996	1.52731	0.0160753		364.81	462.092	490.804	1317.71	0.0439235	1.18072	2.26689	3.41881e-07		453.887	274.216	320.695	1048.8	0.0349599	0.867889	1.82499	4.74139e-05		CBU_0614	AAO90158.1	(3R)-hydroxymyristoyl-[acyl carrier protein] dehydratase	fabZ	764	I	3-hydroxymyristoyl/3-hydroxydecanoyl-(acyl carrier protein) dehydratases	Cytoplasmic
CBU_0615	86.829	90.8334	94.1914	271.854	0.00906179	273.383	231.943	194.232	699.558	0.0233186	0.788507	1.72729	0.00177105		260.025	231.073	145.924	637.022	0.0212341	0.612275	1.52867	0.0114253		208.534	285.095	347.847	841.475	0.0280492	0.972556	1.96231	2.42323e-05		266.373	198.488	249.349	714.211	0.023807	0.771253	1.70675	0.000481421		CBU_0615	AAO90159.1	acyl-[acyl-carrier-protein]--UDP-N-acetylglucosamine O-acyltransferase	lpxA	1043	M	Acyl-[acyl carrier protein]--UDP-N-acetylglucosamine O-acyltransferase	Cytoplasmic
CBU_0616	14.8786	15.2852	13.3727	43.5365	0.00145122	100.774	149.175	100.2	350.149	0.0116716	2.43237	5.3978	3.84349e-11		96.9801	130.331	52.0122	279.324	0.00931079	2.07894	4.22497	7.39933e-10		97.5267	100.596	116.081	314.204	0.0104735	2.20564	4.61278	4.98332e-11		91.6449	56.2319	56.825	204.702	0.00682339	1.59835	3.02796	1.78578e-07		CBU_0616	AAO90160.1	hydrolase family protein		2179	R	Predicted hydrolase of the HAD superfamily	Cytoplasmic
CBU_0617	3.32182	2.50535	2.71231	8.53948	0.000284649	5.82096	0	9.53744	15.3584	0.000511946	0.264539	1.20125	0.787885		1.6926	2.80644	1.49228	5.99131	0.00019971	-1.11917	0.460359	0.26517		1.62058	5.41417	6.70686	13.7416	0.000458054	-0.0104857	0.992758	0.992974		5.00361	2.79973	4.02165	11.825	0.000394166	-0.200125	0.870475	0.773676		CBU_0617	AAO90161.2	hypothetical membrane spanning protein					CytoplasmicMembrane
CBU_0618	9.45406	13.1101	8.8327	31.3968	0.00104656	11.3812	21.0774	16.292	48.7507	0.00162502	0.0747149	1.05315	0.920224		2.21778	5.50683	5.93396	13.6586	0.000455286	-1.74003	0.299364	0.0161977		2.11726	6.95565	8.58376	17.6567	0.000588556	-1.47051	0.360854	0.0361281		11.2663	4.68038	2.9426	18.8893	0.000629643	-1.3598	0.389637	0.00639583		CBU_0618	AAO90162.2	acyltransferase family		1835	I	Predicted acyltransferases	CytoplasmicMembrane
CBU_0619	222.835	251.792	290.448	765.075	0.0255025	118.43	141.372	73.8589	333.661	0.011122	-1.76641	0.293938	1.06984e-07		215.983	195.924	136.688	548.595	0.0182865	-1.08148	0.472543	1.97715e-05		218.223	205.618	238.189	662.03	0.0220677	-0.8465	0.556132	0.000749603		196.993	146.847	181.871	525.711	0.0175237	-1.15948	0.447673	1.29651e-07		CBU_0619	AAO90163.1	hypothetical exported protein					Unknown
CBU_0620	66.3463	63.5669	97.1399	227.053	0.00756843	161.502	79.8841	123.185	364.571	0.0121524	0.110511	1.07961	0.744452		166.536	133.804	93.7619	394.102	0.0131367	0.175289	1.12919	0.589055		156.288	214.694	169.793	540.775	0.0180258	0.597431	1.51302	0.0312023		156.284	133.059	136.453	425.796	0.0141932	0.284082	1.21764	0.312602		CBU_0620	AAO90164.1	lipid-A-disaccharide synthase	lpxB	763	M	Lipid A disaccharide synthetase	Cytoplasmic
CBU_0621	262.612	370.184	360.835	993.631	0.033121	489.376	421.966	442.78	1354.12	0.0451374	-0.100621	0.932631	0.628206		800.882	658.265	457.208	1916.36	0.0638785	0.356069	1.27993	0.0444957		674.968	921.01	1021.97	2617.95	0.0872649	0.766944	1.70166	4.29559e-06		1017.45	834.452	763.937	2615.84	0.0871946	0.79661	1.73702	9.23072e-07		CBU_0621	AAO90165.1	NAD-dependent oxidoreductase		673	R	Predicted dehydrogenases and related proteins	Cytoplasmic
CBU_0622	29.8909	38.5266	36.6898	105.107	0.00350358	13.4514	53.763	69.3423	136.557	0.00455189	-0.181382	0.881858	0.781966		49.4355	60.7825	21.0311	131.249	0.00437497	-0.250563	0.840568	0.645264		52.6816	29.0253	42.7641	124.471	0.00414903	-0.386945	0.764747	0.47739		53.9407	48.6791	39.3248	141.945	0.00473149	-0.166741	0.890853	0.681354		CBU_0622	AAO90166.2	tRNA-specific adenosine deaminase		590	FJ	Cytosine/adenosine deaminases	Cytoplasmic
CBU_0623	22.8715	25.8496	71.929	120.65	0.00402167	0	0	0	0	0	-0.962366	0.513215	0.626902		204.055	238.492	0	442.547	0.0147516	1.24313	2.36712	0.429404		0	0	0	0	0	-1.92433	0.263462	0.318986		0	69.1078	63.6953	132.803	0.00442677	-0.417392	0.748777	0.798905		CBU_0623	AAO90167.1	hypothetical protein					Unknown
CBU_0624	110.668	183.819	200.649	495.136	0.0165045	457.525	309.935	0	767.461	0.025582	0.0824879	1.05884	0.934626		349.809	411.94	253.851	1015.6	0.0338534	0.485826	1.40039	0.474631		187.773	253.091	319.679	760.543	0.0253514	0.0176654	1.01232	0.98535		349.969	157.961	315.292	823.222	0.0274407	0.114534	1.08263	0.843554		CBU_0624	AAO90168.1	hypothetical protein					Unknown
CBU_0625	371.493	479.893	543.744	1395.13	0.0465044	268.782	161.437	145.202	575.421	0.0191807	-1.82581	0.282083	1.1408e-07		254.267	384.403	420.367	1059.04	0.0353012	-0.952429	0.516762	0.000660593		362.885	335.51	264.054	962.449	0.0320816	-1.15634	0.448649	4.48345e-05		398.254	300.771	239.814	938.838	0.0312946	-1.18359	0.440255	3.65682e-06		CBU_0625	AAO90169.1	hypothetical protein					Unknown
CBU_0626	29.0822	36.9377	31.8029	97.8228	0.00326076	14.8428	16.2413	18.6245	49.7087	0.00165696	-1.53895	0.344136	6.97586e-05		13.592	20.3945	18.3861	52.3726	0.00174575	-1.46516	0.362195	1.60798e-06		15.3021	15.9114	13.4873	44.7008	0.00149003	-1.76009	0.29523	8.91962e-08		16.6047	13.6616	10.3948	40.6611	0.00135537	-1.87074	0.273433	1.0627e-13		CBU_0626	AAO90170.1	hypothetical protein					Cytoplasmic
CBU_0627	0	14.3609	0	14.3609	0.000478696	1245.49	898.327	564.174	2707.99	0.0902662	6.97918	126.166	1.64969e-14	4	306.083	317.989	846.171	1470.24	0.0490081	6.09465	68.3398	2.09238e-11	7	314.796	510.623	555.232	1380.65	0.0460217	5.93604	61.2247	1.38305e-10	6	59.8238	92.1437	127.391	279.358	0.00931194	3.66319	12.6686	0.000189337	13	CBU_0627	AAO90171.1	hypothetical protein					Unknown
CBU_0628	149.974	318.918	190.483	659.374	0.0219791	517.019	586.878	496.874	1600.77	0.053359	0.767729	1.70259	0.00166675		649.463	603.556	779.041	2032.06	0.0677353	1.10095	2.14496	7.13463e-07		601.334	668.199	797.461	2066.99	0.0688998	1.05981	2.08466	2.22015e-06		846.997	611.056	586.628	2044.68	0.068156	1.06387	2.09053	6.27467e-07		CBU_0628	AAO90172.1	inorganic pyrophosphatase	ppa	221	C	Inorganic pyrophosphatase	Cytoplasmic
CBU_0629	44.3301	65.2786	53.1306	162.739	0.00542464	163.333	147.15	166.114	476.597	0.0158866	1.00681	2.00947	1.47516e-09		149.166	171.004	174.794	494.964	0.0164988	1.04708	2.06634	3.13071e-11		147.8	189.227	214.911	551.938	0.0183979	1.13633	2.19821	5.07788e-13		220.989	200.093	189.049	610.131	0.0203377	1.31615	2.49001	2.01954e-18		CBU_0629	AAO90173.1	proline dehydrogenase	putA	4230	C	Delta 1-pyrroline-5-carboxylate dehydrogenase	Cytoplasmic
CBU_0630	161.936	325.434	242.18	729.55	0.0243183	436.181	404.469	400.338	1240.99	0.0413663	0.249422	1.18873	0.240535		434.001	459.382	416.12	1309.5	0.0436501	0.304992	1.23541	0.110725		446.931	460.132	591.135	1498.2	0.0499399	0.44551	1.3618	0.0162061		618.932	572.418	542.418	1733.77	0.0577923	0.686922	1.60985	3.99883e-05		CBU_0630	AAO90174.1	FKBP-type peptidyl-prolyl cis-trans isomerase	fkpA	545	O	FKBP-type peptidyl-prolyl cis-trans isomerases 1	OuterMembrane
CBU_0631	9.70962	11.0131	12.5485	33.2712	0.00110904	93.525	82.2827	98.911	274.719	0.00915729	2.48204	5.58685	2.56225e-42		110.128	93.4864	69.1174	272.732	0.00909106	2.43055	5.39098	4.0174e-45		75.5056	99.3586	94.4199	269.284	0.00897614	2.37228	5.17759	1.83521e-42		85.8985	70.5273	74.8028	231.229	0.00770762	2.18416	4.54461	1.66527e-39		CBU_0631	AAO90175.2	phosphoribosylformylglycinamidine synthase	purL	46	F	Phosphoribosylformylglycinamidine (FGAM) synthase, synthetase domain	CytoplasmicMembrane
CBU_0632	4958.14	6831.11	8782.69	20571.9	0.685732	3659.23	2984.63	2865.5	9509.36	0.316979	-1.66268	0.315852	7.01811e-11		7213.73	8476.89	10013.7	25704.3	0.856809	-0.22901	0.85322	0.42534		7924.99	7855.48	9233.88	25014.3	0.833812	-0.338746	0.790729	0.221286		9455.97	4920.47	5639.95	20016.4	0.667213	-0.656899	0.63424	0.0108869		CBU_0632	AAO90176.1	hypothetical protein		3461	S	Uncharacterized conserved protein	Cytoplasmic
CBU_0634	115.059	141.888	177.012	433.959	0.0144653	113.161	124.285	98.1414	335.588	0.0111863	-0.928777	0.525303	0.000163962		182.261	134.896	157.827	474.984	0.0158328	-0.453797	0.730119	0.0529669		130.484	131.21	115.465	377.158	0.0125719	-0.828355	0.563171	0.000324774		169.131	113.63	97.136	379.896	0.0126632	-0.813351	0.569059	0.000169356		CBU_0634	AAO90178.2	two component system histidine kinase		642	T	Signal transduction histidine kinase	CytoplasmicMembrane
CBU_0635	282.727	378.249	597.039	1258.02	0.0419338	197.601	154.899	206.081	558.581	0.0186194	-1.71733	0.304111	8.65701e-12		275.147	214.512	182.912	672.572	0.0224191	-1.4895	0.356135	5.86769e-10		260.875	336.904	329.133	926.911	0.030897	-1.06779	0.47705	1.02597e-05		324.238	226.863	244.348	795.448	0.0265149	-1.2645	0.416243	7.64513e-08		CBU_0635	AAO90179.1	hypothetical membrane spanning protein					CytoplasmicMembrane
CBU_0636	147.608	183.726	255.783	587.117	0.0195706	83.4873	125.899	124.948	334.335	0.0111445	-1.37001	0.38689	3.20636e-05		277.394	212.775	142.791	632.96	0.0210987	-0.495012	0.709556	0.104592		212.793	247.357	263.453	723.602	0.0241201	-0.330527	0.795246	0.297699		173.051	207.352	260.887	641.289	0.0213763	-0.45208	0.730988	0.121925		CBU_0636	AAO90180.1	transporter	drug/metabolite exporter family	5006	R	Predicted permease, DMT superfamily	CytoplasmicMembrane
CBU_0637	108.149	290.285	232.283	630.716	0.0210239	63.4445	98.7136	124.872	287.03	0.00956767	-1.63449	0.322085	7.72833e-05		262.071	123.03	78.8187	463.919	0.015464	-1.01209	0.495828	0.00652723		275.727	214.313	197.993	688.033	0.0229344	-0.428486	0.743041	0.276059		416.891	262.836	259.938	939.664	0.0313221	0.0160278	1.01117	0.970563		CBU_0637	AAO90181.1	coenzyme PQQ synthesis protein C		5424	H	Pyrroloquinoline quinone (Coenzyme PQQ) biosynthesis protein C	Cytoplasmic
CBU_0638	22.5184	33.0025	34.2268	89.7477	0.00299159	198.063	145.772	122.03	465.865	0.0155288	1.83088	3.55753	4.40327e-15		140.598	123.518	89.1536	353.269	0.0117756	1.39526	2.63037	5.36888e-10		164.892	223.766	193.321	581.979	0.0193993	2.07383	4.21002	4.04344e-22		203.428	118.354	149.187	470.969	0.015699	1.78622	3.44911	2.62593e-18		CBU_0638	AAO90182.1	dihydrolipoamide acetyltransferase component of pyruvate dehydrogenase complex		508	C	Pyruvate/2-oxoglutarate dehydrogenase complex, dihydrolipoamide acyltransferase (E2) component, and related enzymes	Cytoplasmic
CBU_0639	25.551	49.3454	33.3019	108.198	0.00360661	247.217	263.789	212.705	723.712	0.0241237	2.21954	4.65744	1.82545e-24		177.898	151.764	126.457	456.119	0.015204	1.52105	2.87	1.23656e-12		97.0185	167.92	183.77	448.709	0.014957	1.44565	2.72385	2.90417e-11		163.261	118.756	125.379	407.396	0.0135799	1.33713	2.52649	1.79049e-11		CBU_0639	AAO90183.1	pyruvate dehydrogenase E1 component beta subunit		22	C	Pyruvate/2-oxoglutarate dehydrogenase complex, dehydrogenase (E1) component, eukaryotic type, beta subunit	Cytoplasmic
CBU_0640	67.9209	98.4597	96.5583	262.939	0.00876463	478.523	459.486	504.711	1442.72	0.0480907	1.91226	3.76399	8.02953e-21		665.172	380.486	298.63	1344.29	0.0448096	1.75285	3.37024	1.57816e-18		476.771	547.896	572.754	1597.42	0.0532474	1.98154	3.94915	1.82157e-23		519.557	481.767	444.312	1445.64	0.0481879	1.86839	3.65126	6.88321e-22		CBU_0640	AAO90184.1	pyruvate dehydrogenase E1 component alpha subunit		1071	C	Pyruvate/2-oxoglutarate dehydrogenase complex, dehydrogenase (E1) component, eukaryotic type, alpha subunit	Cytoplasmic
CBU_0641	38.5308	113.428	41.7415	193.7	0.00645666	102.776	111.976	112.166	326.918	0.0108973	0.277059	1.21172	0.460409		82.8945	64.0235	67.6095	214.527	0.00715092	-0.361672	0.778262	0.318228		52.892	75.4377	55.6601	183.99	0.00613299	-0.632004	0.64528	0.0730587		77.9449	81.2665	62.1972	221.409	0.00738029	-0.329879	0.795603	0.332509		CBU_0641	AAO90185.2	leucine dehydrogenase		334	E	Glutamate dehydrogenase/leucine dehydrogenase	Cytoplasmic
CBU_0642	143.615	108.808	221.742	474.165	0.0158055	45.8926	56.7971	48.7258	151.415	0.00504718	-2.23996	0.211693	2.76951e-07		72.8236	123.579	96.169	292.571	0.00975238	-1.29518	0.407486	0.000302932		67.333	99.8535	128.616	295.802	0.00986007	-1.35621	0.390607	0.000176583		109.283	100.522	77.6787	287.483	0.00958278	-1.36201	0.389039	4.47621e-05		CBU_0642	AAO90186.1	glycerophosphoryl diester phosphodiesterase		584	C	Glycerophosphoryl diester phosphodiesterase	Cytoplasmic
CBU_0643	61.2967	64.5959	64.2928	190.185	0.00633951	20.0276	13.2659	30.2705	63.5641	0.0021188	-2.15406	0.224679	3.66092e-06		65.3595	58.1003	45.7407	169.201	0.00564002	-0.777142	0.583522	0.0150877		80.6667	68.6482	38.7713	188.086	0.00626954	-0.651948	0.63642	0.0440617		83.0932	62.0612	47.6377	192.792	0.0064264	-0.613582	0.653572	0.0309255		CBU_0643	AAO90187.1	diaminohydroxyphosphoribosylaminopyrimidine deaminase	ribD	117	H	Pyrimidine deaminase	Cytoplasmic
CBU_0644	102.179	109.735	77.3594	289.273	0.00964245	37.9015	0	60.4473	98.3488	0.00327829	-2.076	0.237172	0.0118829		0	0	0	0	0	-6.19111	0.0136864	2.3275e-06		10.8112	24.5616	20.9314	56.3042	0.00187681	-3.02873	0.122536	0.00019378		10.1588	10.2382	11.0242	31.4211	0.00104737	-3.8263	0.0704966	2.14262e-09		CBU_0644	AAO90188.1	plasmid stabilization system toxin protein					Unknown
CBU_0645	251.586	355.431	118.014	725.031	0.0241677	96.0803	32.6996	34.1924	162.972	0.00543241	-2.69933	0.153964	0.0018084		18.5505	47.6984	50.7703	117.019	0.00390064	-3.17673	0.110588	4.41301e-05		74.3268	105.838	35.1647	215.33	0.00717766	-2.3776	0.192429	0.000565996		167.893	34.5539	99.6969	302.144	0.0100715	-1.91273	0.26559	0.00074192		CBU_0645	AAO90189.1	plasmid stabilization system antitoxin protein					Unknown
CBU_0646	166.708	409.788	204.029	780.526	0.0260175	147.983	156.337	158.425	462.745	0.0154248	-1.2517	0.419954	8.78356e-05		74.6036	96.5605	93.236	264.4	0.00881334	-2.0706	0.238061	1.63586e-11		75.6278	89.4592	67.4812	232.568	0.00775227	-2.31907	0.200396	3.68103e-13		116.089	109.314	84.2925	309.695	0.0103232	-1.87757	0.272142	2.2789e-12		CBU_0646	AAO90190.2	riboflavin synthase alpha chain	ribE	307	H	Riboflavin synthase alpha chain	Cytoplasmic
CBU_0647	187.56	312.674	213.711	713.945	0.0237982	116.939	108.716	103.374	329.029	0.0109676	-1.65084	0.318455	2.10112e-14		105.377	90.117	76.8261	272.32	0.00907733	-1.95704	0.257557	6.12111e-24		132.735	118.173	110.649	361.557	0.0120519	-1.58331	0.333715	4.58606e-17		169.479	159.153	143.013	471.645	0.0157215	-1.17669	0.442365	9.25102e-13		CBU_0647	AAO90191.2	GTP cyclohydrolase II	ribA	108	H	3,4-dihydroxy-2-butanone 4-phosphate synthase	Cytoplasmic
CBU_0648	307.647	460.993	489.637	1258.28	0.0419425	510.232	339.64	364.075	1213.95	0.0404649	-0.59241	0.663234	0.0237162		451.336	283.49	199.734	934.56	0.031152	-1.02374	0.49184	2.25211e-05		350.078	316.664	460.837	1127.58	0.037586	-0.773828	0.584864	0.0013776		558.467	474.57	411.775	1444.81	0.0481604	-0.393751	0.761148	0.0875119		CBU_0648	AAO90192.1	6 7-dimethyl-8-ribityllumazine synthase	ribH	54	H	Riboflavin synthase beta-chain	Cytoplasmic
CBU_0649	223.659	232.425	271.282	727.366	0.0242455	231.048	194.43	227.404	652.882	0.0217627	-0.728658	0.603465	0.00933382		229.396	111.885	87.0605	428.342	0.0142781	-1.40283	0.378188	1.47938e-07		151.844	169.412	174.683	495.939	0.0165313	-1.20131	0.434879	6.89395e-06		242.082	244.967	168.794	655.842	0.0218614	-0.772442	0.585426	0.00269802		CBU_0649	AAO90193.1	riboflavin transporter		628	R	Predicted permease	CytoplasmicMembrane
CBU_0656	85.2224	148.418	97.2844	330.925	0.0110308	78.1141	147.577	104.477	330.168	0.0110056	-0.541543	0.687035	0.277047		146.469	115.448	186.884	448.802	0.0149601	-0.112174	0.925193	0.803478		190.725	135.547	151.946	478.218	0.0159406	-0.0679303	0.954006	0.877654		200.586	135.558	178.431	514.575	0.0171525	0.0493915	1.03483	0.882371		CBU_0656	AAO90200.1	hypothetical transcriptional regulatory protein		718	S	Uncharacterized protein conserved in bacteria	Unknown
CBU_0657	49.6112	85.9758	46.6312	182.218	0.00607394	132.946	29.4836	63.8111	226.24	0.00754135	-0.202721	0.86891	0.655639		97.3696	123.123	49.6135	270.106	0.00900354	0.0042017	1.00292	0.992381		110.103	139.484	160.802	410.389	0.0136796	0.562194	1.47651	0.107835		140.049	95.7644	121.775	357.588	0.0119196	0.390045	1.31043	0.239125		CBU_0657	AAO90201.1	recombination protein	recR	353	L	Recombinational DNA repair protein (RecF pathway)	Cytoplasmic
CBU_0658	79.7625	159.694	91.7388	331.195	0.0110398	136.925	177.374	106.558	420.857	0.0140286	-0.174525	0.886059	0.682689		251.148	247.507	138.394	637.049	0.021235	0.388142	1.30871	0.241841		260.496	190.666	265.336	716.497	0.0238832	0.529446	1.44337	0.0981482		244.416	329.728	249.96	824.103	0.0274701	0.767575	1.70241	0.00546726		CBU_0658	AAO90202.1	hypothetical protein					Unknown
CBU_0659	105.319	113.083	148.448	366.851	0.0122284	106.067	116.62	112.929	335.615	0.0111872	-0.697357	0.616701	0.0081692		159.941	91.4192	72.949	324.309	0.0108103	-0.802305	0.573432	0.0011669		118.223	165.568	147.775	431.565	0.0143855	-0.414841	0.750102	0.106698		142.96	130.708	132.689	406.357	0.0135452	-0.464449	0.724748	0.0546824		CBU_0659	AAO90203.1	DNA polymerase III subunit gamma/tau	dnaZX	2812	L	DNA polymerase III, gamma/tau subunits	Cytoplasmic
CBU_0660	2944.89	2011.69	1906.83	6863.41	0.22878	1401.17	3069.22	2729.88	7200.27	0.240009	-0.546644	0.684611	0.223871		2428.92	1840.86	818.875	5088.65	0.169622	-1.11193	0.462676	0.00771689		713.538	1185.78	1034.26	2933.57	0.0977858	-1.92612	0.263137	6.55473e-06		1040.93	1606.76	1547.79	4195.49	0.13985	-1.35204	0.391737	0.000534454		CBU_0660	AAO90204.1	hypothetical protein					Unknown
CBU_0661	9.83937	10.5478	11.9026	32.2897	0.00107632	0	14.0095	0	14.0095	0.000466982	-1.73353	0.300715	0.236585		15.2068	6.42934	20.5943	42.2304	0.00140768	-0.215473	0.861264	0.839026		14.6844	37.7258	7.23044	59.6406	0.00198802	0.227202	1.17056	0.809121		9.36677	7.20065	7.67781	24.2452	0.000808175	-1.03925	0.486579	0.167585		CBU_0661	AAO90205.1	hypothetical protein					Unknown
CBU_0662	0	3.44661	0	3.44661	0.000114887	0	0	0	0	0	4.22264	18.6699	0.464129		0	0	0	0	0	3.18474	9.0929	0.605178		0	0	0	0	0	3.26079	9.58507	0.595825		0	0	0	0	0	1.4331	2.70026	0.812843		CBU_0662	AAO90206.1	hypothetical protein					Unknown
CBU_0663	0	4.59548	0	4.59548	0.000153183	0	0	0	0	0	4.22264	18.6699	0.464129		0	0	0	0	0	3.18474	9.0929	0.605178		0	0	0	0	0	3.26079	9.58507	0.595825		0	0	0	0	0	1.4331	2.70026	0.812843		CBU_0663	AAO90207.1	hypothetical protein					Unknown
CBU_0664	12.7705	20.2755	12.894	45.94	0.00153133	34.4174	34.6227	29.4161	98.4562	0.00328187	0.561093	1.47539	0.198549		14.1522	33.3823	32.5399	80.0744	0.00266915	0.273505	1.20874	0.517614		9.60947	14.7024	19.3204	43.6323	0.00145441	-0.691352	0.619273	0.133559		12.0445	11.7684	11.8754	35.6883	0.00118961	-0.946183	0.519004	0.00680782		CBU_0664	AAO90208.1	transposase		5433	L	Transposase	Cytoplasmic
CBU_0665	4.68694	6.26084	5.31879	16.2666	0.000542219	16.2098	0	5.95777	22.1676	0.000738918	-0.0504265	0.965651	0.962834		21.8308	25.6989	0	47.5297	0.00158432	0.960284	1.94569	0.111591		14.8815	13.3888	9.49855	37.7689	0.00125896	0.598657	1.51431	0.386868		17.2178	19.1519	12.9555	49.3253	0.00164418	1.01233	2.01717	0.0400295		CBU_0665	AAO90209.1	hypothetical protein					Cytoplasmic
CBU_0666	88.9938	98.9555	84.8762	272.826	0.00909419	36.3274	36.7796	52.3382	125.445	0.00418151	-1.6909	0.309734	9.01199e-06		24.7866	59.82	76.7666	161.373	0.00537911	-1.3126	0.402596	6.64121e-05		51.7294	61.9619	49.5898	163.281	0.0054427	-1.38725	0.382292	3.00019e-05		43.6278	38.8135	41.8335	124.275	0.0041425	-1.75039	0.297221	6.69236e-09		CBU_0666	AAO90210.1	succinyl-diaminopimelate desuccinylase	dapE	624	E	Acetylornithine deacetylase/Succinyl-diaminopimelate desuccinylase and related deacylases	Cytoplasmic
CBU_0667	176.531	289.818	199.521	665.87	0.0221957	96.7818	53.7571	71.9611	222.5	0.00741667	-2.11146	0.231412	7.79542e-09		67.2027	154.906	152.721	374.83	0.0124943	-1.35449	0.391072	2.06101e-05		68.1241	134.511	138.611	341.246	0.0113749	-1.58957	0.332271	8.10131e-07		80.1678	78.0892	88.661	246.918	0.0082306	-2.00412	0.249287	2.39311e-11		CBU_0667	AAO90211.1	2,3,4,5-tetrahydropyridine-2-carboxylate N-succinyltransferase	dapD	2171	E	Tetrahydrodipicolinate N-succinyltransferase	Cytoplasmic
CBU_0668	733.69	1363.71	790.925	2888.32	0.0962774	800.669	243.017	801.722	1845.41	0.0615136	-1.17945	0.441518	0.0130143		376.718	1033.46	824.474	2234.66	0.0744885	-0.886939	0.54076	0.0308049		578.544	344.954	600.373	1523.87	0.0507957	-1.52203	0.348196	0.000369396		334.69	265.799	449.31	1049.8	0.0349933	-2.03473	0.244053	4.33885e-08		CBU_0668	AAO90212.1	hypothetical protein					Unknown
CBU_0669	17.8335	12.5331	22.185	52.5516	0.00175172	86.5589	0	0	86.5589	0.0028853	0.208206	1.15525	0.915266		51.0139	0	0	51.0139	0.00170046	-0.816622	0.56777	0.664736		52.466	0	0	52.466	0.00174887	-0.713085	0.610014	0.703475		31.6714	23.0359	33.721	88.4284	0.00294761	0.0900441	1.0644	0.94496		CBU_0669	AAO90213.1	hypothetical protein					Unknown
CBU_0670	112.464	501.243	127.547	741.253	0.0247084	1255.53	1348.19	1316.75	3920.47	0.130682	1.96497	3.90405	0.00451342		262.888	880.345	1212.57	2355.81	0.0785269	1.26602	2.40498	0.0806084		173.163	556.421	592.92	1322.5	0.0440835	0.287294	1.22035	0.730891		246.723	168.813	320.129	735.665	0.0245222	-0.482066	0.715952	0.546997		CBU_0670	AAO90214.2	ATP-dependent RNA helicase	rhlE	513	LKJ	Superfamily II DNA and RNA helicases	Cytoplasmic
CBU_0671	22.5839	27.5107	30.3727	80.4673	0.00268224	99.3038	107.245	113.17	319.719	0.0106573	1.42992	2.69431	1.78539e-10		106.411	95.7056	95.9334	298.05	0.00993499	1.30371	2.46863	1.06161e-10		91.6817	96.309	98.0358	286.026	0.00953422	1.19737	2.29321	7.24401e-09		97.8727	104.642	82.5322	285.047	0.00950155	1.22467	2.33702	1.81333e-11		CBU_0671	AAO90215.1	mannose-6-phosphate isomerase	rfbA	836	M	Mannose-1-phosphate guanylyltransferase	Unknown
CBU_0672	4.30558	5.92983	5.25294	15.4884	0.000516278	77.8825	82.6955	79.3909	239.969	0.00799897	3.4039	10.5846	4.65149e-24		47.3051	84.3635	74.5147	206.183	0.00687278	3.18368	9.08623	2.80526e-23		37.3692	68.7104	64.7817	170.861	0.00569538	2.82458	7.08409	1.30454e-17		45.8832	22.0488	47.0884	115.02	0.00383401	2.28585	4.87653	3.13393e-13		CBU_0672	AAO90216.1	hypothetical protein					Cytoplasmic
CBU_0673	13.3598	25.7927	23.078	62.2305	0.00207435	60.4684	25.5551	108.636	194.66	0.00648866	1.10338	2.14858	0.030875		92.0654	82.5003	54.7264	229.292	0.00764307	1.31721	2.49183	0.00102322		74.3208	74.9617	50.0564	199.339	0.00664463	1.08594	2.12276	0.0120514		72.5833	67.535	94.2372	234.355	0.00781185	1.34004	2.53158	6.90103e-05		CBU_0673	AAO90217.1	histidinol-phosphatase		241	E	Histidinol phosphatase and related phosphatases	Cytoplasmic
CBU_0674	63.8913	99.8378	104.472	268.201	0.00894004	200.798	204.544	197.648	602.99	0.0200997	0.628598	1.54606	0.0145676		375.019	271.732	236.343	883.094	0.0294365	1.13879	2.20196	1.84868e-08		355.524	390.828	383.622	1129.97	0.0376658	1.46148	2.75391	9.24226e-14		352.336	353.074	340.738	1046.15	0.0348716	1.38363	2.60925	1.37401e-14		CBU_0674	AAO90218.2	phosphoheptose isomerase		279	G	Phosphoheptose isomerase	Cytoplasmic
CBU_0675	12.035	50.7894	15.759	78.5834	0.00261945	123.897	126	168.021	417.918	0.0139306	1.96447	3.90269	9.39784e-07		156.777	104.843	107.455	369.075	0.0123025	1.74413	3.34994	6.74339e-06		88.3718	98.7591	106.769	293.9	0.00979667	1.37802	2.59912	0.000607464		114.562	98.4432	71.2678	284.273	0.00947577	1.35003	2.54918	0.000348292		CBU_0675	AAO90219.1	transaldolase		176	G	Transaldolase	Cytoplasmic
CBU_0676	25.0334	135.827	39.3191	200.18	0.00667267	932.511	698.665	683.746	2314.92	0.0771641	3.09763	8.56011	3.46059e-17		938.001	654.31	641.911	2234.22	0.074474	3.0134	8.07463	1.84619e-16		859.926	787.295	777.668	2424.89	0.0808296	3.10223	8.58747	2.43253e-17		1095.81	961.532	750.744	2808.08	0.0936027	3.32546	10.0245	5.36399e-20	19	CBU_0676	AAO90220.1	UDP-glucose 4-epimerase		451	MG	Nucleoside-diphosphate-sugar epimerases	Cytoplasmic
CBU_0677	24.8326	40.1386	38.2317	103.203	0.0034401	416.459	468.161	502.264	1386.88	0.0462294	3.21422	9.28059	2.68733e-45		786.606	465.672	316.866	1569.14	0.0523048	3.32914	10.0501	1.69508e-51		639.808	678.246	657.541	1975.59	0.0658531	3.65046	12.5573	3.15676e-62		739.935	633.654	592.38	1965.97	0.0655323	3.66605	12.6938	5.46202e-65	12	CBU_0677	AAO90221.2	NAD dependent epimerase/dehydratase family		1087	M	UDP-glucose 4-epimerase	Cytoplasmic
CBU_0678	14.9993	32.9534	22.566	70.5187	0.00235062	385.174	331.218	381.099	1097.49	0.036583	3.44995	10.928	5.40184e-72		526.259	374.964	299.319	1200.54	0.0400181	3.533	11.5755	4.57303e-81		513.991	627.195	630.848	1772.03	0.0590678	4.0624	16.7072	3.32274e-109	18	607.48	474.091	451.834	1533.4	0.0511135	3.8779	14.7016	4.87169e-103	7	CBU_0678	AAO90222.1	D-glycero-D-manno-heptose-1-phosphate adenylyltransferase		2870	M	ADP-heptose synthase, bifunctional sugar kinase/adenylyltransferase	Cytoplasmic
CBU_0679	0	0	0	0	0	0	0	0	0	0	NA	#VALUE!	NA		0	0	0	0	0	NA	#VALUE!	NA		0	0	0	0	0	NA	#VALUE!	NA		0	0	0	0	0	NA	#VALUE!	NA		CBU_0679	AAO90223.1	NADH-dependent dehydrogenase		673	R	Predicted dehydrogenases and related proteins	Cytoplasmic
CBU_0680	0	0	0	0	0	0	0	0	0	0	NA	#VALUE!	NA		0	0	0	0	0	NA	#VALUE!	NA		0	0	0	0	0	NA	#VALUE!	NA		0	0	0	0	0	NA	#VALUE!	NA		CBU_0680	AAO90224.1	UDP-glucose 6-dehydrogenase		1004	M	Predicted UDP-glucose 6-dehydrogenase	Cytoplasmic
CBU_0681	0	0	0	0	0	0	0	0	0	0	NA	#VALUE!	NA		0	0	0	0	0	NA	#VALUE!	NA		0	0	0	0	0	NA	#VALUE!	NA		0	0	0	0	0	NA	#VALUE!	NA		CBU_0681	AAO90225.1	NAD dependent epimerase/dehydratase family		451	MG	Nucleoside-diphosphate-sugar epimerases	Cytoplasmic
CBU_0682	0	0	0	0	0	0	0	0	0	0	NA	#VALUE!	NA		0	0	0	0	0	NA	#VALUE!	NA		0	0	0	0	0	NA	#VALUE!	NA		0	0	0	0	0	NA	#VALUE!	NA		CBU_0682	AAO90226.1	methyltransferase					Cytoplasmic
CBU_0683	0	0	0	0	0	0	0	0	0	0	NA	#VALUE!	NA		0	0	0	0	0	NA	#VALUE!	NA		0	0	0	0	0	NA	#VALUE!	NA		0	0	0	0	0	NA	#VALUE!	NA		CBU_0683	AAO90227.1	hypothetical protein					Unknown*
CBU_0684	0	0	0	0	0	0	0	0	0	0	NA	#VALUE!	NA		0	0	0	0	0	NA	#VALUE!	NA		0	0	0	0	0	NA	#VALUE!	NA		0	0	0	0	0	NA	#VALUE!	NA		CBU_0684	AAO90228.1	sulfotransferase					Cytoplasmic
CBU_0685	0	0	0	0	0	0	0	0	0	0	NA	#VALUE!	NA		0	0	0	0	0	NA	#VALUE!	NA		0	0	0	0	0	NA	#VALUE!	NA		0	0	0	0	0	NA	#VALUE!	NA		CBU_0685	AAO90229.1	hypothetical protein					Cytoplasmic
CBU_0686	0	0	0	0	0	0	0	0	0	0	NA	#VALUE!	NA		0	0	0	0	0	NA	#VALUE!	NA		0	0	0	0	0	NA	#VALUE!	NA		0	0	0	0	0	NA	#VALUE!	NA		CBU_0686	AAO90230.2	pyruvate dehydrogenase E1 component beta subunit					Cytoplasmic
CBU_0687	0	0	0	0	0	0	0	0	0	0	NA	#VALUE!	NA		0	0	0	0	0	NA	#VALUE!	NA		0	0	0	0	0	NA	#VALUE!	NA		0	0	0	0	0	NA	#VALUE!	NA		CBU_0687	AAO90231.1	hypothetical exported membrane spanning protein					CytoplasmicMembrane
CBU_0688	0	0	0	0	0	0	0	0	0	0	NA	#VALUE!	NA		0	0	0	0	0	NA	#VALUE!	NA		0	0	0	0	0	NA	#VALUE!	NA		0	0	0	0	0	NA	#VALUE!	NA		CBU_0688	AAO90232.1	GDP-L-fucose synthase	wcaG	451	MG	Nucleoside-diphosphate-sugar epimerases	Cytoplasmic
CBU_0689	0	0	0	0	0	0	0	0	0	0	NA	#VALUE!	NA		0	0	0	0	0	NA	#VALUE!	NA		0	0	0	0	0	NA	#VALUE!	NA		0	0	0	0	0	NA	#VALUE!	NA		CBU_0689	AAO90233.1	GDP-mannose 4 6 dehydratase	gmd	1089	M	GDP-D-mannose dehydratase	Cytoplasmic
CBU_0690	0	0	0	0	0	0	0	0	0	0	NA	#VALUE!	NA		0	0	0	0	0	NA	#VALUE!	NA		0	0	0	0	0	NA	#VALUE!	NA		0	0	0	0	0	NA	#VALUE!	NA		CBU_0690	AAO90234.2	polyprenyl-phosphate beta-D-mannosyltransferase		463	M	Glycosyltransferases involved in cell wall biogenesis	CytoplasmicMembrane
CBU_0691	0	0	0	0	0	0	0	0	0	0	NA	#VALUE!	NA		0	0	0	0	0	NA	#VALUE!	NA		0	0	0	0	0	NA	#VALUE!	NA		0	0	0	0	0	NA	#VALUE!	NA		CBU_0691	AAO90235.2	methyltransferase					Cytoplasmic
CBU_0692	0	0	0	0	0	0	0	0	0	0	NA	#VALUE!	NA		0	0	0	0	0	NA	#VALUE!	NA		0	0	0	0	0	NA	#VALUE!	NA		0	0	0	0	0	NA	#VALUE!	NA		CBU_0692	AAO90236.1	pyruvate dehydrogenase E1 component beta subunit		22	C	Pyruvate/2-oxoglutarate dehydrogenase complex, dehydrogenase (E1) component, eukaryotic type, beta subunit	Cytoplasmic
CBU_0693	0	0	0	0	0	0	0	0	0	0	NA	#VALUE!	NA		0	0	0	0	0	NA	#VALUE!	NA		0	0	0	0	0	NA	#VALUE!	NA		0	0	0	0	0	NA	#VALUE!	NA		CBU_0693	AAO90237.2	pyruvate dehydrogenase E1 component alpha subunit		1071	C	Pyruvate/2-oxoglutarate dehydrogenase complex, dehydrogenase (E1) component, eukaryotic type, alpha subunit	Cytoplasmic
CBU_0694	0	0	0	0	0	0	0	0	0	0	NA	#VALUE!	NA		0	0	0	0	0	NA	#VALUE!	NA		0	0	0	0	0	NA	#VALUE!	NA		0	0	0	0	0	NA	#VALUE!	NA		CBU_0694	AAO90238.1	glycosyltransferase					Cytoplasmic
CBU_0695	0	0	0	0	0	0	0	0	0	0	NA	#VALUE!	NA		0	0	0	0	0	NA	#VALUE!	NA		0	0	0	0	0	NA	#VALUE!	NA		0	0	0	0	0	NA	#VALUE!	NA		CBU_0695	AAO90239.1	hypothetical protein					CytoplasmicMembrane
CBU_0696	0	0	0	0	0	0	0	0	0	0	NA	#VALUE!	NA		0	0	0	0	0	NA	#VALUE!	NA		0	0	0	0	0	NA	#VALUE!	NA		0	0	0	0	0	NA	#VALUE!	NA		CBU_0696	AAO90240.2	nucleotide-sugar aminotransferase		399	M	Predicted pyridoxal phosphate-dependent enzyme apparently involved in regulation of cell wall biogenesis	Cytoplasmic
CBU_0697	0	0	0	0	0	0	0	0	0	0	NA	#VALUE!	NA		0	0	0	0	0	NA	#VALUE!	NA		0	0	0	0	0	NA	#VALUE!	NA		0	0	0	0	0	NA	#VALUE!	NA		CBU_0697	AAO90241.1	dTDP-4-dehydro-6-deoxy-D-glucose 4-aminotransferase		399	M	Predicted pyridoxal phosphate-dependent enzyme apparently involved in regulation of cell wall biogenesis	Cytoplasmic
CBU_0698	121.981	159.715	179.894	461.59	0.0153863	63.1535	52.1857	56.7332	172.072	0.00573575	-1.97415	0.25452	6.0708e-12		137.122	124.287	70.0524	331.461	0.0110487	-1.07376	0.475078	1.93529e-06		102.009	111.625	87.274	300.908	0.0100303	-1.24278	0.422558	6.03286e-08		95.9341	85.4437	71.5529	252.931	0.00843102	-1.46958	0.361088	9.12323e-13		CBU_0698	AAO90242.1	hypothetical protein					Cytoplasmic
CBU_0699	32.8389	47.5408	57.1376	137.517	0.00458391	70.3696	63.6355	81.122	215.127	0.0071709	0.0999098	1.07171	0.775183		153.377	139.759	92.71	385.846	0.0128615	0.903807	1.871	0.000228559		179.869	171.251	164.823	515.943	0.0171981	1.29621	2.45583	4.65551e-08		196.935	141.776	111.428	450.139	0.0150046	1.10468	2.15051	8.41901e-07		CBU_0699	AAO90243.1	sulfotransferase					Cytoplasmic
CBU_0700	68.6674	102.109	122.86	293.637	0.0097879	103.965	99.3979	87.576	290.939	0.00969795	-0.555776	0.680291	0.0763353		209.696	124.886	79.6093	414.191	0.0138064	-0.108313	0.927672	0.761267		224.389	206.896	147.725	579.009	0.0193003	0.376942	1.29859	0.214363		231.58	187.491	168.054	587.125	0.0195708	0.40425	1.3234	0.163358		CBU_0700	AAO90244.2	sulfate adenylyltransferase		2046	P	ATP sulfurylase (sulfate adenylyltransferase)	Cytoplasmic
CBU_0701	33.8359	61.6626	59.4243	154.923	0.00516409	49.9585	54.9392	54.135	159.033	0.00530109	-0.491838	0.711119	0.216413		126.385	126.58	94.8139	347.779	0.0115926	0.609467	1.5257	0.0261597		114.786	98.5774	120.55	333.914	0.0111305	0.512069	1.42609	0.072121		131.747	84.1609	71.9818	287.889	0.00959632	0.302904	1.23363	0.246544		CBU_0701	AAO90245.2	3'(2') 5'-bisphosphate nucleotidase	cysQ-2	1218	P	3'-Phosphoadenosine 5'-phosphosulfate (PAPS) 3'-phosphatase	Cytoplasmic
CBU_0702	23.9047	83.6903	36.528	144.123	0.0048041	263.286	296.868	226.25	786.404	0.0262135	1.97806	3.93964	3.29782e-10		265.602	249.839	275.883	791.325	0.0263775	1.97019	3.91821	6.21118e-11		207.412	251.941	239.134	698.487	0.0232829	1.73162	3.321	1.67806e-08		306.905	209.686	186.455	703.047	0.0234349	1.75455	3.3742	2.25532e-09		CBU_0702	AAO90246.1	3-oxoacyl-[acyl-carrier protein] reductase		300	R	Short-chain dehydrogenases of various substrate specificities	Cytoplasmic
CBU_0703	28.8961	38.7145	50.5446	118.155	0.0039385	150.741	117.108	134.118	401.966	0.0133989	1.21675	2.32422	3.43574e-05		275.715	232.291	131.707	639.713	0.0213238	1.83691	3.57243	5.06686e-14		229.137	277.911	291.924	798.972	0.0266324	2.1287	4.37324	7.97803e-19		216.661	211.553	213.588	641.802	0.0213934	1.84976	3.60441	4.1905e-16		CBU_0703	AAO90247.1	O-antigen export system permease protein		1682	GM	ABC-type polysaccharide/polyol phosphate export systems, permease component	CytoplasmicMembrane
CBU_0704	18.3586	27.5591	17.1655	63.0831	0.00210277	199.052	148.08	189.842	536.975	0.0178992	2.54822	5.84912	1.20875e-19		238.735	202.739	153.478	594.952	0.0198317	2.65723	6.30822	2.56743e-26		191.777	183.151	225.161	600.09	0.020003	2.63573	6.2149	2.67084e-25		244.282	134.097	149.798	528.178	0.0176059	2.45668	5.48951	8.16994e-26		CBU_0704	AAO90248.1	polysaccharide export ATP-binding protein	rfbI	1134	GM	ABC-type polysaccharide/polyol phosphate transport system, ATPase component	CytoplasmicMembrane
CBU_0705	35.2983	32.2558	37.5848	105.139	0.00350463	119.354	133.66	42.5792	295.593	0.00985311	0.904753	1.87222	0.127647		80.3468	68.6567	74.04	223.044	0.00743478	0.474826	1.38975	0.412038		34.3047	61.7951	66.3485	162.448	0.00541494	-0.0355872	0.975635	0.96344		107.683	37.6952	46.4803	191.858	0.00639528	0.193914	1.14386	0.710876		CBU_0705	AAO90249.1	hypothetical protein					Unknown
CBU_0706	98.8288	164.15	125.456	388.434	0.0129478	624.305	471.856	576.28	1672.44	0.055748	1.57212	2.97342	2.15025e-11		490.077	687.253	574.892	1752.22	0.0584074	1.62715	3.08901	1.81112e-13		573.087	528.436	623.02	1724.54	0.0574848	1.54627	2.92061	4.41523e-12		633.139	342.521	433.087	1408.75	0.0469582	1.26057	2.39591	4.72309e-09		CBU_0706	AAO90250.1	hypothetical protein					Cytoplasmic
CBU_0707	20.6686	24.2876	31.5024	76.4586	0.00254862	0	0	82.5621	82.5621	0.00275207	-0.484319	0.714835	0.677482		89.5853	25.6008	95.5354	210.722	0.00702405	0.867281	1.82422	0.214626		29.7307	28.7462	57.1784	115.655	0.00385518	-0.0399126	0.972714	0.969368		32.4905	55.7508	90.5143	178.756	0.00595852	0.641546	1.56	0.299498		CBU_0707	AAO90251.1	permease					CytoplasmicMembrane
CBU_0711	1780.66	1536.2	1248.33	4565.18	0.152173	139.247	132.009	0	271.256	0.00904188	-4.68679	0.038827	2.84339e-05		479.087	483.343	588.641	1551.07	0.0517024	-2.17952	0.220749	2.17742e-06		424.725	373.148	492.306	1290.18	0.0430059	-2.4975	0.177083	3.91267e-07		367.101	380.093	469.029	1216.22	0.0405408	-2.55074	0.170668	2.35756e-11		CBU_0711	AAO90254.1	hypothetical protein					Unknown
CBU_0712	793.737	904.108	645.845	2343.69	0.078123	198.374	167.225	213.715	579.313	0.0193104	-2.5869	0.166443	8.07354e-23		391.905	468.88	397.146	1257.93	0.041931	-1.48839	0.35641	6.85186e-12		389.691	399.509	394.612	1183.81	0.0394604	-1.62857	0.323409	1.11595e-13		484.997	444.874	515.221	1445.09	0.0481697	-1.30862	0.403707	1.95931e-10		CBU_0712	AAO90255.1	response regulator	gacA.1	2197	TK	Response regulator containing a CheY-like receiver domain and an HTH DNA-binding domain	Cytoplasmic
CBU_0713	42.7927	38.3593	48.7947	129.947	0.00433155	22.9116	19.2153	27.3772	69.5042	0.00231681	-1.48593	0.357018	0.000356405		48.4086	45.4379	22.7363	116.583	0.00388609	-0.784108	0.580711	0.0180887		35.4315	40.0484	36.8162	112.296	0.0037432	-0.871247	0.546674	0.00951756		37.3699	41.8553	48.6091	127.834	0.00426115	-0.641934	0.640853	0.0297187		CBU_0713	AAO90256.2	phosphate transporter		2223	P	Nitrate/nitrite transporter	CytoplasmicMembrane
CBU_0714	238.784	272.02	355.549	866.353	0.0288784	292.534	192.249	188.122	672.905	0.0224302	-0.924631	0.526815	0.00203641		344.594	377.198	337.98	1059.77	0.0353257	-0.294095	0.815584	0.265709		339.439	471.897	440.316	1251.65	0.0417217	-0.111896	0.925371	0.69794		489.867	372.803	334.692	1197.36	0.0399121	-0.152786	0.899512	0.546997		CBU_0714	AAO90257.2	hypothetical protein					Unknown
CBU_0715	25.4423	28.2147	21.1092	74.7663	0.00249221	31.7727	19.9729	24.6152	76.3608	0.00254536	-0.535985	0.689688	0.335537		23.8178	15.3932	37.5347	76.7457	0.00255819	-0.54783	0.684048	0.241789		27.8644	13.9337	18.1527	59.9508	0.00199836	-0.944867	0.519477	0.0507836		22.886	12.508	11.5901	46.9842	0.00156614	-1.30965	0.40342	0.000790023		CBU_0715	AAO90258.1	transposase		2826	L	Transposase and inactivated derivatives, IS30 family	Cytoplasmic
CBU_0716	101.601	78.0521	84.554	264.207	0.0088069	15.0214	5.49858	21.6643	42.1843	0.00140614	-3.24662	0.105359	9.435e-08		43.5374	41.0087	18.0274	102.574	0.00341912	-2.0137	0.247638	1.87994e-07		19.5347	27.5193	40.1856	87.2396	0.00290799	-2.28544	0.205123	2.01924e-08		64.6096	66.82	57.5814	189.011	0.00630037	-1.12955	0.457059	0.00048453		CBU_0716	AAO90259.1	thioredoxin reductase family protein		492	O	Thioredoxin reductase	CytoplasmicMembrane
CBU_0718	21561.2	20962.3	20519.7	63043.2	2.10144	53.8265	55.6915	57.864	167.382	0.0055794	-9.14231	0.00176966	8.29118e-37		404.652	574.772	717.094	1696.52	0.0565506	-5.79573	0.0180017	7.10008e-43		4490.91	1582.15	1877.44	7950.49	0.265016	-3.602	0.0823548	1.39071e-18		5592.72	5412.23	9124.79	20129.7	0.670991	-2.24931	0.210324	4.57741e-08		CBU_0718	AAO90260.1	hypothetical membrane associated protein					Unknown
CBU_0719	5351.86	4798.86	4386.88	14537.6	0.484587	17.5883	36.9317	39.1335	93.6535	0.00312178	-7.88785	0.00422202	7.67317e-28		166.803	288.513	283.914	739.23	0.024641	-4.88788	0.0337754	4.11779e-48		716.948	499.612	394.087	1610.65	0.0536882	-3.82057	0.0707771	1.72948e-33		1326.91	1285.64	1630.87	4243.42	0.141447	-2.40124	0.189302	1.1664e-15		CBU_0719	AAO90261.1	hypothetical protein					CytoplasmicMembrane
CBU_0720	24.4614	33.2152	34.5001	92.1767	0.00307256	317.822	283.232	203.282	804.336	0.0268112	2.57189	5.94589	3.0438e-21		234.099	145.258	78.9926	458.35	0.0152783	1.6996	3.24811	5.14475e-10		198.714	231.222	234.065	664.001	0.0221334	2.22198	4.66534	5.72188e-17		297.252	177.214	175.233	649.699	0.0216566	2.19928	4.59251	4.15279e-18		CBU_0720	AAO90262.1	agmatinase		10	E	Arginase/agmatinase/formimionoglutamate hydrolase, arginase family	Unknown
CBU_0721	17.0337	26.5268	20.5458	64.1062	0.00213687	264.479	173.11	189.5	627.09	0.020903	2.74792	6.71749	5.13125e-14		227.119	69.612	43.7355	340.466	0.0113489	1.77637	3.42563	1.82477e-06		173.879	156.22	170.526	500.625	0.0166875	2.35757	5.12508	7.98865e-11		209.021	174.806	141.347	525.175	0.0175058	2.43926	5.42362	5.09325e-12		CBU_0721	AAO90263.2	deoxyhypusine synthase		1899	O	Deoxyhypusine synthase	Cytoplasmic
CBU_0722	25.4027	65.2128	27.4216	118.037	0.00393457	333.507	333.972	309.733	977.212	0.0325737	2.55747	5.88673	6.9216e-15		404.588	187.586	145.072	737.247	0.0245749	2.08326	4.23764	2.24198e-10		202.518	171.776	152.098	526.392	0.0175464	1.60324	3.03825	1.85804e-06		354.909	322.889	218.495	896.293	0.0298764	2.37588	5.19052	1.51589e-13		CBU_0722	AAO90264.2	ornithine decarboxylase		19	E	Diaminopimelate decarboxylase	Cytoplasmic
CBU_0724				0	0				0	0								0	0								0	0								0	0					CBU_0724	AAO90266.1	transposase		2826	L	Transposase and inactivated derivatives, IS30 family	Cytoplasmic
CBU_0724c				0	0				0	0								0	0								0	0								0	0					CBU_0724c	ACI15265.1						Unknown
CBU_0727	182.34	178.705	259.942	620.986	0.0206995	253.131	246.069	199.051	698.251	0.023275	-0.407432	0.753964	0.125444		240.542	331.427	292.746	864.714	0.0288238	-0.109312	0.92703	0.706529		322.951	305.32	358.062	986.333	0.0328778	0.0208541	1.01456	0.948015		321.845	238.277	253.215	813.336	0.0271112	-0.238814	0.847442	0.348006		CBU_0727	AAO90267.1	ABC transporter permease protein		767	Q	ABC-type transport system involved in resistance to organic solvents, permease component	CytoplasmicMembrane
CBU_0728	97.5516	87.7992	117.655	303.006	0.0101002	100.293	173.485	239.881	513.659	0.017122	0.179762	1.1327	0.607218		214.329	259.751	246.404	720.483	0.0240161	0.650955	1.57021	0.0256875		196.697	249.186	319.501	765.385	0.0255128	0.669668	1.59071	0.0220453		242.119	236.987	212.317	691.424	0.0230475	0.562086	1.4764	0.047429		CBU_0728	AAO90268.2	ABC transporter ATP-binding protein		1127	Q	ABC-type transport system involved in resistance to organic solvents, ATPase component	CytoplasmicMembrane
CBU_0729	350.669	376.025	457.453	1184.15	0.0394716	126.17	131.046	102.184	359.4	0.01198	-2.29198	0.204195	4.97359e-18		176.307	247.44	247.619	671.366	0.0223789	-1.39506	0.380228	6.06405e-10		202.253	227.576	256.154	685.983	0.0228661	-1.43419	0.370055	2.5286e-10		238.978	249.327	205.719	694.024	0.0231341	-1.38335	0.383327	9.22629e-11		CBU_0729	AAO90269.1	hypothetical exported protein		1463	Q	ABC-type transport system involved in resistance to organic solvents, periplasmic component	Unknown
CBU_0730	147.357	151.438	204.245	503.04	0.016768	45.6841	101.1	57.0072	203.791	0.00679303	-1.88918	0.26996	1.03838e-06		134.159	156.117	112.447	402.723	0.0134241	-0.917532	0.529414	0.00192092		111.443	151.368	98.7036	361.514	0.0120505	-1.12633	0.458078	0.000182152		118.509	127.393	132.424	378.327	0.0126109	-1.01988	0.493156	0.000112166		CBU_0730	AAO90270.1	hypothetical protein		3218	R	ABC-type uncharacterized transport system, auxiliary component	Unknown
CBU_0731	1156.3	947.424	1469.82	3573.54	0.119118	101.849	55.8586	75.8516	233.559	0.00778531	-4.52005	0.0435842	4.73481e-24		59.1398	138.28	129.226	326.646	0.0108882	-4.03516	0.0609951	6.98457e-28		370.101	283.962	304.014	958.077	0.0319359	-2.55259	0.170449	6.88208e-14		723.736	969.963	1128.49	2822.19	0.094073	-0.950137	0.517583	0.00480946		CBU_0731	AAO90271.2	hypothetical exported protein					Unknown
CBU_0734	1.24572	0.696284	0.588115	2.53012	8.43374e-05	0	0	0	0	0	2.24978	4.75611	0.697796		0	0	0	0	0	1.21186	2.31636	0.852046		0	0	0	0	0	1.28791	2.44174	0.840949		0	0	0	0	0	-0.539783	0.687874	0.927306		CBU_0734	AAO90274.1	hypothetical protein					Unknown
CBU_0735	16.6495	40.1962	23.756	80.6017	0.00268672	123.896	103.723	98.5602	326.18	0.0108727	1.51561	2.8592	7.08858e-07		49.114	68.4765	73.0394	190.63	0.00635433	0.733121	1.66223	0.0191545		52.4567	72.1785	51.8623	176.497	0.00588325	0.549996	1.46408	0.0975677		68.933	49.9789	52.9712	171.883	0.00572944	0.535437	1.44938	0.0597821		CBU_0735	AAO90275.1	uridine phosphorylase		2820	F	Uridine phosphorylase	Cytoplasmic
CBU_0736	196.492	352.467	171.946	720.905	0.0240302	30.1983	60.1451	57.5612	147.905	0.00493015	-2.82055	0.141556	4.66509e-12		56.0262	26.1977	38.6058	120.83	0.00402766	-3.15286	0.112433	1.92904e-18		37.7214	46.9177	54.0858	138.725	0.00462416	-2.98082	0.126673	4.58606e-17		48.7803	54.821	40.5974	144.199	0.00480662	-2.8851	0.135362	4.62238e-23		CBU_0736	AAO90276.1	hypothetical exported protein					Unknown
CBU_0737	108.147	173.525	105.576	387.247	0.0129082	193.338	209.032	197.854	600.224	0.0200075	0.0946678	1.06782	0.671325		217.457	180.544	177.635	575.636	0.0191879	0.00487232	1.00338	0.986163		170.919	178.238	211.968	561.124	0.0187041	-0.0767831	0.94817	0.730891		215.385	188.691	163.748	567.824	0.0189275	-0.0349463	0.976068	0.86296		CBU_0737	AAO90277.1	trigger factor ppiase	tig	544	O	FKBP-type peptidyl-prolyl cis-trans isomerase (trigger factor)	Cytoplasmic
CBU_0738	234.686	353.091	243.994	831.772	0.0277257	160.696	185.628	185.852	532.176	0.0177392	-1.18916	0.438557	7.2953e-06		334.717	411.817	332.974	1079.51	0.0359836	-0.186579	0.878687	0.449782		388.048	345.037	318.891	1051.98	0.0350659	-0.271158	0.828654	0.25819		402.622	276.01	363.814	1042.45	0.0347482	-0.268594	0.830128	0.220697		CBU_0738	AAO90278.1	ATP-dependent endopeptidase clp proteolytic subunit	clpP	740	OU	Protease subunit of ATP-dependent Clp proteases	Cytoplasmic
CBU_0739	182.972	217.268	177.333	577.573	0.0192524	125.166	160.583	131.008	416.758	0.0138919	-1.03818	0.486942	4.7215e-05		153.867	165.718	167.031	486.616	0.0162205	-0.829346	0.562784	0.000452171		195.031	172.924	128.895	496.85	0.0165617	-0.845059	0.556688	0.000382769		245.281	288.505	217.13	750.916	0.0250305	-0.226258	0.854849	0.358298		CBU_0739	AAO90279.1	ATP-dependent endopeptidase clp ATP-binding subunit	clpX	1219	O	ATP-dependent protease Clp, ATPase subunit	Cytoplasmic
CBU_0740	183.209	200.402	237.148	620.759	0.020692	195.029	218.913	206.821	620.763	0.0206921	-0.568161	0.674476	0.00344212		259.584	208.215	205.461	673.26	0.022442	-0.48203	0.71597	0.0111214		341.307	303.029	319.68	964.017	0.0321339	-0.000542696	0.999624	1		370.657	397.908	361.876	1130.44	0.0376814	0.257699	1.19557	0.179403		CBU_0740	AAO90280.1	ATP-dependent endopeptidase	lon	466	O	ATP-dependent Lon protease, bacterial type	Cytoplasmic
CBU_0741	183.221	182.806	248.898	614.925	0.0204975	190.945	187.677	182.563	561.185	0.0187062	-0.706867	0.612649	0.00242395		179.353	199.626	166.903	545.882	0.0181961	-0.769345	0.586684	0.000450577		191.012	274.708	284.965	750.685	0.0250228	-0.370502	0.773513	0.106429		213.719	167.932	192.412	574.063	0.0191354	-0.721528	0.606455	0.000554588		CBU_0741	AAO90281.1	microcin-processing peptidase 1	pmbA	312	R	Predicted Zn-dependent proteases and their inactivated homologs	Cytoplasmic
CBU_0742	8.35945	7.45212	11.0925	26.9041	0.000896802	0	127.295	0	127.295	0.00424316	1.5655	2.9598	0.535289		0	0	0	0	0	-0.495707	0.709214	0.8621		0	0	0	0	0	-0.419658	0.747602	0.883364		23.4093	0	0	23.4093	0.000780311	-1.12955	0.45706	0.671791		CBU_0742	AAO90282.1	hypothetical protein					Unknown
CBU_0743	178.111	231.878	237.822	647.811	0.0215937	140.692	204.231	30.054	374.978	0.0124993	-1.3364	0.396008	0.017326		49.0705	112.357	195.782	357.209	0.011907	-1.40109	0.378643	0.00322797		16.5222	31.0946	47.0222	94.6389	0.00315463	-3.39929	0.0947792	1.77475e-06		20.6456	19.1584	27.6256	67.4296	0.00224765	-3.88158	0.0678464	1.51361e-13		CBU_0743	AAO90283.1	phosphocarrier protein HPr	ptsH	1925	G	Phosphotransferase system, HPr-related proteins	Cytoplasmic
CBU_0744	131.994	153.932	163.292	449.217	0.0149739	85.2866	84.4366	91.6396	261.363	0.00871209	-1.34608	0.393359	0.000441022		50.0732	108.325	120.175	278.573	0.00928577	-1.24335	0.42239	0.000114944		47.8578	81.8663	106.255	235.979	0.00786597	-1.57692	0.335196	3.00164e-06		74.4495	55.5604	52.1945	182.204	0.00607348	-1.92065	0.264136	1.91921e-11		CBU_0744	AAO90284.1	Hpr(Ser) kinase					Cytoplasmic
CBU_0745	374.132	544.318	368.645	1287.1	0.0429032	103.312	0	137.604	240.916	0.00803052	-2.93668	0.130609	2.34207e-07		119.447	281.609	218.367	619.423	0.0206474	-1.60001	0.329874	5.28074e-06		193.25	143.731	157.24	494.221	0.016474	-2.00001	0.249998	8.40461e-08		227.434	139.377	140.8	507.611	0.0169204	-1.95354	0.258182	9.22629e-11		CBU_0745	AAO90285.1	ribosome-associated factor Y		1544	J	Ribosome-associated protein Y (PSrp-1)	Cytoplasmic
CBU_0746	665.733	481.96	674.23	1821.92	0.0607308	129.492	75.2795	108.143	312.915	0.0104305	-3.14229	0.11326	4.75754e-21		123.089	162.564	175.655	461.309	0.015377	-2.59273	0.165772	5.49837e-19		119.977	190.435	169.975	480.388	0.0160129	-2.6123	0.163538	4.66489e-19		176.296	137.917	137.555	451.768	0.0150589	-2.66926	0.157207	2.24493e-22		CBU_0746	AAO90286.1	LPS ABC transporter ATP-binding protein		1137	R	ABC-type (unclassified) transport system, ATPase component	Unknown*
CBU_0747	35.1219	36.7642	35.3392	107.225	0.00357418	118.074	38.7763	126.253	283.103	0.00943676	0.835306	1.78424	0.073976		118.224	52.5182	75.3148	246.057	0.0082019	0.574041	1.48869	0.184796		107.824	111.222	73.1313	292.177	0.00973924	0.801157	1.7425	0.0516798		30.0433	27.8199	46.4148	104.278	0.00347593	-0.668405	0.629202	0.098298		CBU_0747	AAO90287.2	LPS ABC transporter periplasmic component		1934	S	Uncharacterized protein conserved in bacteria	Unknown
CBU_0748	64.5642	96.2926	68.8984	229.755	0.00765851	7.04975	31.2115	52.3879	90.6492	0.00302164	-1.90168	0.267631	0.000235866		36.9238	40.9805	37.5196	115.424	0.00384746	-1.55722	0.339805	6.29519e-05		32.0493	42.135	35.5925	109.777	0.00365923	-1.68719	0.310531	2.73382e-05		23.6866	30.3613	13.3064	67.3543	0.00224514	-2.33148	0.19868	2.38964e-12		CBU_0748	AAO90288.1	hypothetical protein		3117	S	Uncharacterized protein conserved in bacteria	Unknown
CBU_0749	50.9103	67.6487	61.5636	180.123	0.00600409	142.816	154.591	210.348	507.756	0.0169252	0.942503	1.92186	0.00386878		163.09	141.955	96.4883	401.533	0.0133844	0.566611	1.48104	0.070612		182.892	238.925	89.7037	511.52	0.0170507	0.879401	1.83961	0.00282871		190.308	156.983	163.039	510.329	0.017011	0.90044	1.86663	0.000514198		CBU_0749	AAO90289.1	3-deoxy-manno-octulosonate-8-phosphatase		1778	R	Low specificity phosphatase (HAD superfamily)	Cytoplasmic
CBU_0750	144.36	268.214	144.715	557.288	0.0185763	241.344	208.961	240.205	690.51	0.023017	-0.21308	0.862694	0.427574		274.466	233.506	152.892	660.864	0.0220288	-0.318412	0.801952	0.193098		201.704	218.703	238.331	658.738	0.0219579	-0.35665	0.780976	0.14352		257.188	259.124	195.081	711.392	0.0237131	-0.217474	0.86007	0.359326		CBU_0750	AAO90290.1	arabinose-5-phosphate isomerase		794	M	Predicted sugar phosphate isomerase involved in capsule formation	Cytoplasmic
CBU_0751	847.243	796.706	1084.44	2728.39	0.0909463	130.303	213.705	152.688	496.696	0.0165565	-3.03851	0.121707	1.25254e-29		158.629	151.91	166.04	476.58	0.015886	-3.11595	0.115347	1.51023e-33		301.244	271.839	320.356	893.44	0.0297813	-2.26101	0.208625	7.55549e-19		438.427	532.446	602.941	1573.81	0.0524605	-1.39856	0.379309	3.16225e-08		CBU_0751	AAO90291.1	UDP-N-acetylglucosamine 1-carboxyvinyltransferase	murA	766	M	UDP-N-acetylglucosamine enolpyruvyl transferase	Cytoplasmic
CBU_0752	183.988	256.853	277.591	718.432	0.0239477	48.3998	82.2885	82.413	213.101	0.00710337	-2.30616	0.202197	7.83931e-10		85.2045	59.4721	71.2366	215.913	0.00719711	-2.31371	0.201143	3.19535e-12		59.3343	106.739	49.5411	215.615	0.00718716	-2.36883	0.193602	2.09549e-12		65.1191	75.3169	114.137	254.573	0.00848577	-2.07115	0.237969	3.71667e-12		CBU_0752	AAO90292.2	esterase family protein					CytoplasmicMembrane
CBU_0752a	100.353	92.0286	114.301	306.683	0.0102228	370.305	219.414	80.7808	670.5	0.02235	0.555212	1.46938	0.498746		86.2713	72.0423	443.348	601.662	0.0200554	0.399117	1.3187	0.606477		180.098	116.519	78.9137	375.531	0.0125177	-0.37857	0.769199	0.665834		80.5012	163.162	71.3514	315.015	0.0105005	-0.541943	0.686845	0.423036		CBU_0752a	ACI15266.1	hypothetical protein					Unknown
CBU_0753	50.798	43.9174	54.0679	148.783	0.00495944	106.878	120.037	80.8206	307.736	0.0102579	0.45537	1.37113	0.207982		52.4228	116.042	114.165	282.63	0.00942099	0.344525	1.26973	0.351999		48.6529	79.0772	83.5621	211.292	0.00704307	-0.172877	0.887072	0.668701		65.0811	41.7181	54.8287	161.628	0.0053876	-0.524082	0.695401	0.13356		CBU_0753	AAO90293.1	acriflavin resistance plasma membrane protein		841	V	Cation/multidrug efflux pump	CytoplasmicMembrane
CBU_0754	115.911	155.201	120.213	391.324	0.0130441	90.2735	100.562	88.6908	279.527	0.00931756	-1.04133	0.485881	5.64859e-05		101.393	114.787	126.858	343.038	0.0114346	-0.756833	0.591794	0.000617881		97.1546	117.418	129.197	343.77	0.011459	-0.818168	0.567162	0.000251438		139.882	93.8696	89.8022	323.554	0.0107851	-0.88896	0.540003	6.3024e-06		CBU_0754	AAO90294.1	acriflavin resistance periplasmic protein		845	M	Membrane-fusion protein	CytoplasmicMembrane
CBU_0755	315.42	424.422	298.377	1038.22	0.0346073	123.343	101.97	133.053	358.365	0.0119455	-2.08652	0.235449	1.60994e-19		138.754	175.982	198.447	513.182	0.0171061	-1.57665	0.33526	4.79219e-14		161.688	170.29	199.219	531.197	0.0177066	-1.59613	0.330764	3.09878e-14		219.171	209.026	212.4	640.598	0.0213533	-1.29185	0.408426	1.05454e-10		CBU_0755	AAO90295.1	endopeptidase	degP.2	265	O	Trypsin-like serine proteases, typically periplasmic, contain C-terminal PDZ domain	Periplasmic
CBU_0756	62.3329	62.2553	66.3573	190.946	0.00636485	92.6731	82.1055	80.4482	255.227	0.00850756	-0.159571	0.895291	0.706168		46.1154	100.687	56.1983	203.001	0.00676668	-0.493684	0.710209	0.1653		59.3096	52.2582	65.4862	177.054	0.0059018	-0.759393	0.590745	0.0365233		36.3477	39.893	41.7098	117.951	0.00393169	-1.31053	0.403173	1.0996e-05		CBU_0756	AAO90296.2	hypothetical cytosolic protein		1496	S	Uncharacterized conserved protein	Unknown
CBU_0757	50.7012	81.4148	62.1966	194.313	0.00647708	21.6216	22.8655	35.6279	80.1149	0.0026705	-1.81514	0.284177	9.53118e-06		37.7011	45.5482	50.1716	133.421	0.00444736	-1.09736	0.467372	0.000114927		43.112	37.0705	53.5586	133.741	0.00445804	-1.14682	0.451619	7.81331e-05		30.0491	31.8466	30.8438	92.7395	0.00309132	-1.64278	0.320239	3.5905e-12		CBU_0757	AAZ22628.2	ribosomal large subunit pseudouridine synthase D	rluD	564	J	Pseudouridylate synthases, 23S RNA-specific	Cytoplasmic
CBU_0758	146.074	417.998	179.338	743.41	0.0247803	331.493	300.635	358.336	990.464	0.0330155	-0.0669017	0.954686	0.840065		333.676	283.675	265.469	882.821	0.0294274	-0.264629	0.832413	0.385323		219.263	262.176	312.008	793.447	0.0264482	-0.468041	0.722946	0.106968		283.503	285.301	245.191	813.995	0.0271332	-0.394967	0.760507	0.157917		CBU_0758	AAO90297.2	lipoprotein	ComL family	4105	R	DNA uptake lipoprotein	OuterMembrane
CBU_0760	8.34495	7.53238	10.2034	26.0807	0.000869356	0	0	0	0	0	-1.92013	0.26423	0.237136		10.7398	0	9.89674	20.6365	0.000687883	-1.02665	0.490848	0.517614		20.3868	0	0	20.3868	0.00067956	-0.984054	0.505557	0.536725		5.91664	6.98843	12.3948	25.2998	0.000843328	-0.664815	0.63077	0.558504		CBU_0760	AAO90298.1	sensor protein	gacS				CytoplasmicMembrane
CBU_0761	681.202	798.802	1258.39	2738.4	0.0912799	246.36	1018.36	2083.11	3347.82	0.111594	-0.281077	0.822976	0.646217		2754.75	1711.84	1952.7	6419.29	0.213976	0.625673	1.54293	0.128618		1337.88	1801.77	1255.88	4395.53	0.146518	0.0436627	1.03073	0.938398		1076.83	1116.36	1146.51	3339.7	0.111323	-0.31264	0.805167	0.447486		CBU_0761	AAO90299.1	hypothetical protein					Unknown
CBU_0762	92.4388	130.599	132.021	355.059	0.0118353	103.393	113.766	59.8942	277.053	0.0092351	-0.905953	0.53368	0.00681601		162.942	196.923	222.278	582.142	0.0194047	0.156993	1.11496	0.574121		164.169	177.532	203.318	545.019	0.0181673	-0.00396302	0.997257	0.992237		153.57	117.836	135.432	406.838	0.0135613	-0.403273	0.756141	0.0753828		CBU_0762	AAO90300.1	hypothetical protein					Cytoplasmic
CBU_0763	84.7927	77.632	109.177	271.601	0.00905338	75.091	82.7861	98.7513	256.628	0.00855428	-0.665688	0.630388	0.104507		127.54	155.216	91.6986	374.455	0.0124818	-0.146404	0.903499	0.705659		112.237	141.413	188.875	442.524	0.0147508	0.0419019	1.02947	0.916248		126.899	95.9819	134.543	357.424	0.0119141	-0.233558	0.850535	0.469709		CBU_0763	AAO90301.2	hypothetical membrane spanning protein					CytoplasmicMembrane
CBU_0766	24.2803	33.1054	25.8226	83.2083	0.00277361	76.9206	75.1559	74.2337	226.31	0.00754367	0.89206	1.85582	2.24078e-05		74.1319	62.9931	68.3866	205.512	0.00685039	0.726369	1.65447	0.000123517		63.3239	62.788	67.2393	193.351	0.00644504	0.593473	1.50887	0.00262306		61.5654	48.8173	51.2291	161.612	0.00538706	0.355222	1.27918	0.0450829		CBU_0766	AAO90302.1	acetoacetyl-CoA synthetase		365	I	Acyl-coenzyme A synthetases/AMP-(fatty) acid ligases	Cytoplasmic
CBU_0767	30.6705	68.9322	30.561	130.164	0.00433879	640.536	464.903	338.505	1443.94	0.0481314	2.966	7.81367	0.00037524		87.4523	137.313	676.937	901.703	0.0300568	2.2878	4.88312	0.00517435		0	440.993	159.84	600.832	0.0200277	1.57392	2.97712	0.0921924		170.026	41.4647	211.2	422.69	0.0140897	1.09605	2.13769	0.183402		CBU_0767	AAO90303.1	hypothetical protein					Unknown
CBU_0768	1.86386	2.74723	2.1572	6.76829	0.00022561	5.30368	11.8127	11.3998	28.5162	0.000950539	1.51859	2.86511	0.0197024		3.09698	10.2079	13.7436	27.0485	0.000901618	1.47847	2.78652	0.00731862		1.47214	6.52298	7.49742	15.4925	0.000516418	0.554581	1.46874	0.448708		4.60362	3.26446	5.63193	13.5	0.00045	0.387598	1.30821	0.500679		CBU_0768	AAO90304.2	multidrug resistance protein B					CytoplasmicMembrane
CBU_0769	6.82295	12.6486	8.33722	27.8088	0.000926958	13.9303	0	0	13.9303	0.000464344	-1.44939	0.366176	0.248658		40.8708	30.4361	7.2345	78.5414	0.00261805	0.908981	1.87772	0.107784		11.636	33.7324	11.8035	57.172	0.00190573	0.417249	1.33538	0.538574		19.6759	13.4833	16.3849	49.5441	0.00165147	0.249351	1.18867	0.657765		CBU_0769	AAO90305.1	GMP synthase (glutamine-hydrolyzing)		518	F	GMP synthase - Glutamine amidotransferase domain	Cytoplasmic
CBU_0770	16.0463	19.7458	24.2204	60.0124	0.00200041	28.851	19.855	35.2906	83.9965	0.00279988	-0.0709248	0.952028	0.888493		35.946	39.8504	38.9261	114.723	0.00382408	0.359783	1.28323	0.301719		37.8599	49.127	28.8956	115.882	0.00386275	0.314241	1.24336	0.386053		35.6436	40.3723	34.2743	110.29	0.00367634	0.283152	1.21685	0.346654		CBU_0770	AAO90306.2	hypothetical ATPase		1373	R	Predicted ATPase (AAA+ superfamily)	Cytoplasmic
CBU_0771	29.3727	44.7325	32.5756	106.681	0.00355603	92.4646	75.1996	89.3708	257.035	0.00856784	0.729943	1.65857	0.0104351		154.768	111.589	96.0811	362.439	0.0120813	1.1818	2.26859	1.92578e-07		95.2547	137.475	124.845	357.574	0.0119191	1.12302	2.17802	1.15295e-06		153.884	172.502	117.413	443.799	0.0147933	1.47373	2.77739	1.74707e-13		CBU_0771	AAO90307.1	methylisocitrate lyase	prpB	2513	G	PEP phosphonomutase and related enzymes	Cytoplasmic
CBU_0772	29.8952	43.0059	50.1426	123.044	0.00410145	35.4258	39.6786	18.9023	94.0067	0.00313356	-0.937514	0.522132	0.0125652		108.354	66.8669	79.9476	255.168	0.00850561	0.467914	1.38311	0.0697723		104.675	114.6	124.941	344.216	0.0114739	0.863901	1.81995	0.000298718		135.052	137.752	114.031	386.835	0.0128945	1.06421	2.09103	5.56817e-07		CBU_0772	AAO90308.1	2-methylcitrate synthase	prpC	372	C	Citrate synthase	Cytoplasmic
CBU_0773	38.8134	63.9004	53.8405	156.554	0.00521848	50.5888	33.3564	21.5853	105.53	0.00351768	-1.09349	0.468626	0.0493279		100.66	64.3517	69.747	234.759	0.00782529	0.00745329	1.00518	0.987634		57.5688	72.0842	113.903	243.556	0.00811852	0.0261075	1.01826	0.953176		107.165	80.3876	70.5671	258.119	0.00860398	0.131379	1.09534	0.678136		CBU_0773	AAO90309.1	PhnB	phnB	2764	S	Uncharacterized protein conserved in bacteria	Cytoplasmic
CBU_0774	161.965	196.344	111.086	469.395	0.0156465	176.927	110.479	230.37	517.776	0.0172592	-0.429157	0.742696	0.465314		212.357	291.171	346.159	849.687	0.0283229	0.285633	1.21895	0.546711		167.748	117.671	196.311	481.731	0.0160577	-0.60413	0.657868	0.224711		85.3584	108.598	114.651	308.608	0.0102869	-1.2051	0.433738	0.00261068		CBU_0774	AAO90310.1	stress-responsive transcriptional regulator	pspC	1983	KT	Putative stress-responsive transcriptional regulator	CytoplasmicMembrane
CBU_0775	35.486	41.4799	22.8646	99.8305	0.00332768	37.6786	66.8298	79.1824	183.691	0.00612302	0.304948	1.23537	0.722226		0	118.288	69.6847	187.973	0.00626576	0.379764	1.30113	0.624143		53.0906	12.2808	10.2821	75.6535	0.00252178	-1.0032	0.498893	0.250588		23.2648	20.1041	21.6324	65.0013	0.00216671	-1.23774	0.424035	0.0667577		CBU_0775	AAO90311.1	transcriptional regulator	GntR family	1725	K	Predicted transcriptional regulators	Cytoplasmic
CBU_0776	24.8074	31.4812	19.8876	76.1762	0.00253921	5.40194	5.94374	11.6777	23.0234	0.000767446	-2.29479	0.203798	0.00685411		25.2144	10.4749	25.1836	60.8729	0.0020291	-0.922504	0.527592	0.067208		27.1329	19.7973	15.4	62.3301	0.00207767	-0.911622	0.531587	0.0758684		13.2172	13.4055	18.0848	44.7075	0.00149025	-1.37655	0.385138	0.000832652		CBU_0776	AAO90312.1	ABC transporter ATP-binding protein		1131	V	ABC-type multidrug transport system, ATPase component	CytoplasmicMembrane
CBU_0777	110.27	101.762	129.337	341.369	0.011379	44.7485	35.027	100.38	180.155	0.00600518	-1.50083	0.353349	2.77471e-05		123.865	106.757	141.451	372.072	0.0124024	-0.475075	0.719429	0.125257		100.057	136.412	165.645	402.115	0.0134038	-0.429983	0.742271	0.170782		147.621	158.358	130.41	436.389	0.0145463	-0.27016	0.829228	0.371771		CBU_0777	AAO90313.2	ABC transporter permease protein					CytoplasmicMembrane
CBU_0777c	6.83468	22.0072	11.6164	40.4582	0.00134861	15.7378	50.5942	34.066	100.398	0.0033466	0.820213	1.76567	0.371683		9.18561	15.5433	16.3239	41.0527	0.00136842	-0.460824	0.726571	0.666111		17.8437	18.4492	9.021	45.3139	0.00151046	-0.388366	0.763995	0.714823		20.0086	19.9272	3.08203	43.0178	0.00143393	-0.417132	0.748912	0.593566		CBU_0777c	ACI15267.1	hypothetical protein					CytoplasmicMembrane
CBU_0780	122.198	240.189	126.452	488.839	0.0162946	395.751	400.992	251.396	1048.14	0.034938	0.579406	1.49423	0.0318984		366.773	450.077	444.69	1261.54	0.0420513	0.838087	1.78768	0.000718387		354.2	462.939	466.025	1283.16	0.0427721	0.794946	1.73501	0.00149449		546.862	351.284	396.356	1294.5	0.0431501	0.82859	1.77595	0.000533098		CBU_0780	AAO90315.1	response regulator	gacA.2	2197	TK	Response regulator containing a CheY-like receiver domain and an HTH DNA-binding domain	Cytoplasmic
CBU_0781	20.7059	22.0153	24.0209	66.7421	0.00222474	36.7668	15.0467	25.1423	76.9558	0.00256519	-0.351789	0.783612	0.480693		42.7813	35.5991	37.7701	116.15	0.00387168	0.199569	1.14836	0.597551		51.3592	71.0369	76.8866	199.283	0.00664276	0.926825	1.90109	0.00149053		60.2608	53.1777	53.5966	167.035	0.00556784	0.705955	1.63122	0.00548104		CBU_0781	AAO90316.1	ankyrin repeat protein					Cytoplasmic
CBU_0782	9.9837	8.78077	16.92	35.6845	0.00118948	6.58081	18.0259	10.7665	35.3731	0.0011791	-0.605353	0.65731	0.370124		28.7302	15.7774	11.7726	56.2803	0.00187601	0.0179088	1.01249	0.980114		20.0431	30.573	51.131	101.747	0.00339157	0.843681	1.79462	0.0643281		23.6029	31.0528	30.3655	85.0211	0.00283404	0.644602	1.56331	0.128338		CBU_0782	AAO90317.1	hypothetical protein					CytoplasmicMembrane
CBU_0784	85.9548	103.398	74.8744	264.227	0.00880758	0	254.59	0	254.59	0.00848632	-0.610629	0.654911	0.750205		0	215.778	0	215.778	0.00719261	-0.804359	0.572616	0.668421		0	0	0	0	0	-2.54488	0.171362	0.15269		89.7357	0	47.7715	137.507	0.00458357	-1.70451	0.306826	0.260888		CBU_0784	AAO90318.1	hypothetical protein					Unknown
CBU_0786	321.168	278.749	255.564	855.481	0.028516	118.968	116.357	71.4573	306.782	0.0102261	-2.07781	0.236873	2.38095e-13		159.749	119.769	153.639	433.158	0.0144386	-1.60155	0.329523	2.66736e-10		128.973	143.93	130.591	403.493	0.0134498	-1.75413	0.296452	7.91764e-12		103.341	101.072	102.076	306.488	0.0102163	-2.11813	0.230345	1.47759e-18		CBU_0786	AAO90320.2	coA-transferase family III protein		1804	C	Predicted acyl-CoA transferases/carnitine dehydratase	Cytoplasmic
CBU_0787	105.362	92.1132	83.4992	280.975	0.00936583	61.4635	46.2093	45.5789	153.252	0.00510839	-1.46824	0.361423	1.62277e-05		70.1791	78.1777	43.0876	191.444	0.00638148	-1.18533	0.439725	8.87787e-05		65.2227	93.3593	135.916	294.498	0.00981659	-0.615742	0.652594	0.0458984		85.7923	59.8824	58.4796	204.154	0.00680514	-1.11493	0.461712	7.29264e-05		CBU_0787	AAO90321.2	peptide synthetase		1020	Q	Non-ribosomal peptide synthetase modules and related proteins	Cytoplasmic
CBU_0788	38.2645	36.0184	29.0066	103.289	0.00344298	54.5421	48.3091	53.1022	155.953	0.00519845	0.00480211	1.00333	0.991982		42.9958	70.4352	61.4313	174.862	0.00582874	0.163676	1.12014	0.634985		40.4488	63.5205	73.2978	177.267	0.0059089	0.100484	1.07213	0.776049		65.7687	39.6229	39.3646	144.756	0.0048252	-0.16985	0.888935	0.602969		CBU_0788	AAO90322.1	polyketide synthase		3321	Q	Polyketide synthase modules and related proteins	CytoplasmicMembrane
CBU_0789	90.6126	80.4808	82.197	253.29	0.00844301	40.5409	31.9494	24.1561	96.6464	0.00322155	-1.97998	0.253494	5.44206e-12		91.5471	102.305	103.519	297.371	0.00991236	-0.37478	0.771223	0.134425		102.683	111.497	92.1981	306.378	0.0102126	-0.38798	0.764199	0.121139		115.772	93.5576	99.4934	308.823	0.0102941	-0.353924	0.782453	0.139901		CBU_0789	AAO90323.2	two component system histidine kinase		642	T	Signal transduction histidine kinase	CytoplasmicMembrane
CBU_0792	10.3806	14.0577	16.6145	41.0528	0.00136843	24.7224	20.5526	26.7598	72.0348	0.00240116	0.26191	1.19906	0.574312		25.3392	40.2227	39.8081	105.37	0.00351233	0.80731	1.74994	0.0128009		27.4392	38.1696	35.1791	100.788	0.0033596	0.664574	1.5851	0.0510601		36.9184	23.7578	24.0273	84.7035	0.00282345	0.433292	1.35031	0.146406		CBU_0792	AAO90326.2	multidrug resistance protein B					CytoplasmicMembrane
CBU_0793	0.671481	1.39274	0.613888	2.6781	8.92701e-05	0	47.2425	19.182	66.4245	0.00221415	4.10836	17.248	4.30473e-05		10.0513	4.24459	9.04183	23.3377	0.000777922	2.56719	5.92653	0.0215067		0	0	5.10884	5.10884	0.000170295	0.450017	1.36606	0.809768		3.02811	0	5.23925	8.26737	0.000275579	0.938385	1.91638	0.438513		CBU_0793	AAO90327.1	hypothetical protein					Cytoplasmic
CBU_0794	1.23347	2.76301	2.14694	6.14342	0.000204781	6.83406	11.2855	7.39612	25.5157	0.000850522	1.53002	2.88791	0.041622		10.055	3.23331	5.23626	18.5245	0.000617485	1.00235	2.00327	0.153061		7.41014	14.7788	3.89799	26.0869	0.000869564	1.47723	2.78413	0.0200247		3.97867	5.06621	5.88114	14.926	0.000497534	0.723563	1.65125	0.207556		CBU_0794	AAO90328.1	hypothetical protein					Cytoplasmic
CBU_0795	48.721	87.1813	75.6951	211.597	0.00705324	67.8685	66.775	72.4847	207.128	0.00690427	-0.559105	0.678723	0.17139		204.687	115.547	96.9319	417.165	0.0139055	0.397883	1.31757	0.194195		55.8438	67.6865	76.1734	199.704	0.00665679	-0.687429	0.620959	0.0462137		95.8425	106.062	119.689	321.593	0.0107198	0.0411021	1.0289	0.894208		CBU_0795	AAO90329.2	GTP cyclohydrolase I	folE	302	H	GTP cyclohydrolase I	Cytoplasmic
CBU_0796	120.226	140.104	149.064	409.394	0.0136465	364.476	381.49	381.07	1127.04	0.0375679	0.897209	1.86246	0.000527922		595.045	666.53	524.205	1785.78	0.059526	1.53781	2.90354	1.33029e-14		446.513	503.688	568.842	1519.04	0.0506347	1.25236	2.3823	1.93766e-09		717.359	536.66	559.41	1813.43	0.0604476	1.52989	2.88765	1.13439e-17		CBU_0796	AAO90330.1	adenosine 5'-monophosphoramidase		537	FGR	Diadenosine tetraphosphate (Ap4A) hydrolase and other HIT family hydrolases	Cytoplasmic
CBU_0797	121.983	102.019	87.0059	311.008	0.0103669	92.6789	128.935	110.851	332.466	0.0110822	-0.506035	0.704155	0.103242		81.5342	112.764	85.5324	279.83	0.00932768	-0.771227	0.585919	0.00750142		57.1418	87.3006	97.5541	241.996	0.00806655	-1.04937	0.483178	0.00027869		74.1977	62.4741	64.2349	200.907	0.00669689	-1.27971	0.411878	1.77287e-06		CBU_0797	AAO90331.1	multidrug resistance protein B		2814	G	Arabinose efflux permease	CytoplasmicMembrane
CBU_0798	359.842	710.027	374.8	1444.67	0.0481556	201.769	304.417	183.588	689.774	0.0229925	-1.5864	0.333002	4.07477e-09		181.531	228.881	271.83	682.243	0.0227414	-1.60192	0.329438	5.68994e-10		167.8	200.616	200.98	569.396	0.0189799	-1.93724	0.261115	1.20449e-13		211.898	181.73	144.33	537.958	0.0179319	-1.9963	0.250643	1.27916e-15		CBU_0798	AAO90332.1	multidrug resistance protein A		1566	V	Multidrug resistance efflux pump	CytoplasmicMembrane
CBU_0799	4.88706	11.0291	2.28188	18.1981	0.000606603	0	0	178.16	178.16	0.00593868	2.79509	6.94073	0.140231		0	0	89.0706	89.0706	0.00296902	1.75709	3.38016	0.385083		99.1024	194.037	0	293.139	0.00977131	3.40289	10.5772	0.0352982		28.3376	0	0	28.3376	0.000944587	0.00543009	1.00377	0.998556		CBU_0799	AAO90333.1	hypothetical protein					Unknown
CBU_0800	16.5025	46.163	23.4319	86.0974	0.00286991	67.5228	0	43.397	110.92	0.00369733	-0.0940437	0.936893	0.912426		48.0119	26.877	49.9642	124.853	0.00416177	0.0164793	1.01149	0.984246		53.5315	103.211	83.5422	240.285	0.00800949	0.90768	1.87603	0.0810741		90.9455	36.0321	51.2833	178.261	0.00594203	0.480621	1.39534	0.327617		CBU_0800	AAO90334.1	hypothetical protein					Unknown
CBU_0801	20.7193	36.7242	27.8825	85.3261	0.0028442	27.8947	30.1209	30.1944	88.21	0.00294033	-0.484429	0.71478	0.531562		81.3614	116.012	64.6105	261.984	0.00873279	1.06968	2.09897	0.00626543		86.1734	66.1801	47.8643	200.218	0.00667393	0.635543	1.55352	0.156433		77.7816	56.6936	62.5744	197.05	0.00656832	0.621204	1.53816	0.0752709		CBU_0801	AAO90335.1	ribosomal-protein-S18-alanine acetyltransferase	rimI	456	R	Acetyltransferases	Cytoplasmic
CBU_0802	124.018	153.582	149.92	427.52	0.0142507	33.0966	36.7872	29.5693	99.4531	0.0033151	-2.66612	0.15755	1.91998e-10		42.2095	58.9977	40.3169	141.524	0.00471747	-2.16864	0.222421	5.07649e-13		43.0455	53.6021	34.1445	130.792	0.00435974	-2.34624	0.196658	7.98232e-14		53.4208	44.8684	30.035	128.324	0.00427747	-2.34258	0.197158	9.69475e-22		CBU_0802	AAO90336.2	hypothetical protein					Periplasmic
CBU_0803	153.482	247	224.753	625.235	0.0208412	170.946	163.782	103.721	438.449	0.014615	-1.05051	0.482799	5.98306e-07		200.974	203.285	211.114	615.373	0.0205124	-0.57864	0.669595	0.0019425		142.939	147.76	166.169	456.868	0.0152289	-1.06239	0.478837	2.11048e-08		184.564	194.923	178.655	558.142	0.0186047	-0.738766	0.599252	1.63258e-05		CBU_0803	AAO90337.1	acriflavin resistance periplasmic protein		845	M	Membrane-fusion protein	Unknown*
CBU_0804	45.8085	39.5661	63.9077	149.282	0.00497607	105.476	102.732	118.583	326.79	0.010893	0.547631	1.46168	0.0268925		120.922	129.757	95.7754	346.454	0.0115485	0.600335	1.51607	0.0119087		105.694	139.414	138.304	383.412	0.0127804	0.696153	1.62018	0.00318978		127.244	107.599	107.034	341.877	0.0113959	0.563171	1.47751	0.0155319		CBU_0804	AAO90338.1	acriflavin resistance plasma membrane protein		841	V	Cation/multidrug efflux pump	CytoplasmicMembrane
CBU_0805	10.5886	4.05483	16.7786	31.422	0.0010474	0	509.179	520.776	1029.96	0.0343319	4.37387	20.7333	3.41391e-05		393.535	402.786	130.18	926.502	0.0308834	4.25331	19.0711	3.73322e-06	16	445.961	277.195	753.529	1476.69	0.0492228	4.87805	29.4063	1.84192e-08	10	165.666	127.584	264.58	557.83	0.0185943	3.47324	11.1058	4.42889e-05	16	CBU_0805	AAO90339.2	hypothetical protein					Unknown
CBU_0806	14.9487	12.9248	3.56544	31.4389	0.00104796	0	254.59	282.087	536.677	0.0178892	3.482	11.1734	0.0160015		141.269	107.889	564.114	813.272	0.0271091	4.08699	16.9944	0.000232464	18	324.335	298.518	135.249	758.102	0.0252701	3.93266	15.2703	0.000680137	19	44.8679	69.1078	0	113.976	0.00379919	1.30136	2.46461	0.363356		CBU_0806	AAO90340.1	hypothetical protein					Unknown
CBU_0807	104.221	149.515	110.515	364.252	0.0121417	414.215	436.23	372.11	1222.55	0.0407518	1.19852	2.29504	1.3497e-12		269.515	313.989	304.756	888.259	0.0296086	0.723655	1.65136	1.50559e-05		229.04	287.655	313.921	830.617	0.0276872	0.562811	1.47714	0.00108666		292.034	249.043	219.116	760.193	0.0253398	0.46325	1.37864	0.00433908		CBU_0807	AAO90341.1	beta-lactamase family protein		1680	V	Beta-lactamase class C and other penicillin binding proteins	*
CBU_0808	23.6147	40.1163	28.4382	92.1693	0.00307231	32.2195	41.4792	31.29	104.989	0.00349962	-0.345805	0.786869	0.364795		42.8552	11.5682	14.1778	68.6012	0.00228671	-1.03595	0.487696	0.00243991		30.0425	27.324	22.9274	80.2939	0.00267646	-0.7965	0.575744	0.021097		30.7468	28.1772	21.6142	80.5382	0.00268461	-0.776739	0.583685	0.0146994		CBU_0808	AAO90342.1	valyl-tRNA synthetase	valS	525	J	Valyl-tRNA synthetase	Cytoplasmic
CBU_0809	30.5633	31.2275	35.5468	97.3376	0.00324459	138.299	105.871	157.127	401.297	0.0133766	1.47279	2.77558	1.45301e-09		88.8335	118.683	99.9751	307.491	0.0102497	1.07061	2.10032	4.13172e-06		94.099	114.681	123.669	332.45	0.0110817	1.11974	2.17308	1.48665e-06		90.1094	85.3011	77.9527	253.363	0.00844544	0.761115	1.6948	0.000460749		CBU_0809	AAO90343.2	hypothetical membrane spanning protein		795	R	Predicted permeases	CytoplasmicMembrane
CBU_0810	32.6962	33.594	28.9458	95.236	0.00317453	73.0783	85.3981	89.8572	248.334	0.00827779	0.803489	1.74532	0.0067962		74.7939	65.3463	59.6428	199.783	0.00665943	0.460748	1.37625	0.107148		65.6151	55.6845	69.7907	191.09	0.00636968	0.358281	1.2819	0.233783		67.3944	79.169	58.7799	205.343	0.00684478	0.4941	1.40844	0.0466689		CBU_0810	AAO90344.1	hypothetical membrane spanning protein		795	R	Predicted permeases	CytoplasmicMembrane
CBU_0811	14.4952	46.9182	15.6612	77.0745	0.00256915	309.384	347.55	270.979	927.913	0.0309304	3.11924	8.68932	4.51198e-21		150.811	160.784	245.101	556.696	0.0185565	2.38828	5.23531	7.59708e-13		101.364	142.367	142.129	385.86	0.012862	1.77146	3.414	2.22711e-07		145.473	121.425	119.178	386.075	0.0128692	1.80583	3.4963	5.79976e-08		CBU_0811	AAO90345.1	bacterial peptide chain release factor 3 (RF-3)	prfC	4108	J	Peptide chain release factor RF-3	Cytoplasmic
CBU_0812	7.68792	7.50781	10.0475	25.2432	0.000841441	90.1883	66.722	100.358	257.268	0.00857561	2.77614	6.85019	1.33448e-16		36.9302	63.807	65.6551	166.392	0.00554641	2.14736	4.43015	6.86438e-11		13.4025	31.4152	30.666	75.4837	0.00251612	0.912582	1.88241	0.021291		32.8248	35.2657	21.4077	89.4981	0.00298327	1.20781	2.30987	0.000195701		CBU_0812	AAO90346.1	Na+ driven multidrug efflux pump		534	V	Na+-driven multidrug efflux pump	CytoplasmicMembrane
CBU_0813	6.37446	13.4138	5.04069	24.829	0.000827633	37.4582	20.5239	0	57.9821	0.00193274	0.707058	1.63247	0.557321		21.3546	33.9426	48.326	103.623	0.00345411	1.55207	2.93237	0.048861		10.1934	0	40.4192	50.6126	0.00168709	0.459537	1.3751	0.676717		35.3059	16.1252	12.2622	63.6932	0.00212311	0.765815	1.70033	0.305095		CBU_0813	AAO90347.1	hypothetical protein					Cytoplasmic
CBU_0817	4.71767	18.0692	5.13946	27.9264	0.000930879	11.2889	12.1267	87.9271	111.343	0.00371142	1.51287	2.85377	0.04682		46.756	53.854	50.277	150.887	0.00502957	1.95781	3.88471	0.00166017		18.3664	34.5989	13.4208	66.3862	0.00221287	0.705376	1.63057	0.386835		13.0541	13.921	11.2002	38.1753	0.00127251	-0.0476717	0.967496	0.949203		CBU_0817	AAO90351.2	aminoglycoside N6'-acetyltransferase	aacA4				Unknown
CBU_0818	224.086	313.652	197.387	735.126	0.0245042	162.355	206.132	173.805	542.291	0.0180764	-0.990304	0.503372	0.0235532		383.465	534.824	603.221	1521.51	0.050717	0.499081	1.41331	0.242064		442.658	257.626	141.465	841.749	0.0280583	-0.394733	0.76063	0.380532		297.36	454.148	217.889	969.397	0.0323132	-0.190916	0.87605	0.678136		CBU_0818	AAO90352.1	transcriptional regulator	TetR family	1309	K	Transcriptional regulator	Cytoplasmic
CBU_0819	39.8226	62.0979	26.6309	128.551	0.00428505	14.0864	0	7.56543	21.6518	0.000721726	-3.07029	0.119056	0.00279674		83.1269	103.016	154.038	340.181	0.0113394	0.871905	1.83008	0.123061		86.4168	34.0155	23.8145	144.247	0.00480823	-0.408552	0.753379	0.536725		63.6952	128.814	37.2301	229.74	0.00765799	0.26506	1.20169	0.666445		CBU_0819	AAO90353.1	glutathione S-transferase		625	O	Glutathione S-transferase	Cytoplasmic
CBU_0822	57.1386	88.6164	82.7791	228.534	0.0076178	74.0372	58.8121	75.6959	208.545	0.00695151	-0.66901	0.628938	0.0198143		84.6634	85.4595	101.558	271.681	0.00905602	-0.305692	0.809054	0.223165		63.1793	58.1916	55.7588	177.13	0.00590432	-0.976808	0.508103	0.000114632		62.1844	40.4894	40.7174	143.391	0.00477971	-1.27283	0.413848	2.19869e-09		CBU_0822	AAO90356.1	Fic family protein		3177	S	Uncharacterized conserved protein	Cytoplasmic
CBU_0823	18.9376	21.1271	23.3531	63.4178	0.00211393	44.9706	23.9364	31.7869	100.694	0.00335646	0.107776	1.07757	0.775183		45.8783	31.6473	29.2573	106.783	0.00355943	0.142855	1.10409	0.675003		35.8029	19.6008	33.4504	88.8541	0.0029618	-0.139654	0.907737	0.693201		40.7579	28.7545	30.909	100.421	0.00334738	0.0395197	1.02777	0.894223		CBU_0823	AAO90357.1	NAD-dependent malic enzyme	sfcA	281	C	Malic enzyme	Cytoplasmic
CBU_0824	26.3123	50.7527	47.4177	124.483	0.00414942	26.0757	19.3642	21.772	67.2119	0.0022404	-1.4064	0.377253	0.000638191		55.9613	40.6013	21.1488	117.711	0.00392371	-0.656592	0.634375	0.040689		46.8027	47.9693	31.0572	125.829	0.0041943	-0.575895	0.67087	0.0765414		42.3519	40.0392	42.972	125.363	0.00417877	-0.553892	0.68118	0.0491897		CBU_0824	AAO90358.1	adenylosuccinate lyase	purB	15	F	Adenylosuccinate lyase	Cytoplasmic
CBU_0825	15.9237	54.2315	21.1151	91.2703	0.00304234	609.677	541.711	497.934	1649.32	0.0549774	3.7053	13.0439	3.27245e-39		382.274	262.977	283.564	928.815	0.0309605	2.84544	7.18724	1.19946e-23		245.844	250.496	231.201	727.542	0.0242514	2.45658	5.48912	1.52307e-17		285.451	268.489	205.122	759.062	0.0253021	2.53656	5.80203	1.55075e-19		CBU_0825	AAO90359.1	nucleotide-sugar aminotransferase		399	M	Predicted pyridoxal phosphate-dependent enzyme apparently involved in regulation of cell wall biogenesis	Cytoplasmic
CBU_0826	6.14864	7.33428	7.96346	21.4464	0.000714879	173.785	167.655	143.092	484.532	0.0161511	3.93846	15.3318	8.55568e-28		156.155	55.381	107.307	318.844	0.0106281	3.28428	9.74245	3.36126e-21		121.25	116	98.5666	335.817	0.0111939	3.33955	10.1229	8.62238e-22		126.387	89.7204	69.1191	285.226	0.00950754	3.11525	8.66528	1.0801e-23		CBU_0826	AAO90360.1	transcriptional activator	rfaH	250	K	Transcription antiterminator	Cytoplasmic
CBU_0827	106.38	254.914	103.749	465.043	0.0155014	180.946	189.085	84.1426	454.174	0.0151391	-0.533503	0.690875	0.194178		203.913	236.84	170.505	611.257	0.0203752	-0.129821	0.913945	0.767799		250.876	152.139	186.344	589.359	0.0196453	-0.212366	0.863121	0.608125		251.534	147.294	161.454	560.282	0.0186761	-0.293784	0.815759	0.426278		CBU_0827	AAO90361.1	hypothetical protein					Unknown
CBU_0828	35.5505	51.8965	54.1733	141.62	0.00472068	67.7501	72.3235	103.031	243.105	0.0081035	0.234721	1.17668	0.367947		96.8324	94.7449	69.1918	260.769	0.0086923	0.304888	1.23532	0.164351		92.4145	108.196	121.142	321.752	0.0107251	0.56253	1.47686	0.00623994		104.628	100.859	92.4995	297.986	0.00993286	0.485221	1.3998	0.00886873		CBU_0828	AAO90362.1	NAD-dependent oxidoreductase		673	R	Predicted dehydrogenases and related proteins	Cytoplasmic
CBU_0829	32.5036	44.6129	41.6524	118.769	0.00395896	50.2973	97.6828	121.624	269.604	0.0089868	0.624444	1.54162	0.0252307		137.342	134.172	109.614	381.128	0.0127043	1.10345	2.14867	4.86614e-07		100.9	122.871	94.7209	318.491	0.0106164	0.797125	1.73764	0.000634158		119.352	87.2806	88.3051	294.938	0.00983126	0.706787	1.63217	0.000550091		CBU_0829	AAO90363.2	NAD dependent epimerase/dehydratase family		451	MG	Nucleoside-diphosphate-sugar epimerases	Cytoplasmic
CBU_0830	50.1429	56.5679	87.8913	194.602	0.00648674	84.7053	72.3956	86.5694	243.67	0.00812235	-0.236047	0.849068	0.473135		191.135	150.361	137.592	479.088	0.0159696	0.702796	1.62766	0.00568257		182.714	163.977	175.094	521.785	0.0173928	0.792676	1.73228	0.00164865		192.894	133.652	134.187	460.734	0.0153578	0.622862	1.53993	0.0103179		CBU_0830	AAO90364.1	perosamine synthetase		399	M	Predicted pyridoxal phosphate-dependent enzyme apparently involved in regulation of cell wall biogenesis	Cytoplasmic
CBU_0831	23.6664	27.3769	33.9228	84.966	0.0028322	43.4888	27.7475	17.4917	88.7279	0.0029576	-0.491224	0.711421	0.180692		44.4593	39.699	38.8602	123.019	0.00410062	-0.0560002	0.961927	0.874447		48.1231	52.979	36.6505	137.753	0.00459175	0.0629626	1.04461	0.857917		40.7662	34.3694	25.1244	100.26	0.003342	-0.375809	0.770673	0.16388		CBU_0831	AAO90365.1	asparagine synthetase (glutamine-hydrolyzing)	asnB-1	367	E	Asparagine synthase (glutamine-hydrolyzing)	Cytoplasmic
CBU_0832	18.4393	29.7579	32.4816	80.6788	0.00268929	60.7169	28.6597	46.5251	135.902	0.00453006	0.225479	1.16916	0.672149		96.8116	102.198	95.9847	294.995	0.00983315	1.31076	2.48072	2.4802e-05		112.58	88.5427	83.2952	284.418	0.00948059	1.21293	2.31809	0.000146006		80.3384	84.0204	66.2977	230.657	0.00768855	0.937601	1.91534	0.000717798		CBU_0832	AAO90366.1	bacterial transferase family (hexapeptide motif)		663	R	Carbonic anhydrases/acetyltransferases, isoleucine patch superfamily	Unknown
CBU_0833	12.6516	15.2255	13.1921	41.0691	0.00136897	31.7816	20.6799	23.9455	76.407	0.0025469	0.339551	1.26536	0.4494		24.2084	36.8436	34.1165	95.1684	0.00317228	0.651431	1.57073	0.0461676		24.3483	23.0652	33.2328	80.6463	0.00268821	0.338106	1.2641	0.367942		30.72	18.8877	21.7737	71.3814	0.00237938	0.17511	1.12905	0.583808		CBU_0833	AAO90367.1	phospholipid-lipopolysaccharide ABC transporter		2274	V	ABC-type bacteriocin/lantibiotic exporters, contain an N-terminal double-glycine peptidase domain	CytoplasmicMembrane
CBU_0834	22.9293	37.1267	33.7071	93.763	0.00312543	73.299	48.8086	24.7409	146.849	0.00489495	0.122239	1.08842	0.795219		39.8039	61.1865	68.1023	169.093	0.00563642	0.316786	1.24555	0.394272		39.5863	24.4309	19.5907	83.6078	0.00278693	-0.752098	0.593739	0.0736109		38.0835	35.8132	31.7921	105.689	0.00352296	-0.408117	0.753606	0.203564		CBU_0834	AAO90368.1	methyltransferase		2226	H	Methylase involved in ubiquinone/menaquinone biosynthesis	Cytoplasmic
CBU_0835	18.8054	18.3101	25.2575	62.373	0.0020791	91.5051	93.7962	162.743	348.044	0.0116015	1.89995	3.73201	0.00257975		35.3173	120.836	80.5877	236.741	0.00789136	1.35938	2.56574	0.0239826		88.3091	100.364	33.4902	222.163	0.00740544	1.1839	2.2719	0.061017		43.9522	61.5812	29.5494	135.083	0.00450276	0.527957	1.44189	0.359326		CBU_0835	AAO90369.1	hypothetical protein					Unknown
CBU_0836	32.5324	49.0344	46.0107	127.577	0.00425258	74.4117	70.2915	67.2889	211.992	0.0070664	0.190946	1.14151	0.611854		108.604	142.386	200.386	451.376	0.0150459	1.28687	2.43998	5.25843e-07		109.053	119.236	128.064	356.353	0.0118784	0.865059	1.82141	0.00159044		118.567	82.6741	92.1264	293.368	0.00977892	0.603687	1.5196	0.0182378		CBU_0836	AAO90370.2	radical SAM superfamily protein		535	R	Predicted Fe-S oxidoreductases	Cytoplasmic
CBU_0837	24.3928	29.575	32.3899	86.3578	0.00287859	65.7569	88.3302	87.9154	242.002	0.00806675	0.923924	1.89727	0.00514391		69.555	85.8381	115.447	270.84	0.009028	1.09216	2.13192	0.000125688		61.8447	58.9117	67.5494	188.306	0.00627686	0.495735	1.41004	0.129308		58.7575	39.1911	57.3381	155.287	0.00517622	0.230604	1.17333	0.451492		CBU_0837	AAO90371.1	hypothetical membrane spanning protein					CytoplasmicMembrane
CBU_0838	23.9996	32.8337	35.4176	92.2509	0.00307503	135.002	136.88	133.717	405.599	0.01352	1.58641	3.003	3.44802e-08		96.9053	164.337	171.627	432.869	0.014429	1.68379	3.2127	1.14996e-10		92.1617	128.731	146.636	367.528	0.0122509	1.36097	2.56857	5.87598e-07		119.795	106.835	75.7744	302.405	0.0100802	1.11171	2.16101	1.11792e-05		CBU_0838	AAO90372.2	lipopolysaccharide N-acetylglucosaminyltransferase		438	M	Glycosyltransferase	Cytoplasmic
CBU_0839	21.8056	22.8876	29.1487	73.8419	0.0024614	68.2672	63.197	89.4346	220.899	0.00736329	1.01042	2.01449	0.00152224		79.9507	85.4006	119.532	284.883	0.00949611	1.37314	2.59033	4.53638e-07		60.9213	61.7916	84.1543	206.867	0.00689557	0.840501	1.79067	0.00454424		81.1454	60.3234	65.7643	207.233	0.00690777	0.865176	1.82156	0.000970448		CBU_0839	AAO90373.1	glycosyltransferase		438	M	Glycosyltransferase	Cytoplasmic
CBU_0840	22.745	28.2056	37.2147	88.1652	0.00293884	89.913	72.9456	74.6594	237.518	0.00791727	0.874224	1.83302	0.00115808		70.5574	101.392	90.297	262.246	0.00874155	1.00681	2.00947	4.05718e-05		56.8189	69.1724	76.2033	202.195	0.00673982	0.562762	1.47709	0.0337833		69.0964	47.9751	59.7166	176.788	0.00589293	0.394585	1.31457	0.115317		CBU_0840	AAO90374.1	asparagine synthetase family protein	asnB-2	367	E	Asparagine synthase (glutamine-hydrolyzing)	Cytoplasmic
CBU_0841	12.0922	14.3516	13.6121	40.0559	0.0013352	60.8524	33.5549	28.8163	123.224	0.00410745	1.06658	2.09446	0.00858759		28.7532	53.0858	68.869	150.708	0.0050236	1.36005	2.56694	5.65177e-05		38.2368	60.9608	34.7579	133.956	0.00446518	1.09703	2.13914	0.00206099		42.0356	32.1457	31.7342	105.915	0.00353052	0.786994	1.72548	0.0147242		CBU_0841	AAO90375.1	alpha-D-QuiNAc alpha-1	3-galactosyltransferase	438	M	Glycosyltransferase	Cytoplasmic
CBU_0842	7.98855	12.9	9.47483	30.3634	0.00101211	60.7113	35.1332	46.6826	142.527	0.0047509	1.69874	3.24618	3.8721e-06		43.0932	49.4061	40.1505	132.65	0.00442166	1.56944	2.9679	5.87553e-07		23.4012	43.849	46.7364	113.987	0.00379955	1.28227	2.43221	0.000169105		37.9423	26.9956	25.4312	90.3691	0.0030123	0.98181	1.97494	0.000521905		CBU_0842	AAO90376.1	UDP-N-acetylglucosamine 2-epimerase	wecB	381	M	UDP-N-acetylglucosamine 2-epimerase	Cytoplasmic
CBU_0843	11.9713	13.597	13.9789	39.5473	0.00131824	42.9472	72.5062	36.8135	152.267	0.00507556	1.3768	2.59692	0.000280001		39.5612	54.1387	52.5366	146.236	0.00487455	1.31635	2.49035	5.17702e-05		59.1163	53.3316	36.1241	148.572	0.0049524	1.28294	2.43335	0.00011268		40.6194	27.1296	30.5047	98.2537	0.00327512	0.689878	1.61315	0.0226638		CBU_0843	AAO90377.2	glycosyltransferase		438	M	Glycosyltransferase	CytoplasmicMembrane
CBU_0844	13.7229	13.8211	14.6114	42.1554	0.00140518	69.0921	85.9546	42.0566	197.103	0.00657011	1.64663	3.13101	3.52381e-06		81.0325	60.7236	26.8849	168.641	0.00562137	1.3675	2.58024	2.92053e-05		72.203	74.3882	46.6682	193.259	0.00644198	1.55269	2.93364	1.43851e-06		82.4252	66.4739	73.789	222.688	0.00742294	1.77728	3.4278	3.22959e-10		CBU_0844	AAO90378.2	UDP-N-acetylglucosamine 4-epimerase		451	MG	Nucleoside-diphosphate-sugar epimerases	Cytoplasmic
CBU_0845	19.0257	44.5918	23.7991	87.4166	0.00291389	93.253	104.689	93.5076	291.449	0.00971498	1.23353	2.35142	8.83939e-06		86.7048	55.5731	58.1259	200.404	0.00668013	0.653608	1.5731	0.0191095		61.8333	60.3903	66.0948	188.318	0.00627728	0.533052	1.44699	0.0654295		82.8521	83.5512	90.4494	256.853	0.00856175	1.01522	2.02122	3.21382e-05		CBU_0845	AAO90379.1	UDP-N-acetyl-D-galactosamine 6-dehydrogenase		677	M	UDP-N-acetyl-D-mannosaminuronate dehydrogenase	Cytoplasmic
CBU_0846	8.06942	19.0014	13.3418	40.4127	0.00134709	45.0882	56.8114	51.7271	153.627	0.00512089	1.4154	2.66734	6.52625e-06		64.9596	47.7873	40.6231	153.37	0.00511233	1.37545	2.59449	5.32403e-07		43.5652	48.0372	59.5615	151.164	0.0050388	1.32012	2.49687	2.40853e-06		55.3328	40.6029	44.0013	139.937	0.00466457	1.22999	2.34565	4.81592e-07		CBU_0846	AAO90380.1	UDP-glucose 6-dehydrogenase	ugd	1004	M	Predicted UDP-glucose 6-dehydrogenase	Cytoplasmic
CBU_0847	7.13483	11.7249	10.4606	29.3203	0.000977344	31.6388	23.3013	16.7356	71.6757	0.00238919	0.758247	1.69143	0.166637		42.5964	22.684	16.666	81.9463	0.00273154	0.887468	1.84993	0.0363057		35.5618	28.3946	20.6471	84.6035	0.00282012	0.924262	1.89771	0.0302678		43.1268	29.4616	24.6	97.1884	0.00323961	1.13228	2.19205	0.000534454		CBU_0847	AAO90381.1	3-hydroxyacyl CoA dehydrogenase		4221	R	Short-chain alcohol dehydrogenase of unknown specificity	Cytoplasmic
CBU_0848	10.1457	10.5911	13.0662	33.8031	0.00112677	31.0912	29.2876	20.5585	80.9373	0.00269791	0.688797	1.61194	0.0724232		33.4374	23.0087	14.9339	71.3799	0.00237933	0.456452	1.37216	0.191781		26.6636	38.2787	29.7645	94.7068	0.00315689	0.834244	1.78292	0.00913376		37.2532	25.375	22.9395	85.5678	0.00285226	0.708692	1.63432	0.0109211		CBU_0848	AAO90382.1	glucose-6-phosphate isomerase	pgi	166	G	Glucose-6-phosphate isomerase	Cytoplasmic
CBU_0849	16.2088	25.1301	20.5294	61.8682	0.00206227	180.214	132.894	144.539	457.647	0.0152549	2.34889	5.09433	3.43422e-22		153.322	158.036	93.3272	404.685	0.0134895	2.13514	4.3928	1.23739e-21		113.106	192.352	219.271	524.729	0.017491	2.45793	5.49428	2.4055e-29		152.999	128.081	139.566	420.646	0.0140215	2.17841	4.52655	7.98503e-27		CBU_0849	AAO90383.1	UTP--glucose-1-phosphate uridylyltransferase	galU	1210	M	UDP-glucose pyrophosphorylase	Cytoplasmic
CBU_0850	78.363	99.1088	122.631	300.103	0.0100034	15.8857	5.80581	17.2523	38.9437	0.00129812	-3.49287	0.0888263	1.62529e-07		21.5881	15.3571	16.3363	53.2815	0.00177605	-3.08605	0.117763	3.13029e-10		5.8992	45.3682	24.2876	75.5549	0.0025185	-2.65627	0.158629	1.33832e-08		30.3665	39.4196	58.7403	128.526	0.00428422	-1.804	0.286379	1.54506e-06		CBU_0850	AAO90384.2	hypothetical membrane spanning protein					CytoplasmicMembrane
CBU_0851	54.5351	819.546	64.4367	938.518	0.0312839	1350.54	1042.38	827.727	3220.65	0.107355	1.41551	2.66754	0.0876456		683.516	586.078	781.858	2051.45	0.0683818	0.759983	1.69347	0.395727		689.163	540.288	654.716	1884.17	0.0628055	0.582554	1.4975	0.529834		818.393	576.981	584.805	1980.18	0.0660059	0.662515	1.58284	0.456641		CBU_0851	AAO90385.1	SSU ribosomal protein S15P	rpsO	184	J	Ribosomal protein S15P/S13E	Cytoplasmic
CBU_0852	53.1725	138.292	81.1669	272.631	0.0090877	853.992	850.444	806.761	2511.2	0.0837066	2.70966	6.54166	1.87484e-41		552.543	489.243	513.114	1554.9	0.05183	1.99571	3.98813	4.374e-23		439.409	598.205	641.173	1678.79	0.0559596	2.04543	4.12796	4.3204e-24		660.036	499.964	517.753	1677.75	0.0559251	2.07538	4.21456	3.28506e-25		CBU_0852	AAO90386.1	hypothetical protein	pnp	1185	J	Polyribonucleotide nucleotidyltransferase (polynucleotide phosphorylase)	Cytoplasmic
CBU_0853	83.6242	101.44	132.25	317.314	0.0105771	220.109	328.783	212.503	761.395	0.0253798	0.700499	1.62507	0.0222843		75.4344	116.418	100.62	292.473	0.00974909	-0.684279	0.622317	0.0375037		85.1216	118.296	118.17	321.588	0.0107196	-0.61777	0.651678	0.062577		81.8153	75.7122	72.6054	230.133	0.0076711	-1.0668	0.477378	9.46112e-05		CBU_0853	AAO90387.2	methylglyoxal synthase	mgsA	1803	G	Methylglyoxal synthase	Cytoplasmic
CBU_0854	3.52955	8.10966	10.0671	21.7064	0.000723545	0	254.59	260.388	514.978	0.0171659	3.99882	15.9869	0.0255215		0	0	130.18	130.18	0.00433934	1.9933	3.98146	0.338758		0	0	0	0	0	1.04325	2.06086	0.642021		41.4165	0	0	41.4165	0.00138055	0.241637	1.18233	0.915574		CBU_0854	AAO90388.1	hypothetical protein					Unknown
CBU_0856	178.216	146.216	235.408	559.84	0.0186613	119.792	135.166	116.648	371.606	0.0123869	-1.18144	0.440912	5.13349e-06		116.398	126.314	128.65	371.362	0.0123787	-1.19711	0.436148	1.30027e-06		141.312	155.182	171.093	467.587	0.0155862	-0.924778	0.526761	0.000201429		200.223	141.518	150.155	491.895	0.0163965	-0.831493	0.561947	0.000570726		CBU_0856	AAO90389.2	phospholipid-lipopolysaccharide ABC transporter		1132	V	ABC-type multidrug transport system, ATPase and permease components	CytoplasmicMembrane
CBU_0857	51.7747	66.3628	64.0967	182.234	0.00607447	86.2086	86.2958	74.1251	246.63	0.00822099	-0.120125	0.920108	0.70958		119.122	138.242	112.755	370.119	0.0123373	0.44542	1.36171	0.0572291		158.893	219.148	184.818	562.859	0.018762	0.991446	1.98818	3.09396e-06		146.737	89.3174	117.15	353.205	0.0117735	0.339073	1.26494	0.112327		CBU_0857	AAO90390.1	tetraacyldisaccharide 4'-kinase	lpxK	1663	M	Tetraacyldisaccharide-1-P 4'-kinase	Cytoplasmic
CBU_0858	65.1705	77.3767	71.4492	213.996	0.00713321	43.2805	93.8741	67.095	204.25	0.00680832	-0.640552	0.641467	0.0144014		74.6549	78.8843	66.4464	219.986	0.00733285	-0.548105	0.683918	0.0177136		76.3129	60.5929	69.1513	206.057	0.00686857	-0.683823	0.622514	0.003354		87.2387	75.1237	72.7757	235.138	0.00783794	-0.475943	0.718997	0.0225087		CBU_0858	AAO90391.1	glutamine-dependent NAD(+) synthetase	nadE	171	H	NAD synthase	Cytoplasmic
CBU_0859	233.785	296.701	300.695	831.181	0.027706	71.0959	153.929	106.39	331.416	0.0110472	-1.89046	0.269722	3.43079e-05		91.3142	182.671	272.584	546.569	0.018219	-1.14531	0.452094	0.00242283		82.2762	165.443	177.12	424.839	0.0141613	-1.61046	0.327495	3.48888e-05		151.495	223.503	193.352	568.35	0.018945	-1.12986	0.456961	0.00105809		CBU_0859	AAO90392.1	hypothetical membrane spanning protein		3737	S	Uncharacterized conserved protein	Unknown
CBU_0860	13.5116	14.0428	17.4973	45.0516	0.00150172	0	0	0	0	0	-3.18618	0.109866	0.0286729		0	12.4059	6.54434	18.9502	0.000631675	-1.78195	0.29079	0.134696		0	0	28.8823	28.8823	0.000962743	-1.29489	0.407567	0.250609		13.6502	12.4275	5.12515	31.2029	0.0010401	-1.1403	0.453666	0.177729		CBU_0860	AAO90393.2	hypothetical protein					Unknown
CBU_0863	35.2955	389.264	63.7586	488.318	0.0162773	492.72	254.59	0	747.309	0.0249103	0.199247	1.1481	0.908741		0	0	0	0	0	-3.36129	0.0973082	0.0503286		0	138.598	251.176	389.774	0.0129925	-0.818412	0.567066	0.622778		0	31.8959	88.1934	120.089	0.00400298	-2.48335	0.178829	0.0865053		CBU_0863	AAO90396.1	hypothetical protein					Unknown
CBU_0864	305.356	3077.31	590.176	3972.84	0.132428	2575.07	2255.08	2229.98	7060.12	0.235337	0.440395	1.35698	0.414941		2032.06	2065.88	2196.94	6294.89	0.20983	0.261395	1.19864	0.656272		1734.36	1652.72	1987.63	5374.71	0.179157	-0.024286	0.983307	0.970757		2362.99	1879.64	1500.95	5743.57	0.191452	0.0846798	1.06045	0.881995		CBU_0864	AAO90397.1	SSU ribosomal protein S6P	rpsF	360	J	Ribosomal protein S6	Cytoplasmic
CBU_0865	240.511	986.492	389.337	1616.34	0.053878	1679.06	1084.7	1260.38	4024.14	0.134138	0.858943	1.81371	0.0381949		1518.2	1104.96	503.349	3126.51	0.104217	0.435571	1.35245	0.316574		1297.45	1050.1	1094.68	3442.22	0.114741	0.569573	1.48408	0.176542		1476.85	1212.07	1018.03	3706.95	0.123565	0.688629	1.61175	0.080463		CBU_0865	AAO90398.1	SSU ribosomal protein S18P	rpsR	238	J	Ribosomal protein S18	Cytoplasmic
CBU_0866	96.1965	166.4	167.823	430.419	0.0143473	268.275	259.912	293.009	821.196	0.0273732	0.402798	1.32207	0.0706484		215.908	157.546	139.411	512.865	0.0170955	-0.317225	0.802612	0.155444		143.026	198.261	173.693	514.981	0.017166	-0.351067	0.784004	0.117823		210.644	194.789	153.264	558.697	0.0186232	-0.202723	0.868909	0.334992		CBU_0866	AAO90399.1	hypothetical membrane spanning protein					CytoplasmicMembrane
CBU_0867	77.3481	159.549	86.8468	323.743	0.0107914	669.105	517.67	536.322	1723.1	0.0574366	1.8986	3.7285	2.1791e-16		461.331	367.495	367.414	1196.24	0.0398747	1.34078	2.53289	3.34154e-09		485.781	552.602	532.583	1570.97	0.0523656	1.69039	3.22744	2.13654e-14		709.967	534.343	433.757	1678.07	0.0559356	1.80021	3.48271	3.29793e-18		CBU_0867	AAO90400.2	LSU ribosomal protein L9P	rplI	359	J	Ribosomal protein L9	Cytoplasmic
CBU_0868	135.684	134.953	196.093	466.73	0.0155577	221.805	183.722	165.213	570.74	0.0190247	-0.285533	0.820438	0.25013		221.291	197.874	126.042	545.207	0.0181736	-0.393087	0.761498	0.0937338		203.062	235.842	215.531	654.434	0.0218145	-0.160725	0.894575	0.533382		266.629	244.881	227.339	738.85	0.0246283	0.0429704	1.03023	0.865329		CBU_0868	AAO90401.1	replicative DNA helicase	dnaB	305	L	Replicative DNA helicase	Cytoplasmic
CBU_0869	94.017	89.989	117.54	301.546	0.0100515	76.8439	84.8968	87.1371	248.878	0.00829592	-0.857876	0.551764	0.0026009		159.073	154.112	111.874	425.059	0.0141686	-0.117159	0.922002	0.675534		178.569	211.893	179.44	569.902	0.0189967	0.264624	1.20132	0.291054		164.245	133.868	142.957	441.069	0.0147023	-0.0789499	0.946747	0.754578		CBU_0869	AAO90402.1	alanine racemase biosynthetic	alr	787	M	Alanine racemase	Cytoplasmic
CBU_0870	73.2665	87.5777	100.671	261.516	0.00871719	181.97	150.074	157.444	489.488	0.0163163	0.344297	1.26953	0.574952		149.482	181.982	97.261	428.725	0.0142908	0.126826	1.09189	0.837496		214.921	40.0076	39.9599	294.888	0.00982961	-0.476768	0.718585	0.429279		137.887	103.662	100.32	341.868	0.0113956	-0.228843	0.853319	0.624655		CBU_0870	AAO90403.1	tetratricopeptide repeat family protein		2938	S	Uncharacterized conserved protein	Cytoplasmic
CBU_0872	35.5701	48.1559	44.5313	128.257	0.00427524	104.392	53.5582	111.304	269.254	0.00897513	0.523965	1.4379	0.225108		170.151	74.0809	43.8308	288.062	0.00960208	0.539112	1.45308	0.160343		117.173	66.6885	144.767	328.628	0.0109543	0.740167	1.67037	0.0463753		103.992	94.532	102.753	301.277	0.0100426	0.637823	1.55598	0.0627644		CBU_0872	AAO90404.1	uridine kinase	udk	572	F	Uridine kinase	Cytoplasmic
CBU_0873	22.6184	44.9532	32.4035	99.975	0.0033325	36.1261	32.1496	30.8223	99.0979	0.00330326	-0.529945	0.692581	0.367128		46.8492	14.1515	7.66911	68.6698	0.00228899	-1.1537	0.449472	0.0234344		12.2526	34.7483	28.3537	75.3545	0.00251182	-1.01574	0.494575	0.0453832		21.8972	18.8563	18.077	58.8305	0.00196102	-1.33198	0.397222	0.000706255		CBU_0873	AAO90405.1	Smr/MutS family protein		2840	S	Uncharacterized protein conserved in bacteria	Cytoplasmic
CBU_0874	149.354	154.568	181.167	485.089	0.0161696	188.876	206.543	238.666	634.085	0.0211362	-0.186274	0.878873	0.447004		316.756	239.563	217.377	773.697	0.0257899	0.0625537	1.04431	0.810333		227.956	292.757	343.057	863.77	0.0287923	0.17731	1.13077	0.438811		330.022	312.15	281.077	923.249	0.030775	0.3094	1.23919	0.127866		CBU_0874	AAO90406.1	chorismate synthase	aroC	82	E	Chorismate synthase	Cytoplasmic
CBU_0875	86.1399	75.9937	121.565	283.699	0.00945662	47.8962	57.4766	51.022	156.395	0.00521316	-1.44456	0.367403	5.94344e-05		128.774	95.8249	56.4476	281.047	0.00936822	-0.648266	0.638047	0.038423		78.8144	116.527	136.386	331.727	0.0110576	-0.441695	0.736269	0.168974		123.289	104.558	92.7215	320.569	0.0106856	-0.457537	0.728229	0.124315		CBU_0875	AAO90407.1	aspartate-semialdehyde dehydrogenase	asd	136	E	Aspartate-semialdehyde dehydrogenase	Cytoplasmic
CBU_0876	15.2398	16.1893	25.1393	56.5684	0.00188561	29.669	20.5667	27.9523	78.1879	0.00260626	-0.0956997	0.935818	0.854118		45.7195	46.7537	36.8055	129.279	0.00430929	0.59789	1.5135	0.0852515		68.4906	61.3509	44.0509	173.892	0.00579641	0.987429	1.98265	0.0022258		63.9789	58.3072	49.8305	172.117	0.00573722	0.990614	1.98703	0.000540555		CBU_0876	AAO90408.1	molybdopterin biosynthesis MoeB protein		476	H	Dinucleotide-utilizing enzymes involved in molybdopterin and thiamine biosynthesis family 2	Cytoplasmic
CBU_0877	0	0	0	0	0	0	0	0	0	0	0	1	1		0	94.403	0	94.403	0.00314677	5.10831	34.4949	0.38057		0	0	0	0	0	0	1	1		0	0	0	0	0	0	1	1		CBU_0877	AAO90409.1	hypothetical protein					Unknown
CBU_0880	5.72123	5.00858	7.13132	17.8611	0.000595371	19.3901	16.7818	12.8023	48.9742	0.00163247	0.877298	1.83693	0.14567		13.601	38.1449	25.1073	76.8532	0.00256177	1.53409	2.89605	0.000407349		10.4234	19.2509	20.4272	50.1015	0.00167005	0.813932	1.758	0.114359		11.3624	9.91966	9.78809	31.0702	0.00103567	0.167954	1.12346	0.738519		CBU_0880	AAO90412.2	hypothetical cytosolic protein					Cytoplasmic
CBU_0881	10.7598	10.9069	13.2448	34.9115	0.00116372	19.0075	20.2823	21.2287	60.5185	0.00201728	0.217186	1.16246	0.814661		0	4.55314	9.5315	14.0846	0.000469488	-1.83887	0.279541	0.0808361		5.23178	17.928	5.6046	28.7644	0.000958813	-0.962641	0.513117	0.293178		7.94375	7.83303	7.66365	23.4404	0.000781348	-1.19422	0.437022	0.0627644		CBU_0881	AAO90413.1	hypothetical cytosolic protein					Cytoplasmic
CBU_0883	2834.34	3313.34	2773.67	8921.35	0.297378	762.542	619.87	967.156	2349.57	0.078319	-2.49564	0.177312	2.82157e-08		4372.62	5011.94	2623.13	12007.7	0.400256	-0.167197	0.890572	0.598407		6478.17	4893.1	4395.59	15766.9	0.525562	0.185809	1.13745	0.541002		6434.05	4363.66	4414.08	15211.8	0.50706	0.143451	1.10454	0.612443		CBU_0883	AAO90414.1	hypothetical protein					Unknown
CBU_0884	13.368	24.9451	17.6086	55.9218	0.00186406	186.184	226.597	236.014	648.795	0.0216265	3.01366	8.07608	4.73008e-57		141.791	94.5987	96.4935	332.883	0.0110961	2.01029	4.02862	5.38002e-26		89.8939	102.798	93.3764	286.068	0.00953561	1.75617	3.378	3.28089e-19		116.426	100.222	82.9711	299.619	0.00998731	1.84569	3.59424	9.07046e-25		CBU_0884	AAO90415.1	GTP-binding protein	typA/bipA	1217	T	Predicted membrane GTPase involved in stress response	CytoplasmicMembrane
CBU_0885	9.8104	9.27961	10.5713	29.6613	0.00098871	42.1736	32.2005	36.9624	111.337	0.00371122	1.33199	2.5175	0.00114904		37.0217	34.303	21.5171	92.8419	0.00309473	1.03051	2.04274	0.00505147		16.2869	34.2763	34.0718	84.635	0.00282117	0.842099	1.79266	0.0325216		36.9772	26.4073	27.2511	90.6356	0.00302119	0.976738	1.96801	0.00143879		CBU_0885	AAO90416.2	hypothetical cytosolic protein					Cytoplasmic
CBU_0886	9.46114	13.2961	13.0473	35.8046	0.00119349	127.686	98.4775	97.5362	323.7	0.01079	2.62853	6.18397	7.26266e-20		72.7617	43.6727	38.6621	155.097	0.00516988	1.51798	2.86389	3.13558e-07		33.9322	80.3706	101.219	215.522	0.00718407	1.94849	3.85971	7.89169e-12		57.3021	42.6032	49.6084	149.514	0.00498379	1.46201	2.75491	3.93357e-08		CBU_0886	AAO90417.1	phosphopantothenoylcysteine decarboxylase	coaBC	452	H	Phosphopantothenoylcysteine synthetase/decarboxylase	Cytoplasmic
CBU_0888	69.5804	60.785	97.1212	227.487	0.00758289	24.3475	53.0619	39.2353	116.645	0.00388815	-1.55908	0.339368	0.0125652		57.2875	48.1334	25.6215	131.042	0.00436808	-1.4224	0.373091	0.00402076		41.3717	50.4197	34.421	126.212	0.00420708	-1.50925	0.351295	0.00289186		30.81	37.4084	41.3521	109.57	0.00365235	-1.67428	0.313323	3.14463e-05		CBU_0888	AAO90418.1	disulfide bond formation protein B					CytoplasmicMembrane
CBU_0889	67.7104	98.5482	109.184	275.443	0.00918143	100.563	76.7499	74.3766	251.69	0.00838965	-0.671186	0.62799	0.0833126		112.967	71.4749	56.8948	241.337	0.00804457	-0.784764	0.580447	0.0176255		126.069	78.8928	61.0709	266.032	0.00886775	-0.652732	0.636075	0.0502318		87.5176	89.9428	82.3116	259.772	0.00865906	-0.669281	0.62882	0.0170117		CBU_0889	AAO90419.2	thiol:disulfide interchange protein	dsbA	1651	O	Protein-disulfide isomerase	Unknown
CBU_0890	51.257	85.4129	64.6682	201.338	0.00671127	133.35	94.2876	51.807	279.445	0.00931483	-0.0549419	0.962633	0.882234		157.322	124.597	92.9673	374.886	0.0124962	0.322629	1.25061	0.221549		122.841	131.439	108.877	363.157	0.0121052	0.244277	1.1845	0.380532		143.254	130.992	100.662	374.908	0.0124969	0.315642	1.24457	0.163332		CBU_0890	AAO90420.1	Zn-dependent hydrolase	glyoxalase II family	491	R	Zn-dependent hydrolases, including glyoxylases	Cytoplasmic
CBU_0891	138.416	277.034	260.813	676.262	0.0225421	292.539	331.511	268.715	892.764	0.0297588	-0.119062	0.920786	0.623859		335.103	376.132	262.202	973.437	0.0324479	-0.0218566	0.984964	0.930402		312.079	388.004	327.241	1027.32	0.0342441	0.0091935	1.00639	0.972841		352.999	311.752	277.489	942.241	0.031408	-0.0887114	0.940362	0.694251		CBU_0891	AAO90421.1	hypothetical exported membrane associated protein					CytoplasmicMembrane
CBU_0892	102.959	124.788	151.144	378.891	0.0126297	196.17	296.75	227.869	720.789	0.0240263	0.368048	1.29061	0.202316		303.645	324.496	186.232	814.374	0.0271458	0.507403	1.42149	0.0533477		191.71	343.088	348.949	883.746	0.0294582	0.574572	1.48924	0.027651		267.384	227.867	269.006	764.257	0.0254752	0.41115	1.32975	0.106408		CBU_0892	AAZ22627.1	tRNA pseudouridine synthase A	truA	101	J	Pseudouridylate synthase	Unknown
CBU_0893	91.8508	117.77	127.704	337.325	0.0112442	226.6	192.063	244.642	663.305	0.0221102	0.422539	1.34028	0.0496054		337.204	226.454	196.722	760.38	0.025346	0.573053	1.48767	0.00246975		284.663	352.825	334.869	972.356	0.0324119	0.894947	1.85954	8.45548e-07		340.57	293.439	288.639	922.649	0.030755	0.849018	1.80127	5.99125e-07		CBU_0893	AAO90422.1	acetyl-coenzyme A carboxylase carboxyl transferase subunit beta	accD	777	I	Acetyl-CoA carboxylase beta subunit	Cytoplasmic
CBU_0894	49.2828	102.136	64.2795	215.698	0.00718993	284.712	298.715	281.138	864.565	0.0288188	1.48945	2.80783	2.09212e-10		275.704	163.178	148.459	587.341	0.019578	0.882408	1.84345	0.000189553		150.999	133.596	173.043	457.638	0.0152546	0.500895	1.41509	0.0473926		198.477	173.649	121.844	493.97	0.0164657	0.625777	1.54304	0.00704542		CBU_0894	AAO90423.1	folylpolyglutamate synthase	folC	285	H	Folylpolyglutamate synthase	Cytoplasmic
CBU_0895	265.309	356.158	312.04	933.507	0.0311169	236.346	211.916	309.541	757.804	0.0252601	-0.851614	0.554165	0.000132416		246.562	212.042	188.945	647.55	0.021585	-1.11222	0.462583	2.22952e-08		108.34	157.285	195.37	460.994	0.0153665	-1.65056	0.318517	1.11326e-14		190.27	159.758	139.173	489.201	0.0163067	-1.53525	0.34502	2.62593e-18		CBU_0895	AAO90424.2	cell division related protein	dedD	3147	S	Uncharacterized protein conserved in bacteria	Unknown
CBU_0896	283.975	214.251	387.967	886.194	0.0295398	198.153	172.358	183.364	553.874	0.0184625	-1.27157	0.41421	0.000434639		157.138	174.831	153.449	485.418	0.0161806	-1.48289	0.357771	8.46199e-06		105.501	137.596	136.396	379.493	0.0126498	-1.89638	0.268617	3.91733e-08		103.42	149.524	123.952	376.896	0.0125632	-1.85468	0.276495	1.53208e-09		CBU_0896	AAO90425.1	colicin V production protein	dedE	1286	R	Uncharacterized membrane protein, required for colicin V production	CytoplasmicMembrane
CBU_0897	103.337	92.227	113.178	308.742	0.0102914	140.783	178.855	189.406	509.044	0.0169681	0.135409	1.0984	0.614556		147.587	134.924	113.882	396.393	0.0132131	-0.25787	0.836322	0.306345		99.8872	143.287	154.791	397.965	0.0132655	-0.304398	0.80978	0.224711		142.207	118.396	120.983	381.586	0.0127195	-0.329807	0.795643	0.153865		CBU_0897	AAO90426.1	amidophosphoribosyltransferase	purF	34	F	Glutamine phosphoribosylpyrophosphate amidotransferase	Cytoplasmic
CBU_0898	186.429	323.937	309.291	819.657	0.0273219	234.342	178.213	208.954	621.508	0.0207169	-0.924361	0.526914	0.0107957		585.877	586.862	342.621	1515.36	0.050512	0.319534	1.24793	0.254037		415.108	478.951	401.572	1295.63	0.0431877	0.0548802	1.03877	0.871176		826.977	494.387	485.94	1807.3	0.0602434	0.543524	1.45753	0.0232224		CBU_0898	AAO90427.1	thyroglobulin type-1 repeat domain protein					Unknown
CBU_0900	13.7029	8.44067	9.71015	31.8538	0.00106179	0	0	0	0	0	-0.144934	0.90442	0.959292		0	0	54.5917	54.5917	0.00181972	-0.074819	0.949461	0.983064		0	53.8991	0	53.8991	0.00179664	-0.0706791	0.95219	0.982452		0	0	0	0	0	-2.9346	0.130797	0.211292		CBU_0900	AAO90429.1	hypothetical protein					Unknown
CBU_0904	287.629	280.928	386.197	954.753	0.0318251	92.4278	87.289	111.831	291.548	0.00971825	-2.28626	0.205007	1.87835e-16		206.816	147.07	105.539	459.424	0.0153141	-1.68009	0.312062	6.85015e-12		151.901	218.11	191.756	561.767	0.0187256	-1.42267	0.373022	5.66586e-09		179.726	196.526	153.243	529.495	0.0176498	-1.46891	0.361255	2.41683e-10		CBU_0904	AAO90433.1	NifR3-like protein		42	J	tRNA-dihydrouridine synthase	Cytoplasmic
CBU_0905	185.161	3418.62	246.602	3850.39	0.128346	2886.36	3078.22	2785.17	8749.75	0.291658	0.835526	1.78451	NA		1557.54	2007.31	1142.33	4707.17	0.156906	-0.0948283	0.936384	NA		1337.88	1056.42	759.731	3154.04	0.105135	-0.691439	0.619236	NA		1148.62	1446.88	1262.72	3858.21	0.128607	-0.378383	0.769299	NA		CBU_0905	AAO90434.1	LSU ribosomal protein L31P	rpmE	254	J	Ribosomal protein L31	Cytoplasmic
CBU_0906	80.9609	104.381	123.25	308.593	0.0102864	110.329	73.4042	86.162	269.896	0.00899652	-0.743615	0.597241	0.00572163		133.187	104.084	62.6656	299.937	0.00999789	-0.643773	0.640037	0.0080019		123.287	113.249	137.268	373.804	0.0124601	-0.348053	0.785644	0.166225		131.622	139.306	114.415	385.343	0.0128448	-0.27505	0.826422	0.240603		CBU_0906	AAO90435.1	transporter	MFS superfamily	2271	G	Sugar phosphate permease	CytoplasmicMembrane
CBU_0907	46.7203	66.5738	49.3803	162.674	0.00542248	72.9427	89.8502	138.619	301.411	0.010047	0.339987	1.26575	0.395669		119.761	63.7199	64.1519	247.633	0.00825444	0.005803	1.00403	0.989934		72.8203	82.7522	118.23	273.802	0.00912674	0.127014	1.09203	0.745463		65.0756	51.6861	31.6088	148.37	0.00494568	-0.730568	0.602667	0.0156276		CBU_0907	AAO90436.1	YciL	yciL	2350	S	Uncharacterized protein conserved in bacteria	Cytoplasmic
CBU_0908	148.767	322.05	238.748	709.565	0.0236522	119.305	150.436	119.9	389.641	0.012988	-1.37705	0.385006	0.000147109		100.289	63.5555	110.498	274.342	0.00914474	-1.90695	0.266655	7.90668e-09		42.7691	26.3925	57.2749	126.437	0.00421455	-3.06681	0.119343	1.70065e-13		81.7236	81.9463	96.1956	259.866	0.00866219	-2.00426	0.249262	6.44693e-13		CBU_0908	AAO90437.1	intracellular septation protein	ispZ	2917	D	Intracellular septation protein A	CytoplasmicMembrane
CBU_0909	182.431	153.588	168.112	504.132	0.0168044	102.969	149.408	40.8527	293.23	0.00977434	-1.38628	0.38255	0.000255175		144.848	197.275	133.379	475.502	0.0158501	-0.70177	0.614817	0.0402596		230.705	138.209	184.194	553.108	0.0184369	-0.520874	0.69695	0.134334		185.726	222.061	168.864	576.651	0.0192217	-0.439641	0.737318	0.183805		CBU_0909	AAO90438.1	sua5/YciO/YrdC/YwlC family protein		9	J	Putative translation factor (SUA5)	Cytoplasmic
CBU_0910	94.0367	99.0431	113.039	306.119	0.010204	58.9558	96.4228	67.3639	222.742	0.00742475	-1.03663	0.487464	0.000888188		74.1667	75.8433	65.8303	215.84	0.00719468	-1.10151	0.46603	5.1751e-05		40.2069	86.2069	66.812	193.226	0.00644086	-1.32474	0.399221	2.42941e-06		75.5467	56.6803	68.8021	201.029	0.00670097	-1.23097	0.426032	2.61369e-07		CBU_0910	AAO90439.1	hypothetical membrane associated protein		2334	R	Putative homoserine kinase type II (protein kinase fold)	Unknown
CBU_0911	8.44945	11.5228	21.1133	41.0855	0.00136952	417.741	660.047	441.528	1519.32	0.0506438	4.65658	25.2215	2.92188e-11	20	159.696	181.254	294.32	635.27	0.0211757	3.37062	10.3433	6.11276e-06		254.835	222.895	140.659	618.389	0.020613	3.25895	9.57288	2.2703e-05		48.9468	34.5539	26.0572	109.558	0.00365193	0.80511	1.74728	0.418294		CBU_0911	AAO90440.2	hypothetical protein					Unknown
CBU_0912	46.8523	66.694	70.4525	183.999	0.00613329	125.674	125.798	130.369	381.841	0.012728	0.507874	1.42195	0.118843		200.685	72.5277	70.2718	343.485	0.0114495	0.283075	1.21679	0.400554		128.28	125.81	160.025	414.115	0.0138038	0.550045	1.46413	0.0782874		168.915	160.431	116.983	446.328	0.0148776	0.680764	1.60299	0.0204584		CBU_0912	AAO90441.1	2-methylcitrate dehydratase	prpD	2079	R	Uncharacterized protein involved in propionate catabolism	Cytoplasmic
CBU_0913	95.4244	229.919	133.649	458.992	0.0152997	469.852	344.93	406.73	1221.51	0.0407171	0.912146	1.88184	0.00617155		532.438	282.992	166.889	982.318	0.0327439	0.528606	1.44253	0.119811		418.571	395.576	374.878	1189.02	0.0396342	0.804937	1.74707	0.0136263		456.456	468.393	290.823	1215.67	0.0405224	0.853687	1.80711	0.0058634		CBU_0913	AAO90442.1	thioesterase		2050	Q	Uncharacterized protein, possibly involved in aromatic compounds catabolism	Cytoplasmic
CBU_0914	4458.96	3318.08	4364.47	12141.5	0.404717	812.247	707.565	810.094	2329.91	0.0776635	-2.98545	0.126267	3.95411e-37		1215.43	1317.62	1337.32	3870.37	0.129012	-2.26838	0.207563	5.49279e-23		1253.73	1419.67	1482.9	4156.3	0.138543	-2.22692	0.213615	4.21741e-22		1502.73	1726.97	1620.54	4850.24	0.161675	-1.96201	0.256671	1.08202e-17		CBU_0914	AAO90443.1	hypothetical membrane spanning protein					CytoplasmicMembrane
CBU_0915	10308.1	8417.58	10479.5	29205.1	0.973503	721.636	681.234	752.731	2155.6	0.0718534	-4.35605	0.0488313	1.97358e-41		1184.89	1623.18	2076.85	4884.92	0.162831	-3.16891	0.11119	9.04986e-25		2090.95	1666.17	1059.93	4817.06	0.160569	-3.24779	0.105273	9.43535e-26		2374.51	1985.72	1899.09	6259.32	0.208644	-2.86832	0.136946	7.27926e-21		CBU_0915	AAO90444.1	enhanced entry protein	enhB.1				Unknown
CBU_0916	534.796	335.076	547.405	1417.28	0.0472426	52.6925	51.6432	56.7	161.036	0.00536785	-3.75285	0.0741785	6.39383e-17		68.2901	139.021	127.939	335.25	0.011175	-2.69117	0.154838	5.81349e-13		170.754	141.875	86.502	399.131	0.0133044	-2.49987	0.176792	1.92699e-11		199.069	162.559	211.173	572.801	0.0190934	-1.96266	0.256555	3.16225e-08		CBU_0916	AAO90445.1	endonuclease/exonuclease/phosphatase family protein		3568	R	Metal-dependent hydrolase	Cytoplasmic
CBU_0918	20.3862	22.9272	13.8669	57.1803	0.00190601	20.9206	33.4156	42.5848	96.9209	0.0032307	0.18058	1.13334	0.716895		14.2933	19.0987	20.4618	53.8539	0.00179513	-0.662035	0.631986	0.138518		14.6379	15.5091	8.2509	38.3979	0.00127993	-1.2123	0.431581	0.0126921		13.5167	12.3962	10.859	36.7719	0.00122573	-1.2545	0.419138	0.00069427		CBU_0918	AAO90446.1	hypothetical protein					Unknown*
CBU_0920	2212.75	2418.71	1772.02	6403.48	0.213449	580.169	507.728	511.568	1599.46	0.0533155	-2.57775	0.167502	1.35354e-28		545.28	724.924	835.39	2105.59	0.0701865	-2.18047	0.220604	7.38294e-22		574.612	646.997	768.968	1990.58	0.0663526	-2.33985	0.197531	8.99357e-25		751.507	737.542	632.548	2121.6	0.0707199	-2.21461	0.215445	5.90243e-23		CBU_0920	AAO90447.1	acyl-CoA desaturase		1398	I	Fatty-acid desaturase	CytoplasmicMembrane
CBU_0921	3498.72	2240.6	1692.88	7432.2	0.24774	239.656	114.239	116.726	470.621	0.0156874	-4.61227	0.0408853	3.03487e-22		238.996	302.09	336.15	877.236	0.0292412	-3.7255	0.0755984	9.15789e-22		477.367	346.053	412.276	1235.7	0.0411898	-3.28852	0.102343	6.09499e-18		546.275	399.838	598.926	1545.04	0.0515013	-2.94299	0.130038	2.53107e-16		CBU_0921	AAO90448.1	hypothetical cytosolic protein					Unknown
CBU_0922	100.45	133.382	197.141	430.973	0.0143658	70.5793	72.5173	81.1466	224.243	0.00747477	-1.49104	0.355757	2.58778e-06		248.044	124.911	111.63	484.585	0.0161528	-0.437677	0.738322	0.147884		170.815	191.337	223.22	585.372	0.0195124	-0.184787	0.879779	0.580786		265.937	292.625	219.82	778.382	0.0259461	0.260443	1.19785	0.392525		CBU_0922	AAO90449.1	transporter	MFS superfamily	2271	G	Sugar phosphate permease	CytoplasmicMembrane
CBU_0923	45.0459	64.1377	61.2677	170.451	0.00568171	50.9902	40.156	25.1796	116.326	0.00387753	-1.09053	0.46959	0.00404898		40.3093	36.79	34.8538	111.953	0.00373177	-1.18118	0.44099	0.000115064		32.4268	30.9759	26.9299	90.3325	0.00301108	-1.53081	0.346083	4.36455e-06		31.3303	33.6387	34.3091	99.2781	0.00330927	-1.36937	0.387061	2.23747e-08		CBU_0923	AAO90450.1	hypothetical membrane spanning protein		628	R	Predicted permease	CytoplasmicMembrane
CBU_0924	1054.64	1101.8	1278.33	3434.77	0.114492	66.1997	80.2423	51.1394	197.581	0.00658604	-4.69763	0.0385364	6.37794e-39		80.8457	52.4097	57.5343	190.79	0.00635966	-4.78386	0.0363006	1.80247e-53		156.755	148.105	131.417	436.278	0.0145426	-3.61904	0.0813878	1.15404e-38		215.602	194.738	309.578	719.917	0.0239972	-2.85745	0.137982	9.89537e-30		CBU_0924	AAO90451.1	O-methyltransferase		4122	R	Predicted O-methyltransferase	Cytoplasmic
CBU_0925	3036.44	1960.32	3937.52	8934.27	0.297809	17.9399	8.04436	0	25.9843	0.000866142	-9.01127	0.00193793	6.99097e-39		33.6911	59.2687	40.1918	133.152	0.00443838	-6.68556	0.0097151	1.69508e-51		324.505	215.588	156.39	696.483	0.0232161	-4.33343	0.0496029	2.92017e-25		420.291	626.519	881.763	1928.57	0.0642857	-2.82399	0.141219	9.94792e-12		CBU_0925	AAO90452.1	membrane-bound lytic murein transglycosylase B		2951	M	Membrane-bound lytic murein transglycosylase B	CytoplasmicMembrane
CBU_0926	94.1049	59.2469	77.8963	231.248	0.00770827	42.0155	56.4187	44.5681	143.002	0.00476674	-1.31846	0.400961	0.00139909		49.1008	50.7724	62.553	162.426	0.00541421	-1.14364	0.452617	0.00162839		33.121	56.0465	63.3576	152.525	0.00508417	-1.30636	0.40434	0.000390981		50.6528	45.2254	41.6389	137.517	0.0045839	-1.41762	0.374329	1.53579e-05		CBU_0926	AAO90453.1	3-hydroxyisobutyrate dehydrogenase	mmsB	2084	I	3-hydroxyisobutyrate dehydrogenase and related beta-hydroxyacid dehydrogenases	Cytoplasmic
CBU_0927	100.615	114.673	129.173	344.461	0.011482	106.066	92.9898	93.7456	292.801	0.00976005	-0.79943	0.574576	0.000819986		94.6708	102.281	87.7357	284.688	0.00948959	-0.863421	0.549648	6.94526e-05		64.5832	77.9642	106.398	248.945	0.00829817	-1.11295	0.462348	4.66907e-07		80.5923	71.9637	86.6449	239.201	0.00797336	-1.13294	0.455986	1.13605e-08		CBU_0927	AAO90454.1	malonate-semialdehyde dehydrogenase (acetylating)	mmsA	1012	C	NAD-dependent aldehyde dehydrogenases	Cytoplasmic
CBU_0928	242.229	294.438	416.038	952.705	0.0317568	113.065	134.025	168.896	415.986	0.0138662	-1.75392	0.296495	6.41509e-09		173.909	140.95	160.193	475.052	0.0158351	-1.58776	0.332687	1.09211e-09		165.762	194.543	151.697	512.003	0.0170668	-1.52726	0.346936	4.79727e-09		205.498	188.318	173.38	567.196	0.0189065	-1.35106	0.392004	6.37943e-09		CBU_0928	AAO90455.1	pyridoxamine 5'-phosphate oxidase	pdxH	259	H	Pyridoxamine-phosphate oxidase	Cytoplasmic
CBU_0929	121.036	171.521	165.211	457.768	0.0152589	279.858	249.078	263.173	792.109	0.0264036	0.244627	1.18479	0.251706		246.032	328.388	275.42	849.84	0.028328	0.33086	1.25776	0.0727866		249.906	310.619	290.959	851.484	0.0283828	0.27096	1.20661	0.15425		299.816	282.973	252.76	835.549	0.0278516	0.275849	1.21071	0.105078		CBU_0929	AAO90456.1	short chain dehydrogenase		300	R	Short-chain dehydrogenases of various substrate specificities	Cytoplasmic
CBU_0930	100.385	133.084	104.059	337.528	0.0112509	80.3202	56.0474	78.9122	215.28	0.00717599	-1.19958	0.435401	0.000611582		80.8367	88.4962	64.0027	233.336	0.00777785	-1.11196	0.462665	6.50145e-05		61.1346	79.6119	62.6376	203.384	0.00677947	-1.36313	0.388738	3.60357e-06		108.047	78.8715	74.2128	261.131	0.00870438	-0.979931	0.507004	1.12857e-05		CBU_0930	AAO90457.1	DNA-3-methyladenine glycosylase II		2094	L	3-methyladenine DNA glycosylase	Cytoplasmic
CBU_0931	157.79	157.071	213.563	528.424	0.0176141	136.729	114.254	158.478	409.46	0.0136487	-0.94095	0.52089	0.000128492		169.818	171.191	161.642	502.65	0.016755	-0.669286	0.628818	0.003884		130.571	179.675	215.448	525.693	0.0175231	-0.666563	0.630006	0.00422187		164.721	153.349	157.239	475.308	0.0158436	-0.770079	0.586385	0.000452284		CBU_0931	AAO90458.2	glycerol-3-phosphate dehydrogenase	glpD	578	C	Glycerol-3-phosphate dehydrogenase	Cytoplasmic
CBU_0932	158.013	132.477	205.571	496.06	0.0165353	47.1753	52.223	79.6181	179.016	0.00596721	-2.05425	0.240774	3.48421e-08		158.392	78.3142	42.3654	279.071	0.00930238	-1.49391	0.355048	1.95334e-05		123.769	107.907	144.814	376.49	0.0125497	-1.0575	0.480465	0.00280805		166.623	159.188	122.197	448.008	0.0149336	-0.785387	0.580196	0.0250144		CBU_0932	AAO90459.2	glycerol kinase	gplK	554	C	Glycerol kinase	Cytoplasmic
CBU_0933	134.807	131.391	163.218	429.416	0.0143139	194.725	178.276	183.654	556.655	0.0185552	-0.203754	0.868288	0.531562		91.3487	159.938	129.78	381.066	0.0127022	-0.754671	0.592682	0.00713396		97.2196	95.9522	111.597	304.769	0.010159	-1.14531	0.452092	7.15658e-05		96.7771	80.5771	91.9652	269.319	0.00897731	-1.29977	0.406192	1.96674e-07		CBU_0933	AAO90460.1	ABC transporter permease protein		1682	GM	ABC-type polysaccharide/polyol phosphate export systems, permease component	CytoplasmicMembrane
CBU_0934	91.6436	104.067	124.495	320.205	0.0106735	112.445	170.459	125.108	408.012	0.0136004	-0.219649	0.858774	0.485041		100.701	164.415	106.524	371.64	0.012388	-0.364396	0.776794	0.189505		118.341	120.207	128.715	367.263	0.0122421	-0.43976	0.737257	0.112837		131.431	93.9322	119.521	344.884	0.0114961	-0.509058	0.702681	0.0396454		CBU_0934	AAO90461.1	ABC transporter ATP-binding protein		1131	V	ABC-type multidrug transport system, ATPase component	Cytoplasmic*
CBU_0935	671.858	982.968	881.201	2536.03	0.0845342	1222.77	1087.91	875.488	3186.16	0.106205	-0.216247	0.860802	0.472727		712.373	831.595	1165.7	2709.67	0.0903222	-0.446848	0.733644	0.102417		825.34	773.605	995.994	2594.94	0.086498	-0.584923	0.666685	0.0310997		1127.12	685.673	594.832	2407.63	0.0802542	-0.690128	0.619799	0.00636517		CBU_0935	AAO90462.1	RNA binding protein					Unknown
CBU_0936	886.113	1901.1	1523.92	4311.13	0.143704	2208.5	1747.99	1990.94	5947.43	0.198248	-0.0477068	0.967473	0.831604		3156.82	3660.09	3572.78	10389.7	0.346323	0.743589	1.67434	4.16622e-05		3764.93	4151.36	4454.54	12370.8	0.412361	0.933731	1.91021	1.95555e-07		4471.9	4139.78	3723.73	12335.4	0.41118	0.958577	1.94339	6.67918e-08		CBU_0936	AAO90463.1	OmpA-like transmembrane domain protein					Unknown
CBU_0937	169.38	324.313	273.296	766.989	0.0255663	195.33	229.847	186.93	612.106	0.0204035	-0.84647	0.556144	0.0115926		361.488	177.549	84.4304	623.467	0.0207822	-0.901578	0.535301	0.00631454		273.696	306.151	274.711	854.557	0.0284852	-0.437465	0.738431	0.212844		401.085	293.522	265.283	959.89	0.0319963	-0.256764	0.836963	0.4756		CBU_0937	AAO90464.2	hypothetical exported protein					OuterMembrane
CBU_0939	28.5244	100.305	44.8089	173.638	0.00578795	88.3122	81.4119	111.48	281.204	0.00937346	0.229903	1.17276	0.560713		66.3614	71.1307	89.436	226.928	0.00756427	-0.0881062	0.940757	0.839141		52.2159	44.0898	57.1653	153.471	0.0051157	-0.714175	0.609553	0.0517483		61.276	56.6344	50.9307	168.841	0.00562804	-0.553977	0.68114	0.105495		CBU_0939	AAO90465.2	ASMA		2982	M	Uncharacterized protein involved in outer membrane biogenesis	Extracellular
CBU_0940	17.6144	17.1427	21.6473	56.4044	0.00188015	60.5046	43.5368	67.7594	171.801	0.00572669	1.03375	2.04734	0.00347251		74.2165	44.2598	33.8027	152.279	0.00507597	0.801657	1.7431	0.0148017		33.8369	32.2315	51.5548	117.623	0.00392077	0.40988	1.32858	0.268676		35.6227	33.6021	22.4092	91.634	0.00305447	0.07636	1.05435	0.826641		CBU_0940	AAO90466.1	A/G-specific adenine DNA glycosylase	mutY	1194	L	A/G-specific DNA glycosylase	Cytoplasmic
CBU_0941	108.768	181.145	168.679	458.592	0.0152864	54.1719	85.1618	146.065	285.398	0.00951328	-1.22743	0.427077	0.0569041		96.0998	13.7121	43.5932	153.405	0.00511351	-2.1929	0.218712	0.000461834		63.9753	60.7165	91.0316	215.723	0.00719078	-1.69677	0.308476	0.00336029		15.1914	68.0264	54.5317	137.75	0.00459165	-2.25735	0.209156	2.24267e-06		CBU_0941	AAO90467.1	hypothetical cytosolic protein		2924	CO	Fe-S cluster protector protein	Unknown
CBU_0942	28.0291	33.9107	36.9772	98.917	0.00329723	0	30.3352	14.9352	45.2704	0.00150901	-1.73081	0.301283	0.0839177		48.9104	34.5449	22.5425	105.998	0.00353326	-0.505369	0.70448	0.42534		24.1685	16.2845	15.7827	56.2357	0.00187452	-1.44711	0.366756	0.0457147		22.7463	22.9411	10.8769	56.5643	0.00188548	-1.39254	0.380892	0.00528014		CBU_0942	AAO90468.1	hypothetical exported protein					Periplasmic
CBU_0943	593.285	662.579	730.992	1986.86	0.0662285	0	41.2091	13.5243	54.7334	0.00182445	-5.78837	0.0180937	5.17123e-12		44.5025	68.4273	105.918	218.848	0.00729492	-3.74121	0.0747797	1.39626e-15		241.209	82.4374	121.047	444.694	0.0148231	-2.76942	0.146664	2.23709e-10		316.054	307.015	591.645	1214.71	0.0404905	-1.29448	0.407682	0.00166799		CBU_0943	AAO90469.2	rhodanese-related sulfurtransferase		607	P	Rhodanese-related sulfurtransferase	Unknown
CBU_0944	80.4736	39.3898	85.5707	205.434	0.0068478	0	297.021	307.732	604.753	0.0201584	0.886481	1.84866	0.578551		0	0	153.849	153.849	0.00512831	-1.07806	0.473664	0.557836		0	161.697	146.52	308.217	0.0102739	-0.1493	0.901688	0.938083		0	75.3903	156.343	231.733	0.00772444	-0.499109	0.707544	0.716797		CBU_0944	AAO90470.1	hypothetical protein					Unknown
CBU_0945	150.597	157.299	160.569	468.464	0.0156155	44.6169	60.7959	63.8964	169.309	0.00564364	-2.05086	0.24134	7.59843e-09		130.103	128.293	107.285	365.681	0.0121894	-0.95924	0.514328	8.13293e-05		113.163	131.899	135.608	380.67	0.012689	-0.950752	0.517363	0.000125707		121.363	109.944	118.027	349.333	0.0116444	-1.04436	0.48486	7.19277e-07		CBU_0945	AAO90471.1	hypothetical membrane associated protein					Unknown
CBU_0946	56.9667	113.123	80.236	250.326	0.0083442	79.3239	63.6119	75.697	218.633	0.00728776	-0.71102	0.610888	0.0237162		90.2888	65.9785	64.0027	220.27	0.00734233	-0.740399	0.598574	0.00607619		98.038	85.8465	67.1623	251.047	0.00836822	-0.579964	0.66898	0.0333118		112.005	76.9087	90.7983	279.712	0.00932372	-0.413828	0.750629	0.0825042		CBU_0946	AAO90472.1	RhuM	rhuM				Cytoplasmic
CBU_0948	39.7852	78.1249	50.8523	168.762	0.00562541	15.8518	16.6031	36.3099	68.7648	0.00229216	-1.84364	0.278618	0.0347315		28.5795	31.9289	63.8375	124.346	0.00414486	-0.949043	0.517976	0.0985016		71.5957	39.1748	84.7165	195.487	0.00651623	-0.371056	0.773216	0.524387		58.3611	22.8278	30.6555	111.844	0.00372814	-1.19219	0.437638	0.00839037		CBU_0948	AAO90473.1	hypothetical protein					Unknown
CBU_0949	1.16217	2.06548	1.46031	4.68796	0.000156265	37.6786	0	0	37.6786	0.00125595	2.51131	5.70137	0.115241		0	0	9.95495	9.95495	0.000331832	0.612914	1.52935	0.76857		0	0	10.1632	10.1632	0.000338774	0.680551	1.60275	0.730891		5.91664	6.98843	3.11553	16.0206	0.00053402	1.21359	2.31915	0.373733		CBU_0949	AAO90474.1	hypothetical cytosolic protein					Unknown
CBU_0952	212.393	426.795	335.68	974.869	0.0324956	94.3051	126.818	94.3569	315.48	0.010516	-2.14855	0.225539	6.71347e-12		190.334	172.674	243.473	606.481	0.020216	-1.21398	0.431077	6.85214e-07		211.045	202.472	244.964	658.481	0.0219494	-1.15556	0.448892	2.61264e-06		343.072	259.052	210.508	812.632	0.0270877	-0.838391	0.559267	0.000189538		CBU_0952	AAO90475.1	hypothetical exported protein					Unknown
CBU_0953	18.8127	12.7549	17.9849	49.5525	0.00165175	47.8701	15.6103	26.8827	90.3631	0.0030121	0.266052	1.20251	0.592449		22.7288	22.7936	25.1867	70.7091	0.00235697	-0.115901	0.922806	0.82811		14.1767	25.5989	17.2871	57.0628	0.00190209	-0.491971	0.711053	0.300558		14.4275	19.3027	16.0554	49.7856	0.00165952	-0.632411	0.645097	0.108828		CBU_0953	AAO90476.2	amino acid permease		531	E	Amino acid transporters	CytoplasmicMembrane
CBU_0954	84.2079	82.4381	98.2344	264.88	0.00882935	109.295	161.439	132.698	403.432	0.0134477	0.0258234	1.01806	0.952709		93.4399	162.543	163.014	418.997	0.0139666	0.0843333	1.0602	0.83107		101.02	70.5049	77.5581	249.083	0.00830276	-0.728992	0.603325	0.0320896		84.4035	63.967	74.2538	222.624	0.00742081	-0.881396	0.542842	0.00260102		CBU_0954	AAO90477.1	phosphohydrolase (MutT/nudix family protein)		2816	L	NTP pyrophosphohydrolases containing a Zn-finger, probably nucleic-acid-binding	Cytoplasmic
CBU_0955	266.542	388.858	250.251	905.651	0.0301884	415.035	510.933	512.015	1437.98	0.0479328	0.122652	1.08873	0.710717		230.379	430.619	510.76	1171.76	0.0390586	-0.163611	0.892788	0.627951		327.104	378.664	359.976	1065.74	0.0355248	-0.386755	0.764848	0.213329		367.949	360.311	344.754	1073.01	0.0357671	-0.343402	0.78818	0.248526		CBU_0955	AAO90478.1	response regulator	gacA.3	2197	TK	Response regulator containing a CheY-like receiver domain and an HTH DNA-binding domain	Cytoplasmic
CBU_0956	237.759	169.928	220.219	627.906	0.0209302	8.54522	18.3601	9.49029	36.3956	0.00121319	-4.72465	0.0378215	4.80462e-09		30.0933	16.7157	30.4404	77.2494	0.00257498	-3.66497	0.0788376	6.99416e-15		76.4144	84.5439	74.8155	235.774	0.00785913	-2.09462	0.234129	2.66384e-08		123.834	128.839	156.793	409.465	0.0136488	-1.25982	0.417597	0.000100742		CBU_0956	AAO90479.1	hypothetical membrane associated protein					Unknown
CBU_0957	141.12	91.0969	98.2593	330.476	0.0110159	4.09117	8.87652	18.0209	30.9886	0.00103295	-4.05908	0.0599923	5.47294e-09		4.7471	7.78802	6.20319	18.7383	0.000624611	-4.76825	0.0366955	1.32284e-13		27.0128	17.9823	9.53419	54.5292	0.00181764	-3.27246	0.103488	2.04103e-10		19.8703	26.1843	42.1112	88.1657	0.00293886	-2.55338	0.170355	3.32618e-09		CBU_0957	AAO90480.1	hypothetical protein					Unknown
CBU_0959	1566.34	1225.85	1703.83	4496.02	0.149867	135.615	113.944	128.174	377.732	0.0125911	-4.17091	0.0555175	1.37927e-34		251.397	273.828	228.932	754.157	0.0251386	-3.19756	0.109003	2.88957e-24		353.615	239.035	294.372	887.023	0.0295674	-2.99822	0.125154	1.71795e-21		321.964	606.636	296.486	1225.09	0.0408362	-2.50396	0.176293	5.74097e-16		CBU_0959	AAO90481.1	multidrug resistance transporter	Bcr family	2814	G	Arabinose efflux permease	CytoplasmicMembrane
CBU_0960	2212.27	1744.66	1719.95	5676.89	0.18923	49.5215	71.9087	61.3032	182.733	0.00609111	-5.56717	0.0210918	3.94202e-36		255.595	272.226	208.204	736.026	0.0245342	-3.58099	0.0835629	1.09021e-27		177.261	156.698	120.759	454.719	0.0151573	-4.31184	0.0503508	2.34324e-36		220.21	435.638	261.179	917.027	0.0305676	-3.25715	0.104592	3.7783e-25		CBU_0960	AAO90482.1	transcriptional regulator		1476	K	Predicted transcriptional regulators	Cytoplasmic
CBU_0961	1130.2	1026.46	722.597	2879.26	0.0959752	173.118	260.799	96.7156	530.632	0.0176877	-3.01813	0.123439	2.38868e-05		51.0139	461.526	241.763	754.303	0.0251434	-2.49409	0.177502	1.23069e-06		367.262	425.934	231.347	1024.54	0.0341514	-2.16535	0.222928	9.31678e-06		459.236	414.647	421.513	1295.4	0.0431799	-1.79399	0.288373	4.93731e-06		CBU_0961	AAO90483.2	hypothetical protein					Unknown
CBU_0962	95.3686	154.878	149.635	399.882	0.0133294	168.492	117.785	131.06	417.337	0.0139112	-0.471676	0.721126	0.178243		215.006	160.365	55.9703	431.341	0.014378	-0.490384	0.711836	0.120792		220.057	288.657	204.403	713.117	0.0237706	0.224138	1.16808	0.497124		250.93	238.863	179.64	669.432	0.0223144	0.159026	1.11653	0.612443		CBU_0962	AAO90484.1	short chain dehydrogenase		300	R	Short-chain dehydrogenases of various substrate specificities	Extracellular
CBU_0963	321.184	552.251	589.437	1462.87	0.0487624	326.989	245.463	220.75	793.201	0.02644	-1.41364	0.375364	7.59915e-05		816.026	370.548	217.596	1404.17	0.0468057	-0.667649	0.629532	0.0517496		636.53	569.174	539.962	1745.67	0.0581889	-0.340332	0.78986	0.352867		815.588	695.814	506.561	2017.96	0.0672655	-0.123624	0.917879	0.744795		CBU_0963	AAO90485.2	thioredoxin peroxidase	bcp	1225	O	Peroxiredoxin	Cytoplasmic
CBU_0964	31.6099	37.1737	46.6865	115.47	0.00384901	47.8152	37.0411	5.17608	90.0323	0.00300108	-0.912166	0.531387	0.0672963		42.3912	21.0089	24.9824	88.3825	0.00294608	-0.9993	0.500243	0.0181787		10.7076	26.4658	16.2627	53.4361	0.0017812	-1.76695	0.293828	0.000189321		18.3422	15.1383	22.1054	55.5859	0.00185286	-1.66844	0.314592	4.11017e-06		CBU_0964	AAO90486.2	hypothetical protein					Unknown
CBU_0964a	481.934	1091.76	747.663	2321.36	0.0773787	2063.95	2494.98	2519.1	7078.03	0.235934	1.10103	2.14508	3.59953e-05		1878.24	2845.26	2423.13	7146.63	0.238221	1.10495	2.15091	6.14539e-06		2038.68	2092.55	2522.68	6653.92	0.221797	0.936612	1.91403	0.000177812		1910.09	1724.55	1719.77	5354.42	0.178481	0.653569	1.57305	0.00556046		CBU_0964a	ACI15268.1	hypothetical protein					CytoplasmicMembrane
CBU_0965	73.6803	114.127	102.847	290.654	0.00968847	319.052	263.88	286.194	869.127	0.0289709	1.04121	2.05795	2.01871e-09		280.432	232.509	199.133	712.074	0.0237358	0.718142	1.64506	2.42658e-05		256.22	322.161	323.187	901.569	0.0300523	1.01499	2.02089	9.23451e-10		403.397	306.023	232.944	942.363	0.0314121	1.09528	2.13654	4.12588e-12		CBU_0965	AAO90487.1	cytochrome d ubiquinol oxidase subunit I	cydA-2	1271	C	Cytochrome bd-type quinol oxidase, subunit 1	CytoplasmicMembrane
CBU_0966	33.8209	43.2288	34.3499	111.4	0.00371332	181.531	219.266	139.403	540.2	0.0180067	1.71646	3.28629	9.82432e-14		253.547	206.681	129.509	589.737	0.0196579	1.79996	3.48211	3.11112e-17		210.213	258.057	240.095	708.364	0.0236121	2.03456	4.09698	5.09596e-22		271.516	288.065	204.538	764.119	0.0254706	2.17482	4.51529	1.58411e-27		CBU_0966	AAO90488.1	cytochrome d ubiquinol oxidase subunit II	cydB	1294	C	Cytochrome bd-type quinol oxidase, subunit 2	CytoplasmicMembrane
CBU_0967	103.239	206.796	144.519	454.555	0.0151518	266.89	1096.69	1410.44	2774.02	0.0924673	2.08278	4.23624	0.00139572		612.166	348.565	141.029	1101.76	0.0367253	0.696633	1.62072	0.375864		973.006	323.395	439.559	1735.96	0.0578653	1.34029	2.53202	0.0434208		391.574	483.755	625.372	1500.7	0.0500234	1.16587	2.24368	0.0272015		CBU_0967	AAO90489.2	YbgT protein	ybgT				Unknown
CBU_0968	162.622	162.938	239.887	565.446	0.0188482	292.452	431.339	215.055	938.846	0.0312949	0.156175	1.11433	0.651741		844.364	579.503	451.415	1875.28	0.0625094	1.10852	2.15625	2.6249e-05		637.902	570.782	696.934	1905.62	0.0635206	1.10942	2.15758	2.74983e-05		807.558	823.495	638.682	2269.73	0.0756578	1.38636	2.61419	3.48959e-08		CBU_0968	AAO90490.1	phospholipase D					Unknown
CBU_0970	16.3517	47.1791	21.4885	85.0193	0.00283398	256.418	232.557	254.1	743.075	0.0247692	2.64472	6.25375	4.62575e-15		219.963	133.833	135.888	489.685	0.0163228	1.99961	3.99893	3.16335e-09		198.072	195.198	280.4	673.67	0.0224557	2.42543	5.3719	2.99679e-13		386.405	155.318	172.927	714.65	0.0238217	2.50131	5.66201	1.22657e-14		CBU_0970	AAO90492.1	hypothetical exported membrane spanning protein					CytoplasmicMembrane
CBU_0971	61.7137	64.204	82.8973	208.815	0.0069605	97.871	74.0842	75.715	247.67	0.00825567	-0.323111	0.799344	0.331972		149.869	171.722	207.778	529.369	0.0176456	0.763934	1.69811	0.00258236		195.049	160.494	220.77	576.314	0.0192105	0.823653	1.76988	0.00111653		177.269	134.425	136.568	448.262	0.0149421	0.477163	1.392	0.055956		CBU_0971	AAO90493.1	dihydroorotate dehydrogenase	pyrD	167	F	Dihydroorotate dehydrogenase	CytoplasmicMembrane
CBU_0972	129.49	191.315	208.445	529.25	0.0176417	142.978	137.675	90.2055	370.858	0.0123619	-1.05728	0.480536	0.00111274		195.868	237.766	337.552	771.186	0.0257062	0.00351884	1.00244	0.99223		195.787	274.83	218.562	689.179	0.0229726	-0.240988	0.846166	0.438811		308.695	202.815	208.904	720.413	0.0240138	-0.158458	0.895982	0.59351		CBU_0972	AAO90494.1	hypothetical cytosolic protein					Cytoplasmic
CBU_0973	42.8889	87.9553	77.3796	208.224	0.0069408	73.3539	82.2839	58.4409	214.079	0.00713596	-0.479794	0.71708	0.108595		116.083	72.1294	76.159	264.371	0.00881237	-0.214155	0.862051	0.442978		92.9836	98.6028	131.697	323.284	0.0107761	0.0420939	1.02961	0.89121		139.971	98.9922	107.954	346.917	0.0115639	0.164835	1.12104	0.518981		CBU_0973	AAO90495.1	isovaleryl-CoA dehydrogenase		1960	I	Acyl-CoA dehydrogenases	Cytoplasmic
CBU_0974	32.2791	43.1281	55.0332	130.44	0.00434801	25.3809	56.1604	39.9606	121.502	0.00405006	-0.657442	0.634002	0.166637		139.896	69.0994	25.1589	234.154	0.00780514	0.209642	1.1564	0.657544		93.6057	77.8924	103.171	274.669	0.00915564	0.454947	1.37073	0.288877		105.177	94.2951	122.648	322.12	0.0107373	0.718926	1.64596	0.0661394		CBU_0974	AAO90496.1	acetyl-CoA acetyltransferase		183	I	Acetyl-CoA acetyltransferase	Cytoplasmic
CBU_0975	29.5889	39.5784	51.6358	120.803	0.00402677	51.263	83.3546	42.9081	177.526	0.00591752	-0.00139044	0.999037	0.998421		125.639	94.3116	51.8008	271.752	0.00905839	0.564895	1.47928	0.0477113		103.762	133.772	147.282	384.816	0.0128272	1.04067	2.05718	0.000107445		126.747	98.6295	106.055	331.432	0.0110477	0.856244	1.81032	0.00106401		CBU_0975	AAO90497.2	methylcrotonyl-CoA carboxylase carboxyl transferase subunit		4799	I	Acetyl-CoA carboxylase, carboxyltransferase component (subunits alpha and beta)	Cytoplasmic
CBU_0976	24.9329	41.3968	37.1104	103.44	0.003448	23.1084	51.1369	74.6913	148.937	0.00496456	-0.0239532	0.983534	0.959507		98.269	75.89	63.4117	237.571	0.00791902	0.625658	1.54291	0.0229071		103.713	105.726	114.654	324.094	0.0108031	1.03983	2.05599	3.91731e-05		85.1678	73.0828	77.4067	235.657	0.00785524	0.604565	1.52052	0.00810203		CBU_0976	AAO90498.1	methylglutaconyl-CoA hydratase		1024	I	Enoyl-CoA hydratase/carnithine racemase	Cytoplasmic
CBU_0977	7.87086	10.4014	13.3315	31.6037	0.00105346	15.5954	17.4319	12.568	45.5953	0.00151984	-0.0261608	0.98203	0.959507		25.1906	18.795	12.205	56.1906	0.00187302	0.2314	1.17397	0.541691		21.6786	20.4789	23.0801	65.2376	0.00217459	0.422996	1.34071	0.224019		25.2394	19.1059	22.3164	66.6617	0.00222206	0.472273	1.38729	0.0963932		CBU_0977	AAO90499.1	methylcrotonyl-CoA carboxylase biotin-containing subunit		4770	I	Acetyl/propionyl-CoA carboxylase, alpha subunit	Cytoplasmic
CBU_0978	194.262	217.476	257.096	668.833	0.0222944	51.3755	101.618	87.9542	240.947	0.00803158	-2.04894	0.241662	1.05112e-06		127.373	142.769	175.503	445.645	0.0148548	-1.16235	0.446786	0.000358525		187.431	146.319	144.598	478.348	0.0159449	-1.11561	0.461497	0.000651974		92.804	155.632	117.122	365.558	0.0121853	-1.45914	0.363711	6.13609e-07		CBU_0978	AAO90500.1	hypothetical membrane associated protein					Unknown
CBU_0979	16213.7	13667	19911.4	49792.1	1.65974	1304.79	1226.92	1258.14	3789.85	0.126328	-4.30507	0.0505878	7.64708e-71		4301.44	3744.09	3284.4	11329.9	0.377664	-2.75694	0.147938	1.90049e-36		6672.39	6342.34	7375.1	20389.8	0.679661	-1.94938	0.258928	4.26878e-19		8426.16	10122.6	8894.15	27443	0.914765	-1.48277	0.3578	8.90905e-12		CBU_0979	AAO90501.1	lipoprotein					Unknown
CBU_0980	23535.8	22578.2	31507.2	77621.2	2.58737	124.769	131.155	26.8814	282.805	0.00942683	-8.66907	0.00245669	9.30186e-59		1129.84	1364.1	934.361	3428.3	0.114277	-5.10716	0.0290129	2.35084e-58		10705.6	7818.34	8353.71	26877.6	0.895922	-2.1669	0.222689	3.08332e-12		15978.2	26330.5	29646.6	71955.3	2.39851	-0.698149	0.616363	0.0335784		CBU_0980	AAO90502.1	lipoprotein					Unknown
CBU_0981	5.29432	5.74435	0	11.0387	0.000367955	0	356.425	376.116	732.542	0.0244181	5.44673	43.6144	0.0053446	12	0	0	564.114	564.114	0.0188038	5.09327	34.1372	0.00631454	10	198.205	0	390.719	588.924	0.0196308	5.08511	33.9446	0.00705073	9	0	0	0	0	0	0.724483	1.65231	0.764719		CBU_0981	AAO90503.1	hypothetical protein					Unknown
CBU_0982	136.957	158.968	169.718	465.643	0.0155214	51.6007	53.6251	50.9043	156.13	0.00520434	-2.14221	0.226532	1.83602e-13		70.2659	73.3051	58.1564	201.727	0.00672425	-1.79712	0.287748	2.60138e-14		56.3647	71.5704	68.1133	196.048	0.00653495	-1.89006	0.269796	4.28255e-15		52.6091	64.3147	64.8288	181.753	0.00605842	-1.95309	0.258262	4.10704e-21		CBU_0982	AAO90504.1	3-deoxy-7-phosphoheptulonate synthase		722	E	3-deoxy-D-arabino-heptulosonate 7-phosphate (DAHP) synthase	Cytoplasmic
CBU_0984	32.4554	33.0073	25.2446	90.7073	0.00302358	38.7523	20.9985	35.3573	95.1081	0.00317027	-0.508557	0.702925	0.400608		18.687	37.5831	19.8552	76.1254	0.00253751	-0.840312	0.558523	0.101637		47.0654	27.6674	18.7264	93.4591	0.0031153	-0.589519	0.664565	0.257236		37.0969	18.7847	15.6314	71.513	0.00238377	-0.994465	0.501922	0.0186276		CBU_0984	AAO90505.1	prephenate dehydrogenase		287	E	Prephenate dehydrogenase	Cytoplasmic
CBU_0985	11.9367	18.4489	12.3021	42.6877	0.00142292	89.5034	89.016	37.9054	216.425	0.00721416	1.80634	3.49753	1.42178e-05		27.7228	56.5825	31.529	115.834	0.00386115	0.894443	1.85889	0.0379016		23.1566	50.8596	32.2581	106.274	0.00354247	0.685861	1.60866	0.140215		9.52718	13.3373	8.39732	31.2618	0.00104206	-1.00517	0.498211	0.0236069		CBU_0985	AAO90506.1	hypothetical cytosolic protein					Cytoplasmic
CBU_0986	80.3414	122.586	131.541	334.469	0.011149	120.438	133.466	101.633	355.538	0.0118513	-0.45427	0.729879	0.148141		236.639	140.444	100.558	477.642	0.0159214	-0.0830318	0.944072	0.80382		234.18	173.052	273.157	680.389	0.0226796	0.415922	1.33415	0.118852		262.306	214.2	210.149	686.655	0.0228885	0.447157	1.36335	0.0717323		CBU_0986	AAO90507.2	23S rRNA Gm2251 methyltransferase		566	J	rRNA methylases	Cytoplasmic
CBU_0987	46.3595	68.8983	52.1572	167.415	0.0055805	9.93184	5.52173	10.6186	26.0722	0.000869072	-3.21723	0.107527	6.72966e-06		11.5907	16.7297	5.23747	33.5579	0.0011186	-2.87303	0.1365	1.82737e-09		19.6566	15.1267	19.6	54.3833	0.00181278	-2.23355	0.212635	9.26789e-08		39.1399	37.4365	32.7484	109.325	0.00364416	-1.20195	0.434687	8.36404e-06		CBU_0987	AAO90508.2	rare lipoprotein A		797	M	Lipoproteins	Cytoplasmic
CBU_0988	285.775	429.566	541.257	1256.6	0.0418866	148.288	196.121	156.397	500.805	0.0166935	-1.86956	0.273657	8.48292e-10		218.282	167.403	97.4237	483.109	0.0161036	-1.9697	0.255306	3.20304e-12		180.135	191.232	102.589	473.956	0.0157985	-2.01388	0.247606	1.51135e-12		214.197	190.497	162.169	566.863	0.0188954	-1.73854	0.299673	4.05036e-11		CBU_0988	AAO90509.1	uracil-DNA glycosylase	ung	692	L	Uracil DNA glycosylase	Cytoplasmic
CBU_0993	49.109	70.6872	40.9143	160.71	0.00535701	485.71	426.338	395.793	1307.84	0.0435947	2.47683	5.56671	5.06442e-21		355.257	221.933	267.246	844.436	0.0281479	1.81067	3.50806	3.25985e-12		274.123	266.525	243.905	784.553	0.0261518	1.6703	3.18281	2.66618e-10		329.963	407.169	252.419	989.551	0.032985	2.03495	4.0981	2.48408e-17		CBU_0993	AAO90514.1	peptide deformylase	def	242	J	N-formylmethionyl-tRNA deformylase	Cytoplasmic
CBU_0994	0	17.233	3.56544	20.7985	0.000693283	246.36	254.59	282.087	783.037	0.0261012	4.78719	27.6113	0.00294316	19	0	0	0	0	0	1.28937	2.44421	0.549346		162.168	0	0	162.168	0.00540559	2.41249	5.32393	0.228804		44.8679	34.5539	0	79.4218	0.00264739	1.44171	2.71644	0.462599		CBU_0994	AAO90515.1	hypothetical protein					Unknown
CBU_0995	46.2891	73.0782	52.2932	171.66	0.00572202	134.566	139.229	86.7961	360.591	0.0120197	0.535699	1.44964	0.394524		93.3813	80.2008	157.761	331.343	0.0110448	0.398089	1.31776	0.48613		46.9433	89.5554	74.5015	211	0.00703334	-0.315625	0.803503	0.637685		63.0576	109.118	31.5555	203.731	0.00679102	-0.292057	0.816737	0.566577		CBU_0995	AAO90516.2	cytochrome c oxidase polypeptide II					CytoplasmicMembrane
CBU_0996	46.3326	62.0873	64.4026	172.822	0.00576075	66.8913	79.0939	52.5089	198.494	0.00661647	-0.354826	0.781964	0.387907		85.8793	49.5872	35.1103	170.577	0.0056859	-0.628595	0.646806	0.0799377		62.5661	56.9488	42.7025	162.217	0.00540724	-0.709969	0.611333	0.0501493		60.6708	95.659	49.3192	205.649	0.00685497	-0.329898	0.795593	0.321286		CBU_0996	AAO90517.1	protoheme IX farnesyltransferase	ctaB	109	O	Polyprenyltransferase (cytochrome oxidase assembly factor)	CytoplasmicMembrane
CBU_0997	365.308	475.632	450.372	1291.31	0.0430437	854.047	668.298	225.67	1748.01	0.0582672	-0.109389	0.926981	0.889499		1469.2	377.612	362.645	2209.46	0.0736485	0.129248	1.09372	0.838922		1019.34	485.092	1208.79	2713.22	0.0904406	0.450474	1.36649	0.388658		1153.75	1271.58	900.833	3326.16	0.110872	0.774475	1.71057	0.045023		CBU_0997	AAO90518.2	hypothetical protein					CytoplasmicMembrane
CBU_0998	19.0248	27.0361	26.8107	72.8716	0.00242905	165.07	152.089	154.286	471.444	0.0157148	2.14692	4.4288	3.00035e-19		113.511	193.63	184.495	491.635	0.0163878	2.20626	4.61478	5.38084e-23		116.481	120.284	110.244	347.009	0.011567	1.6333	3.10222	3.09685e-12		104.608	81.0597	78.7422	264.41	0.00881365	1.25906	2.3934	1.28244e-08		CBU_0998	AAO90519.1	adenylosuccinate synthetase	purA	104	F	Adenylosuccinate synthase	Cytoplasmic
CBU_0999	29.0644	37.2169	28.8871	95.1683	0.00317228	127.973	118.426	129.866	376.265	0.0125422	1.42646	2.68786	1.39307e-08		99.536	131.661	143.579	374.775	0.0124925	1.41416	2.66505	1.59699e-09		97.2759	112.587	147.285	357.149	0.011905	1.27142	2.414	1.02168e-07		109.557	70.405	66.139	246.101	0.00820338	0.748991	1.68062	0.00122995		CBU_0999	AAO90520.2	GTP-binding protein	hflX	2262	R	GTPases	Cytoplasmic
CBU_1000	149.29	124.493	132.705	406.488	0.0135496	383.192	306.04	308.506	997.739	0.033258	0.699046	1.62343	0.00447425		414.039	427.26	324.904	1166.2	0.0388734	0.894404	1.85884	7.08883e-05		336.05	441.195	432.823	1210.07	0.0403356	0.897843	1.86328	7.00195e-05		381.747	333.415	320.906	1036.07	0.0345356	0.706044	1.63132	0.00120398		CBU_1000	AAO90521.1	lipoprotein releasing system ATP-binding protein	lolD	1136	V	ABC-type antimicrobial peptide transport system, ATPase component	CytoplasmicMembrane
CBU_1001	192.009	233.836	205.713	631.557	0.0210519	457.11	481.924	474.803	1413.84	0.0471279	0.601282	1.51706	0.00330273		335.652	460.626	470.311	1266.59	0.0422196	0.43617	1.35301	0.0340554		315.745	401.282	440.196	1157.22	0.0385741	0.23098	1.17363	0.295552		361.953	290.908	262.51	915.37	0.0305123	-0.080562	0.945689	0.730627		CBU_1001	AAO90522.1	lipoprotein releasing system transmembrane protein	lolC	4591	M	ABC-type transport system, involved in lipoprotein release, permease component	CytoplasmicMembrane
CBU_1002	17.0289	33.779	20.0171	70.825	0.00236083	4.59503	50.5507	19.8845	75.0302	0.00250101	-0.462745	0.725604	0.397873		29.4999	24.432	21.4074	75.3393	0.00251131	-0.463062	0.725445	0.303961		41.0201	42.1842	36.6393	119.844	0.00399479	0.169471	1.12465	0.709813		36.6345	21.3662	21.3889	79.3895	0.00264632	-0.418702	0.748097	0.25212		CBU_1002	AAO90523.1	biotin operon repressor	birA	340	H	Biotin-(acetyl-CoA carboxylase) ligase	Cytoplasmic
CBU_1003	3.72129	3.07348	3.73103	10.5258	0.00035086	33.0578	21.7915	35.7364	90.5858	0.00301953	2.52163	5.74231	5.90065e-05		23.1863	19.261	20.5117	62.959	0.00209863	1.96503	3.9042	0.00102322		36.905	20.0988	3.77002	60.7737	0.00202579	1.89745	3.72554	0.00199919		12.783	5.48866	15.6703	33.942	0.0011314	1.02107	2.02943	0.077457		CBU_1003	AAO90524.1	dethiobiotin synthetase	bioD	132	H	Dethiobiotin synthetase	Cytoplasmic
CBU_1004	1.59407	0.903391	1.32828	3.82574	0.000127525	104.78	64.0183	66.7548	235.553	0.00785177	5.36851	41.3126	1.73229e-27	13	52.2512	61.811	64.3579	178.42	0.00594734	4.95147	30.9414	4.7702e-26	11	41.8427	46.5302	66.0377	154.411	0.00514702	4.67702	25.5813	7.04586e-22	12	33.3453	13.5246	24.2371	71.107	0.00237023	3.55533	11.756	2.29566e-14	14	CBU_1004	AAO90525.1	biotin synthesis protein	bioC.2	2226	H	Methylase involved in ubiquinone/menaquinone biosynthesis	Cytoplasmic
CBU_1005	3.76605	4.17815	3.47139	11.4156	0.00038052	76.4872	41.3123	94.6192	212.419	0.00708062	3.65769	12.6204	1.40903e-13		34.1943	84.7441	88.4571	207.395	0.00691318	3.64642	12.5222	6.57703e-17		75.7679	74.3108	73.9457	224.024	0.00746748	3.66544	12.6884	8.87668e-17		69.101	30.8789	35.0477	135.028	0.00450092	2.9311	7.62691	8.03097e-13		CBU_1005	AAO90526.1	carboxylesterase	bioH	596	R	Predicted hydrolases or acyltransferases (alpha/beta hydrolase superfamily)	Cytoplasmic
CBU_1006	5.08298	4.18928	4.89677	14.169	0.000472301	96.1529	110.32	156.363	362.836	0.0120945	4.09429	17.0806	8.13695e-42		158.305	155.861	107.407	421.572	0.0140524	4.27457	19.3541	8.72786e-53	15	163.298	150.366	157.914	471.578	0.0157193	4.40306	21.157	4.09288e-56	13	102.068	61.3897	51.5692	215.027	0.00716756	3.2696	9.64376	9.58764e-33	23	CBU_1006	AAO90527.1	8-amino-7-oxononanoate synthase	bioF	156	H	7-keto-8-aminopelargonate synthetase and related enzymes	Cytoplasmic
CBU_1007	4.92898	3.93805	4.24116	13.1082	0.00043694	51.7484	57.5839	55.4405	164.773	0.00549242	3.06004	8.33995	1.6738e-13		184.388	112.654	85.5863	382.628	0.0127543	4.22205	18.6622	1.82867e-33	17	115.645	120.897	68.0761	304.618	0.0101539	3.88265	14.75	1.95465e-27	21	89.9079	74.3286	38.2277	202.464	0.0067488	3.29535	9.81746	1.18308e-21	21	CBU_1007	AAO90528.1	biotin synthase	bioB	502	H	Biotin synthase and related enzymes	Cytoplasmic
CBU_1008	1.14823	0.812225	0.780361	2.74082	9.13606e-05	35.5143	52.7622	53.9763	142.253	0.00474176	5.11062	34.5502	6.44618e-29	16	45.017	48.6989	34.0882	127.804	0.00426014	4.92722	30.4257	1.10553e-29	12	52.9346	32.6701	36.7444	122.349	0.0040783	4.83804	28.6018	4.00047e-28	11	40.6735	16.5651	12.4957	69.7343	0.00232448	3.99208	15.9124	5.76115e-21	6	CBU_1008	AAO90529.1	adenosylmethionine-8-amino-7-oxononanoate aminotransferase	bioA	161	H	Adenosylmethionine-8-amino-7-oxononanoate aminotransferase	Cytoplasmic
CBU_1010	11.2095	10.542	11.7883	33.5398	0.00111799	108.907	77.1644	98.4025	284.474	0.00948248	2.51094	5.69993	1.01451e-06		73.8107	59.3996	74.6407	207.851	0.00692837	2.02776	4.07771	1.61502e-05		50.967	42.7207	50.816	144.504	0.00481679	1.46144	2.75383	0.00751006		38.4582	39.3799	43.1484	120.986	0.00403288	1.23332	2.35108	0.00330258		CBU_1010	AAO90530.2	hypothetical protein		1993	S	Uncharacterized conserved protein	Cytoplasmic
CBU_1011	19.6346	25.4978	26.2513	71.3836	0.00237945	50.7813	64.183	32.9907	147.955	0.00493183	0.498497	1.41274	0.245555		72.2656	94.5912	139.447	306.303	0.0102101	1.55601	2.94039	9.8096e-07		25.8659	63.7842	64.1801	153.83	0.00512768	0.456419	1.37213	0.239945		43.2205	48.1373	41.8901	133.248	0.0044416	0.308004	1.23799	0.381222		CBU_1011	AAO90531.1	lignostilbene-alpha	beta-dioxygenase	3670	Q	Lignostilbene-alpha,beta-dioxygenase and related enzymes	Unknown
CBU_1014	3.38836	9.44276	9.64177	22.4729	0.000749096	66.7225	0	0	66.7225	0.00222408	1.14424	2.21029	0.497717		39.0744	32.8358	144.029	215.939	0.00719798	2.76206	6.78366	0.00932272		39.641	35.2794	35.1647	110.085	0.0036695	1.70433	3.25877	0.197231		46.8187	17.277	0	64.0956	0.00213652	0.881721	1.84257	0.45669		CBU_1014	AAO90534.1	hypothetical membrane associated protein					Unknown
CBU_1015	11.6163	9.84177	11.3342	32.7922	0.00109307	56.8819	0	25.3988	82.2807	0.00274269	0.769652	1.70486	0.392587		13.4056	11.176	28.8349	53.4166	0.00178055	0.117028	1.0845	0.902988		0	28.0211	0	28.0211	0.000934037	-0.974891	0.508778	0.362583		11.865	6.39373	6.92662	25.1854	0.000839513	-1.03751	0.487167	0.173383		CBU_1015	AAO90535.1	hypothetical cytosolic protein					Cytoplasmic
CBU_1016	6.05065	0	1.46275	7.5134	0.000250447	0	0	0	0	0	2.01998	4.05577	0.678808		0	55.9425	0	55.9425	0.00186475	2.07358	4.20929	0.69054		0	0	0	0	0	1.05807	2.08214	0.845776		0	0	0	0	0	-0.76963	0.586568	0.879904		CBU_1016	AAO90536.1	hypothetical protein					Unknown
CBU_1017	66.9009	65.3814	67.3593	199.642	0.00665472	65.4893	52.0715	77.1827	194.743	0.00649145	-0.618004	0.651572	0.0692393		253.746	190.844	168.263	612.853	0.0204284	0.998399	1.99778	4.61308e-05		247.258	197.055	195.92	640.234	0.0213411	1.03875	2.05444	2.36201e-05		271.106	189.331	161.611	622.049	0.020735	0.996654	1.99537	1.75998e-05		CBU_1017	AAO90537.1	hypothetical ATPase		1373	R	Predicted ATPase (AAA+ superfamily)	Cytoplasmic
CBU_1018	21.1773	43.283	27.4512	91.9115	0.00306372	37.6786	22.2766	0	59.9552	0.0019985	-1.09928	0.466749	0.339578		10.7398	34.1344	19.9099	64.7841	0.00215947	-0.999496	0.500175	0.258773		61.5119	12.2808	0	73.7927	0.00245976	-0.821539	0.565838	0.363944		27.5326	30.2832	9.94088	67.7566	0.00225855	-0.98674	0.504617	0.149676		CBU_1018	AAO90538.1	hypothetical protein		4994	S	Uncharacterized protein conserved in bacteria	Cytoplasmic
CBU_1019	44.6167	89.0012	31.7647	165.383	0.00551275	0	45.9296	0	45.9296	0.00153099	-2.31105	0.201514	0.103895		80.4958	90.9261	196.095	367.517	0.0122506	0.639465	1.55775	0.382406		81.628	97.4324	24.8528	203.913	0.00679711	-0.2875	0.819321	0.750119		67.0856	86.0824	44.965	198.133	0.00660443	-0.276851	0.825391	0.697731		CBU_1019	AAO90539.2	hypothetical protein					Unknown
CBU_1020	0	0	1.4028	1.4028	4.67599e-05	0	36.3699	0	36.3699	0.00121233	4.13202	17.5333	0.469106		0	0	19.0151	19.0151	0.000633836	3.14048	8.8182	0.606317		0	0	0	0	0	2.18875	4.5591	0.723644		0	0	0	0	0	0.361058	1.28437	0.951903		CBU_1020	AAO90540.1	hypothetical protein					CytoplasmicMembrane
CBU_1021	185.173	302.481	291.681	779.334	0.0259778	131.851	200.917	225.947	558.714	0.0186238	-1.02189	0.492471	0.00317128		158.875	157.786	239.125	555.786	0.0185262	-1.03157	0.489178	0.000450119		149.547	218.659	250.671	618.877	0.0206292	-0.950265	0.517537	0.00140157		317.767	218.381	190.064	726.212	0.0242071	-0.696234	0.617181	0.00619873		CBU_1021	AAO90541.1	nucleotidyltransferase					Cytoplasmic
CBU_1022	64.036	66.2604	67.8515	198.148	0.00660493	24.0803	25.1004	77.5202	126.701	0.00422336	-1.23331	0.425342	0.173328		55.6515	23.7866	38.4623	117.9	0.00393001	-1.37342	0.385975	0.0697723		55.7451	26.9495	13.4216	96.1163	0.00320388	-1.69082	0.309752	0.034682		91.9244	45.7091	9.47533	147.109	0.00490363	-1.08766	0.470523	0.070153		CBU_1022	AAO90542.1	nucleotidyltransferase					Cytoplasmic
CBU_1023	8.01489	13.0378	11.1526	32.2053	0.00107351	9.14029	5.06141	4.91584	19.1175	0.000637251	-1.27402	0.413505	0.14464		16.0087	8.82367	9.48068	34.3131	0.00114377	-0.497114	0.708523	0.386899		17.8249	16.7447	23.2943	57.8638	0.00192879	0.237837	1.17922	0.658218		24.7565	16.9252	14.2065	55.8881	0.00186294	0.20136	1.14978	0.625668		CBU_1023	AAO90543.2	quinone oxidoreductase		604	CR	NADPH:quinone reductase and related Zn-dependent oxidoreductases	Cytoplasmic
CBU_1023a	20.1504	19.4716	33.2775	72.8995	0.00242998	56.6846	0	30.2236	86.9082	0.00289694	-0.291955	0.816794	0.8173		0	41.9569	14.9765	56.9334	0.00189778	-0.897985	0.536636	0.416038		49.0966	31.2963	46.6788	127.072	0.00423572	0.154506	1.11304	0.880413		5.07938	3.83932	16.5363	25.455	0.000848499	-2.20897	0.216288	0.017429		CBU_1023a	ACI15269.1	hypothetical protein					Unknown
CBU_1027	36.9663	60.5582	72.3726	169.897	0.00566324	60.5809	28.6938	74.2088	163.484	0.00544945	-0.583669	0.667265	0.105898		90.4221	150.702	132.113	373.236	0.0124412	0.596278	1.51181	0.048861		122.161	103.936	138.542	364.639	0.0121546	0.497672	1.41193	0.109318		135.616	142.367	104.669	382.651	0.012755	0.59163	1.50695	0.0413765		CBU_1027	AAO90547.1	ATPase		433	R	Predicted ATPase	Unknown
CBU_1028	39.1839	44.7584	48.3018	132.244	0.00440813	47.9631	64.2647	58.0839	170.312	0.00567706	-0.202083	0.869294	0.731484		43.591	120.934	202.506	367.031	0.0122344	0.945898	1.92639	0.0434515		41.5062	115.311	48.9303	205.747	0.00685825	-0.0229263	0.984234	0.971181		59.7849	61.5517	60.7537	182.09	0.00606968	-0.143029	0.905616	0.785191		CBU_1028	AAO90548.1	hypothetical protein					Cytoplasmic
CBU_1031	295.933	405.024	537.398	1238.36	0.0412785	116.343	89.3021	87.1282	292.773	0.00975911	-2.62574	0.162022	1.41015e-09		200.028	383.126	546.331	1129.48	0.0376495	-0.660638	0.632599	0.0598548		270.994	329.636	267.474	868.104	0.0289368	-1.13459	0.455464	0.00105795		263.543	242.63	220.98	727.154	0.0242385	-1.36181	0.389093	2.72577e-05		CBU_1031	AAO90549.2	lysozyme		3772	R	Phage-related lysozyme (muraminidase)	Unknown
CBU_1034	65.2546	100.951	107.134	273.339	0.0091113	136.096	93.3766	110.016	339.488	0.0113163	-0.222916	0.856832	0.536622		121	103.762	144.912	369.674	0.0123225	-0.122045	0.918884	0.722583		73.3248	104.782	130.516	308.622	0.0102874	-0.445084	0.734542	0.152865		107.286	108.43	66.0417	281.757	0.0093919	-0.540933	0.687326	0.0412673		CBU_1034	AAO90552.2	CDP-diacylglycerol--glycerol-3-phosphate 3-phosphatidyltransferase	pgsA	558	I	Phosphatidylglycerophosphate synthase	CytoplasmicMembrane
CBU_1035	64.685	79.3096	73.7387	217.733	0.00725778	79.9013	72.6239	64.0616	216.587	0.00721956	-0.567707	0.674688	0.0204924		116.074	79.1138	75.0163	270.204	0.00900679	-0.290234	0.817769	0.170064		102.549	98.0285	99.4151	299.992	0.00999974	-0.168795	0.889585	0.451853		112.107	96.5854	87.5024	296.195	0.00987317	-0.165664	0.891518	0.390239		CBU_1035	AAO90553.1	nicotinate phosphoribosyltransferase		1488	H	Nicotinic acid phosphoribosyltransferase	Cytoplasmic
CBU_1035d	125.604	174.457	164.769	464.83	0.0154943	709.575	846.51	964.225	2520.31	0.0840104	1.88867	3.70293	2.43581e-18		708.048	594.739	356.819	1659.61	0.0553202	1.24519	2.37049	2.68321e-09		781.808	1117.55	1033.63	2932.99	0.0977663	2.02722	4.07619	1.08234e-25		890.455	787.568	741.863	2419.89	0.0806629	1.78409	3.44401	1.98393e-23		CBU_1035d	ACI15270.1	cytochrome O ubiquinol oxidase protein	cyoD	3125	C	Heme/copper-type cytochrome/quinol oxidase, subunit 4	CytoplasmicMembrane
CBU_1038	98.9863	138.641	111.452	349.079	0.011636	729.529	824.813	868.344	2422.69	0.0807562	2.24741	4.74831	4.43476e-21		744.91	612.869	309.105	1666.88	0.0555628	1.65124	3.14104	3.1461e-12		625.156	950.877	1144.83	2720.87	0.0906955	2.32512	5.01109	5.65563e-24		791.583	738.072	724.651	2254.31	0.0751435	2.09875	4.28337	9.86275e-21		CBU_1038	AAO90554.1	cytochrome c oxidase polypeptide III	cyoC	1845	C	Heme/copper-type cytochrome/quinol oxidase, subunit 3	CytoplasmicMembrane
CBU_1039	79.8744	109.915	99.3901	289.179	0.00963931	445.425	519.326	452.44	1417.19	0.0472397	1.74386	3.34931	8.68118e-14		410.504	232.9	152.852	796.256	0.0265419	0.8465	1.79813	0.000458717		313.504	418.917	459.667	1192.09	0.0397362	1.41034	2.658	1.75319e-09		469.735	391.045	337.905	1198.68	0.0399562	1.44744	2.72723	3.88827e-10		CBU_1039	AAO90555.1	cytochrome c oxidase polypeptide I	cyoB	843	C	Heme/copper-type cytochrome/quinol oxidases, subunit 1	CytoplasmicMembrane
CBU_1040	134.457	293.574	207.038	635.069	0.021169	242.048	251.122	370.851	864.021	0.0288007	-0.0609576	0.958628	0.852779		279.898	184.586	119.006	583.489	0.0194496	-0.688068	0.620684	0.0128184		180.412	222.347	199.541	602.3	0.0200767	-0.662361	0.631843	0.0173201		300.49	227.332	178.65	706.472	0.0235491	-0.417029	0.748965	0.124921		CBU_1040	AAO90556.1	cytochrome c oxidase polypeptide II	cyoA	1622	C	Heme/copper-type cytochrome/quinol oxidases, subunit 2	CytoplasmicMembrane
CBU_1041	17.3269	34.4661	29.2193	81.0122	0.00270041	0	0	0	0	0	-1.01085	0.496254	0.591379		65.5892	0	62.6793	128.269	0.00427562	0.0148916	1.01038	0.993986		0	0	60.6288	60.6288	0.00202096	-0.957957	0.514785	0.632406		0	29.6176	22.0484	51.666	0.0017222	-1.18262	0.440551	0.459631		CBU_1041	AAO90557.1	hypothetical protein					Unknown
CBU_1042	1638.32	2076.83	3207.17	6922.32	0.230744	467.486	503.945	401.744	1373.17	0.0457725	-2.88649	0.135232	1.97466e-24		896.615	961.107	897.627	2755.35	0.091845	-1.90101	0.267757	1.53747e-14		898.647	1143.18	1311.34	3353.16	0.111772	-1.67933	0.312227	1.0331e-11		1378.92	1660.83	1386.91	4426.66	0.147555	-1.23268	0.425526	2.61327e-07		CBU_1042	AAO90558.1	hypothetical membrane spanning protein					CytoplasmicMembrane
CBU_1043	129.837	181.805	165.897	477.54	0.015918	219.358	149.082	168.982	537.422	0.0179141	-0.374027	0.771625	0.152528		178.627	148.417	191.813	518.857	0.0172952	-0.451515	0.731275	0.0471583		156.496	208.921	236.458	601.875	0.0200625	-0.294212	0.815518	0.212113		183.496	124.148	147.177	454.821	0.0151607	-0.675964	0.625914	0.000574191		CBU_1043	AAO90559.1	response regulator	gacA.4	2197	TK	Response regulator containing a CheY-like receiver domain and an HTH DNA-binding domain	Cytoplasmic
CBU_1045a	0	0	0	0	0	0	0	0	0	0	0	1	1		0	0	0	0	0	0	1	1		0	0	0	0	0	0	1	1		41.4165	29.6176	44.0967	115.131	0.0038377	4.85884	29.0172	0.37556		CBU_1045a	ACI15271.1	hypothetical protein					Unknown
CBU_1050	13199.1	10989.5	11587.8	35776.4	1.19255	3042.54	1915.12	2639.19	7596.85	0.253228	-2.8367	0.139981	9.77579e-13		2676.93	4292.85	5191.76	12161.5	0.405385	-2.1458	0.225969	3.42787e-08		10484	4622.64	4698.23	19804.9	0.660162	-1.4886	0.356359	0.000154075		10777.7	10541.9	14403.1	35722.7	1.19076	-0.627519	0.647288	0.130419		CBU_1050	AAO90565.1	carbon storage regulator	csrA-2	1551	T	Carbon storage regulator (could also regulate swarming and quorum sensing)	Unknown
CBU_1051	193.146	157.379	250.922	601.447	0.0200482	261.696	269.845	248.949	780.49	0.0260163	-0.2144	0.861904	0.463549		362.912	417.098	315.259	1095.27	0.036509	0.248215	1.18774	0.379173		294.192	488.124	500.014	1282.33	0.0427444	0.413582	1.33199	0.119544		343.047	334.685	321.909	999.642	0.0333214	0.101394	1.07281	0.73302		CBU_1051	AAO90566.1	aspartokinase		527	E	Aspartokinases	Cytoplasmic
CBU_1052	168.166	157.681	222.034	547.881	0.0182627	129.422	134.483	118.742	382.647	0.0127549	-1.09853	0.466992	4.433e-07		191.605	198.979	156.727	547.312	0.0182437	-0.610129	0.655138	0.00407267		153.969	191.839	220.815	566.623	0.0188874	-0.612361	0.654125	0.00405534		207.31	188.51	150.683	546.502	0.0182167	-0.634892	0.643989	0.0020881		CBU_1052	AAO90567.1	alanyl-tRNA synthetase	alaS	13	J	Alanyl-tRNA synthetase	Cytoplasmic
CBU_1053	560.661	532.27	698.68	1791.61	0.0597203	386.172	333.583	288.895	1008.65	0.0336216	-1.40881	0.376623	9.29333e-08		506.697	605.159	523.719	1635.57	0.0545191	-0.730448	0.602717	0.0015019		399.45	485.959	508.169	1393.58	0.0464526	-1.02004	0.493101	1.08856e-05		471.126	380.405	381.61	1233.14	0.0411047	-1.16954	0.444564	3.58795e-08		CBU_1053	AAO90568.1	regulatory protein	recX	2137	R	Uncharacterized protein conserved in bacteria	Cytoplasmic
CBU_1054	615.213	749.86	736.173	2101.25	0.0700415	622.143	544.215	579.652	1746.01	0.0582003	-0.827687	0.563432	5.54681e-08		921.524	1005.21	894.143	2820.88	0.0940292	-0.157281	0.896713	0.325966		796.953	941.911	1113.46	2852.32	0.0950774	-0.19951	0.870846	0.20598		1047.81	919.231	906.587	2873.63	0.0957876	-0.155455	0.897849	0.314909		CBU_1054	AAO90569.1	RecA	recA	468	L	RecA/RadA recombinase	Cytoplasmic
CBU_1055	302.03	297.921	371.66	971.611	0.032387	528.641	578.767	551.716	1659.12	0.0553041	0.195116	1.14482	0.538529		505.029	803.823	823.371	2132.22	0.0710741	0.555395	1.46957	0.0456209		506.329	674.363	921.706	2102.4	0.0700799	0.450557	1.36657	0.113473		657.272	588.832	527.591	1773.7	0.0591232	0.242611	1.18313	0.405087		CBU_1055	AAO90570.1	putative competence-damage protein		1546	R	Uncharacterized protein (competence- and mitomycin-induced)	Unknown
CBU_1056	61.6515	58.4467	68.4328	188.531	0.00628437	60.6442	44.5877	40.6659	145.898	0.00486326	-0.950506	0.517451	9.43559e-05		87.2802	76.0856	57.7113	221.077	0.00736923	-0.38964	0.76332	0.0833435		62.5449	74.6124	76.5615	213.719	0.00712396	-0.478501	0.717723	0.0327921		83.9622	73.8906	76.5568	234.41	0.00781365	-0.312964	0.804986	0.142831		CBU_1056	AAO90571.2	DNA mismatch repair protein	mutS	249	L	Mismatch repair ATPase (MutS family)	Cytoplasmic
CBU_1057	64.1057	44.4787	62.6084	171.193	0.00570642	10.8599	24.2139	46.4019	81.4757	0.00271586	-1.68722	0.310524	0.00181297		22.2813	26.3774	20.1281	68.7868	0.00229289	-1.94446	0.259812	3.63183e-05		33.7554	29.6807	30.5403	93.9764	0.00313255	-1.543	0.34317	0.000681587		22.9694	33.2384	35.1242	91.3319	0.0030444	-1.54027	0.343822	6.04799e-05		CBU_1057	AAO90572.1	glycosyltransferase involved in cell wall biogenesis		463	M	Glycosyltransferases involved in cell wall biogenesis	CytoplasmicMembrane
CBU_1058	62.2675	62.885	63.4214	188.574	0.0062858	69.596	29.3402	46.6016	145.538	0.00485126	-0.942641	0.52028	0.00612973		62.0825	60.7812	60.0847	182.948	0.00609828	-0.644468	0.639729	0.0302794		68.2247	91.9355	69.6763	229.837	0.00766122	-0.37108	0.773203	0.229051		78.9783	56.6883	87.2314	222.898	0.00742994	-0.383446	0.766604	0.161566		CBU_1058	AAO90573.1	hypothetical membrane spanning protein		3930	S	Uncharacterized protein conserved in bacteria	Cytoplasmic
CBU_1059	301.674	292.642	415.552	1009.87	0.0336623	160.377	178.187	175.328	513.893	0.0171298	-1.55185	0.341074	6.30202e-09		237.856	318.964	234.323	791.144	0.0263715	-0.948688	0.518103	8.58596e-05		197.069	313.108	287.18	797.356	0.0265785	-1.00142	0.499508	3.66036e-05		266.37	232.923	242.873	742.165	0.0247388	-1.06587	0.477684	3.1877e-06		CBU_1059	AAZ22630.1	ribosomal large subunit pseudouridine synthase B		1187	J	16S rRNA uridine-516 pseudouridylate synthase and related pseudouridylate synthases	Cytoplasmic
CBU_1060	341.954	310.592	515.416	1167.96	0.0389321	178.842	98.2644	160.407	437.513	0.0145838	-1.99185	0.251415	7.88597e-10		208.525	238.574	245.305	692.405	0.0230802	-1.34716	0.393065	1.87664e-06		234.87	293.605	364.032	892.507	0.0297502	-1.04878	0.483377	0.000209822		330.235	351.782	303.419	985.436	0.0328479	-0.864834	0.54911	0.00135388		CBU_1060	AAO90574.1	segregation and condensation protein	scpB	1386	K	Predicted transcriptional regulator containing the HTH domain	Cytoplasmic
CBU_1061	423.515	666.422	487.482	1577.42	0.0525806	708.19	533.953	570.024	1812.17	0.0604056	-0.339866	0.790115	0.203462		611.935	740.43	1025.1	2377.47	0.0792489	0.0587678	1.04158	0.849749		617.938	823.006	760.472	2201.42	0.0733805	-0.137228	0.909265	0.63673		825.255	529.498	564.926	1919.68	0.0639893	-0.31604	0.803272	0.218822		CBU_1061	AAO90575.2	segregation and condensation protein	scpA	1354	S	Uncharacterized conserved protein	Cytoplasmic
CBU_1061a	0.897128	1.14441	1.75822	3.79976	0.000126659	10.2051	11.4691	10.8662	32.5403	0.00108468	2.53774	5.80677	0.000464695		4.0205	6.64711	5.42691	16.0945	0.000536484	1.51957	2.86705	0.0457054		1.90545	12.4586	3.79061	18.1546	0.000605155	1.58317	2.99628	0.0368123		3.57295	2.79185	0.644611	7.00941	0.000233647	0.294719	1.22665	0.71636		CBU_1061a	ACI15272.1	hypothetical membrane associated protein					Unknown
CBU_1063	15.4849	19.4895	16.8465	51.8209	0.00172736	30.0909	36.5439	24.9623	91.5971	0.00305324	0.264035	1.20083	0.561748		35.2459	17.8024	24.4157	77.464	0.00258213	-0.0276856	0.980993	0.950739		30.6328	49.1111	37.4898	117.234	0.00390779	0.535407	1.44935	0.120409		16.0827	11.7362	16.9355	44.7544	0.00149181	-0.833072	0.561333	0.00763178		CBU_1063	AAO90577.1	hypothetical protein					Cytoplasmic
CBU_1064	351.712	908.505	610.997	1871.21	0.0623738	888.138	556.915	607.573	2052.62	0.0684208	-0.363359	0.777352	0.313202		980.504	855.475	946.564	2782.54	0.0927514	0.054416	1.03844	0.885875		1001.46	1029.89	983.419	3014.76	0.100492	0.120461	1.08708	0.738873		1057.43	483.755	520.665	2061.85	0.0687282	-0.435816	0.739275	0.155126		CBU_1064	AAO90578.1	hypothetical cytosolic protein					Unknown
CBU_1065	74.6234	132.611	97.0708	304.305	0.0101435	37.2609	0	10.0253	47.2862	0.00157621	-3.1613	0.111777	1.61492e-05		32.4943	31.5923	72.8481	136.935	0.00456449	-1.68549	0.310897	2.6249e-05		41.7718	49.9948	31.8285	123.595	0.00411984	-1.90292	0.267401	6.63346e-06		50.3555	38.0989	34.5715	123.026	0.00410086	-1.88756	0.270264	6.16583e-09		CBU_1065	AAO90579.1	2'-5' RNA ligase		1514	J	2'-5' RNA ligase	Cytoplasmic
CBU_1066	56.2528	59.4104	91.8528	207.516	0.0069172	20.1156	40.6802	23.623	84.4188	0.00281396	-1.87637	0.272369	1.19435e-07		42.6114	28.3244	31.9239	102.86	0.00342866	-1.61672	0.326076	1.16657e-07		39.4243	49.3727	50.6583	139.455	0.00464851	-1.21934	0.429481	4.98878e-05		49.0533	60.5438	59.0347	168.632	0.00562106	-0.897211	0.536924	0.00126523		CBU_1066	AAO90580.1	transporter	divalent anion:sodium symporter family	471	P	Di- and tricarboxylate transporters	CytoplasmicMembrane
CBU_1067	55.4742	169.757	71.621	296.852	0.00989507	439.362	326.667	435.847	1201.88	0.0400625	1.54126	2.91048	4.46231e-07		426.809	255.736	240.631	923.176	0.0307725	1.11298	2.16293	0.000275322		257.038	233.404	307.466	797.908	0.0265969	0.877004	1.83656	0.00533207		336.838	269.256	213.92	820.014	0.0273338	0.930599	1.90607	0.0020117		CBU_1067	AAO90581.1	tRNA s2C32 biosynthesis protein	ttcA	37	D	Predicted ATPase of the PP-loop superfamily implicated in cell cycle control	Cytoplasmic
CBU_1067a	72.5606	86.4642	80.0539	239.079	0.00796929	17.5576	11.0085	16.4101	44.9762	0.00149921	-2.96845	0.127763	4.52293e-13		43.8389	52.7443	33.461	130.044	0.0043348	-1.4665	0.361858	3.36343e-09		43.0408	46.8599	50.4622	140.363	0.00467876	-1.40625	0.377291	1.95758e-08		38.1355	37.0634	45.0285	120.227	0.00400758	-1.5976	0.330426	9.70802e-14		CBU_1067a	ACI15273.1	adenylate cyclase					CytoplasmicMembrane
CBU_1071	1976.47	2223.64	4008.28	8208.4	0.273613	2402.34	2034.33	2502.97	6939.64	0.231321	-0.800813	0.574026	0.00585446		2801.05	3987.34	3976.64	10765	0.358834	-0.172926	0.887042	0.607623		3332	3847.39	4523.76	11703.1	0.390105	-0.127278	0.915557	0.70941		3850.72	4409.12	4368.25	12628.1	0.420937	0.0298433	1.0209	0.927306		CBU_1071	AAO90584.2	hypothetical membrane spanning protein		2259	S	Predicted membrane protein	CytoplasmicMembrane
CBU_1072	39.8305	74.7635	54.181	168.775	0.00562583	120.852	97.0085	114.079	331.94	0.0110647	0.454446	1.37026	0.137736		163.777	82.6174	75.2542	321.649	0.0107216	0.351215	1.27563	0.234421		111.968	110.413	90.506	312.886	0.0104295	0.299295	1.23054	0.32525		113.242	137.347	87.4247	338.014	0.0112671	0.438068	1.35479	0.104588		CBU_1072	AAO90585.1	queuine tRNA-ribosyltransferase	tgt	343	J	Queuine/archaeosine tRNA-ribosyltransferase	Cytoplasmic
CBU_1073	173.181	165.669	257.983	596.832	0.0198944	219.844	92.0722	191.178	503.094	0.0167698	-0.816695	0.567741	0.0309883		178.225	245.174	305.901	729.301	0.02431	-0.285079	0.820696	0.433976		222.522	189.07	207.79	619.382	0.0206461	-0.589807	0.664432	0.090533		255.746	276.335	259.163	791.243	0.0263748	-0.20671	0.866511	0.553149		CBU_1073	AAO90586.1	hypothetical exported protein					Unknown
CBU_1074	93.0162	150.908	126.875	370.799	0.01236	146.803	113.823	187.684	448.31	0.0149437	-0.259137	0.835588	0.370124		278.429	302.863	261.81	843.101	0.0281034	0.626853	1.54419	0.00181927		239.193	351.513	330.813	921.519	0.0307173	0.696739	1.62084	0.00049489		344.712	242.189	273.466	860.367	0.0286789	0.622971	1.54004	0.000540555		CBU_1074	AAO90587.1	hypoxanthine-guanine phosphoribosyltransferase		634	F	Hypoxanthine-guanine phosphoribosyltransferase	Cytoplasmic
CBU_1075	235.445	262.187	369.549	867.181	0.028906	225.878	197.577	175.452	598.907	0.0199636	-1.09914	0.466795	8.92369e-06		204.367	264.996	209.642	679.005	0.0226335	-0.935933	0.522704	6.28137e-05		211.984	259.965	315.367	787.316	0.0262439	-0.784623	0.580504	0.000877936		264.102	254.78	183.766	702.647	0.0234216	-0.918385	0.529101	4.23766e-05		CBU_1075	AAO90588.1	mechanosensitive ion channel		668	M	Small-conductance mechanosensitive channel	CytoplasmicMembrane
CBU_1075a				0	0				0	0								0	0								0	0								0	0					CBU_1075a	ACI15274.1	hypothetical protein					CytoplasmicMembrane
CBU_1076	115.68	125.53	124.256	365.467	0.0121822	436.78	326.74	239.03	1002.55	0.0334183	0.87548	1.83462	5.79101e-05		214.026	227.758	255.936	697.72	0.0232573	0.349351	1.27399	0.126674		267.537	323.051	322.505	913.093	0.0304364	0.673469	1.5949	0.0017625		343.118	328.189	288.272	959.579	0.031986	0.776497	1.71297	0.000146007		CBU_1076	AAO90589.2	transposase		3547	L	Transposase and inactivated derivatives	Cytoplasmic
CBU_1077	17.5305	20.3292	20.765	58.6246	0.00195415	340.143	272.206	258.765	871.114	0.0290371	3.32893	10.0487	1.72996e-53		126.905	164.903	131.144	422.952	0.0140984	2.26982	4.82264	2.91248e-25		91.1669	161.174	162.433	414.775	0.0138258	2.17351	4.5112	1.4284e-22		136.488	109.214	126.313	372.015	0.0124005	2.0546	4.15428	4.95289e-24		CBU_1077	AAO90590.1	anhydromuramoyl-peptide exo-beta-N-acetylglucosaminidase	nagZ	1472	G	Beta-glucosidase-related glycosidases	Cytoplasmic
CBU_1078	77.3736	119.45	73.3823	270.206	0.00900686	189.508	245.042	141.044	575.594	0.0191865	0.540553	1.45453	0.259205		86.9349	129.732	60.0832	276.75	0.00922499	-0.526192	0.694385	0.281895		64.867	85.9656	73.2598	224.092	0.00746975	-0.891948	0.538886	0.0788973		155.768	51.191	84.5187	291.477	0.00971591	-0.521102	0.69684	0.193529		CBU_1078	AAO90591.1	hypothetical cytosolic protein		4517	S	Uncharacterized protein conserved in bacteria	Cytoplasmic
CBU_1079	155.705	457.969	145.738	759.411	0.0253137	928.295	861.452	928.328	2718.07	0.0906025	1.36344	2.57299	1.30372e-05		361.623	418.601	474.456	1254.68	0.0418227	0.240088	1.18106	0.516623		325.375	357.251	344.254	1026.88	0.0342293	-0.114953	0.923412	0.769455		380.941	311.097	329.616	1021.65	0.0340551	-0.0965586	0.935261	0.79423		CBU_1079	AAO90592.1	hypothetical protein		3803	S	Uncharacterized protein conserved in bacteria	Cytoplasmic
CBU_1080	86.2145	118.035	106.626	310.875	0.0103625	461.343	463.814	301.279	1226.44	0.0408812	1.42713	2.6891	1.43074e-07		165.169	288.663	227.333	681.164	0.0227055	0.572691	1.4873	0.0444957		180.48	294.402	280.351	755.233	0.0251744	0.647733	1.5667	0.0220453		287.17	156.33	191.449	634.949	0.021165	0.412624	1.3311	0.122031		CBU_1080	AAO90593.1	ErfK/YbiS/YcfS/YnhG family protein					Cytoplasmic
CBU_1081	134.618	455.645	147.861	738.124	0.0246041	966.489	868.787	987.305	2822.58	0.094086	1.47114	2.77241	0.00115629		912.816	1111.99	1251.73	3276.53	0.109218	1.68008	3.20446	0.000141534		1189.23	1056.15	795.392	3040.77	0.101359	1.51701	2.86197	0.00068902		1957.26	598.934	543.86	3100.05	0.103335	1.49487	2.81838	0.00067518		CBU_1081	AAO90594.2	hypothetical exported protein					CytoplasmicMembrane
CBU_1082	28.1713	32.7473	41.7513	102.67	0.00342233	53.026	42.3173	52.2172	147.561	0.00491869	-0.0370951	0.974615	0.938946		28.0246	53.648	52.2904	133.963	0.00446543	-0.175092	0.885711	0.663255		37.7576	47.0653	55.1692	139.992	0.0046664	-0.193025	0.874769	0.6336		34.4988	27.8626	31.4431	93.8044	0.00312681	-0.744338	0.596942	0.0141412		CBU_1082	AAO90595.1	tRNA delta(2)-isopentenylpyrophosphate transferase	miaA	324	J	tRNA delta(2)-isopentenylpyrophosphate transferase	Cytoplasmic
CBU_1083	84.7242	104.628	118.773	308.125	0.0102708	103.012	110.858	116.852	330.722	0.0110241	-0.456462	0.728771	0.0340159		145.188	172.169	157.887	475.245	0.0158415	0.050757	1.03581	0.831783		163.936	172.438	191.064	527.438	0.0175813	0.143411	1.10451	0.497124		185.415	142.823	142.023	470.261	0.0156754	-0.00113715	0.999212	0.997209		CBU_1083	AAO90596.2	DNA mismatch repair protein	mutL	323	L	DNA mismatch repair enzyme (predicted ATPase)	Cytoplasmic
CBU_1084	84.8661	122.713	133.321	340.9	0.0113633	28.3163	40.0136	52.8166	121.147	0.00403822	-2.04249	0.242744	2.56924e-15		102.922	124.759	94.281	321.961	0.010732	-0.64928	0.637599	0.00119668		115.577	121.062	126.937	363.576	0.0121192	-0.524793	0.695059	0.00987376		119.689	94.851	107.444	321.984	0.0107328	-0.674999	0.626333	0.000295982		CBU_1084	AAO90597.1	two component system histidine kinase		642	T	Signal transduction histidine kinase	CytoplasmicMembrane
CBU_1085	107.656	115.076	106.518	329.25	0.010975	61.3255	37.6099	25.685	124.62	0.00415401	-1.96622	0.255922	1.13106e-09		62.9313	65.3422	60.162	188.435	0.00628118	-1.40175	0.37847	1.84612e-08		87.5467	79.764	81.476	248.787	0.00829289	-1.04714	0.483927	1.9582e-05		78.291	59.784	70.4119	208.487	0.00694956	-1.2845	0.410513	2.90123e-09		CBU_1085	AAO90598.2	N-acetylmuramoyl-L-alanine amidase		860	M	N-acetylmuramoyl-L-alanine amidase	Unknown*
CBU_1086				0	0				0	0								0	0								0	0								0	0					CBU_1086	AAO90599.1	transposase		2826	L	Transposase and inactivated derivatives, IS30 family	Cytoplasmic
CBU_1087	49.6926	49.9839	65.9196	165.596	0.00551987	52.3123	70.6802	56.5952	179.588	0.00598626	-0.461045	0.72646	0.438632		38.2981	51.6175	40.8114	130.727	0.00435757	-0.929502	0.525039	0.0642002		51.6482	30.9371	29.8675	112.453	0.00374843	-1.19589	0.436517	0.0239761		16.5191	18.3842	13.2857	48.189	0.0016063	-2.38316	0.191689	1.76444e-07		CBU_1087	AAO90600.1	ATP/GTP hydrolase		802	R	Predicted ATPase or kinase	Cytoplasmic
CBU_1088	181.641	274.096	218.288	674.024	0.0224675	354.293	316.718	323.489	994.5	0.03315	0.0189784	1.01324	0.921931		334.097	288.161	236.162	858.419	0.028614	-0.22774	0.853972	0.152861		215.036	290.584	318.454	824.074	0.0274691	-0.333279	0.79373	0.0336976		268.354	276.168	239.205	783.726	0.0261242	-0.366429	0.7757	0.0110081		CBU_1088	AAO90601.1	sugar kinase		63	G	Predicted sugar kinase	Cytoplasmic
CBU_1089	408.419	975.655	671.401	2055.47	0.0685158	291.153	297.021	1846.39	2434.56	0.0811521	-0.269977	0.829333	0.754224		166.954	503.483	461.548	1131.98	0.0377328	-1.34218	0.394425	0.0903816		356.769	176.397	319.679	852.845	0.0284282	-1.84182	0.278969	0.0397512		53.8414	331.717	114.651	500.21	0.0166737	-2.48808	0.178243	0.000392514		CBU_1089	AAO90602.1	hypothetical protein					Unknown
CBU_1090				0	0				0	0								0	0								0	0								0	0					CBU_1090	AAO90603.2	transposase		3547	L	Transposase and inactivated derivatives	Cytoplasmic
CBU_1090a				0	0				0	0								0	0								0	0								0	0					CBU_1090a	ACI15275.1	hypothetical protein					CytoplasmicMembrane
CBU_1091	68.3609	130.68	92.3038	291.344	0.00971148	223.093	207.296	201.403	631.792	0.0210597	0.595489	1.51098	0.000545632		197.047	191.227	186.606	574.879	0.0191626	0.436903	1.35369	0.00968248		183.706	251.583	247.829	683.118	0.0227706	0.627231	1.5446	0.000131938		234.529	174.67	191.602	600.801	0.0200267	0.471528	1.38658	0.00324543		CBU_1091	AAO90604.2	ribonuclease R	vacB	557	K	Exoribonuclease R	Cytoplasmic
CBU_1092	1715.21	1094.81	1141.8	3951.82	0.131727	307.106	389.763	92.1229	788.992	0.0262997	-2.94514	0.129845	2.00747e-07		268.611	314.023	258.552	841.186	0.0280395	-2.88043	0.135801	1.36345e-08		76.4504	158.937	283.877	519.265	0.0173088	-3.63663	0.0804018	2.67204e-11		82.4442	152.084	300.347	534.875	0.0178292	-3.52264	0.0870118	7.06721e-14		CBU_1092	AAO90605.1	hypothetical lipoprotein					Unknown
CBU_1093	92.4124	82.704	108.517	283.634	0.00945445	60.6029	59.8621	53.4466	173.912	0.00579705	-1.29219	0.40833	2.8533e-08		117.379	102.892	102.525	322.796	0.0107599	-0.425267	0.744701	0.0533477		101.276	136.955	119.106	357.337	0.0119112	-0.331687	0.794607	0.140038		133.541	103.32	98.9992	335.86	0.0111953	-0.395912	0.760009	0.0629245		CBU_1093	AAO90606.1	acriflavin resistance plasma membrane protein		841	V	Cation/multidrug efflux pump	CytoplasmicMembrane
CBU_1094	518.348	472.325	587.179	1577.85	0.0525951	194.111	216.083	202.634	612.828	0.0204276	-1.94992	0.258831	4.19771e-16		262.021	347.474	364.028	973.523	0.0324508	-1.28788	0.409553	9.03108e-09		344.438	430.636	419.776	1194.85	0.0398283	-1.06462	0.4781	2.31849e-06		436.206	382.11	385.472	1203.79	0.0401263	-1.02119	0.492711	3.21334e-06		CBU_1094	AAO90607.1	acriflavin resistance periplasmic protein		845	M	Membrane-fusion protein	CytoplasmicMembrane
CBU_1095	4126.35	2894.99	2603.68	9625.01	0.320834	237.678	117.188	184.083	538.949	0.017965	-4.77791	0.0364506	8.26089e-37		336.631	446.981	420.333	1203.95	0.0401315	-3.63	0.0807723	9.73647e-28		718.393	496.726	420.076	1635.19	0.0545065	-3.22997	0.106582	1.74543e-22		993.426	1026.2	1156.72	3176.34	0.105878	-2.25252	0.209857	3.67178e-12		CBU_1095	AAO90608.2	hypothetical exported protein					Unknown
CBU_1096	1715.63	1303.75	1497.69	4517.07	0.150569	93.0752	89.0515	107.515	289.641	0.00965471	-4.56728	0.0421805	1.62171e-59		268.873	228.062	219.914	716.848	0.0238949	-3.29017	0.102226	2.14248e-39		484.337	424.96	399.415	1308.71	0.0436238	-2.45675	0.182156	5.27608e-23		601.209	733.118	713.11	2047.44	0.0682479	-1.77693	0.291804	5.76158e-13		CBU_1096	AAO90609.2	fumarate hydratase	fumC	114	C	Fumarase	Cytoplasmic
CBU_1097	539.32	507.786	715.575	1762.68	0.058756	96.6048	154.554	132.671	383.83	0.0127943	-2.7827	0.14532	4.26049e-21		186.149	204.922	195.074	586.145	0.0195382	-2.18623	0.219724	1.88776e-17		123.785	208.687	191.03	523.502	0.0174501	-2.41672	0.187281	2.54424e-20		121	124.3	137.788	383.088	0.0127696	-2.81838	0.141769	1.26353e-30		CBU_1097	AAO90610.1	alpha-acetolactate decarboxylase	aldC	3527	Q	Alpha-acetolactate decarboxylase	Unknown
[truncated: 907 more rows]
[truncated: 6 more columns]
