# Supplementary material for: Coxiella burnetii replicates in Galleria mellonella hemocytes and transcriptome mapping reveals in vivo regulated genes
Source: Virulence. 2020 Sep 24;11(1):1268–78. doi: 10.1080/21505594.2020.1819111 (PMC7549970; doi:10.1080/21505594.2020.1819111)
Supplement: Supplemental Material [file KVIR_A_1819111_SM6611.zip › Supplementary Table S3_v3.xlsx]

## Sheet: Table S3
Supplementary Table S3. Lists of C. burnetii genes expressed at significantly increased or significantly decreased level during infection of G. mellonella compared to during in vitro growth in ACCM-2 medium.

## Sheet: S3.A. 1d
Supplementary Table S3.A. List of genes significantly upregulated or significantly downregulated at 1 day post-infection.
Locus tag	Name	Symbol		Change in expression vs in vitro					C. burnetii in vitro	C. b u r n e t i i i n G. m e l l o n e l l a 1 - d a y p. i.					C. b u r n e t i i i n G. m e l l o n e l l a 2 - d a y p. i.					C. b u r n e t i i i n G. m e l l o n e l l a 3 - d a y p. i.					C. b u r n e t i i i n G. m e l l o n e l l a 4 - d a y p. i.
				1d	2d	3d	4d		Total relative abundance	Total relative abundance	Change in expression vs in vitro				Total relative abundance	Change in expression vs in vitro				Total relative abundance	Change in expression vs in vitro				Total relative abundance	Change in expression vs in vitro
				fold change	fold change	fold change	fold change				log2 fold change	fold change	padj	25 most significantly upregulated		log2 fold change	fold change	padj	25 most significantly upregulated		log2 fold change	fold change	padj	25 most significantly upregulated		log2 fold change	fold change	padj	25 most significantly upregulated
CBU_2003a	hypothetical protein			432.691	68.6321	84.3899	7.01113		0.000130586	0.0878717	8.75719	432.691	6.91199e-13	1	0.0135197	6.10081	68.6321	5.8986e-06	6	0.0176286	6.399	84.3899	1.38265e-06	3	0.00151087	2.80965	7.01113	0.100969			Color code	Fold change
CBU_0006a	hypothetical protein			153.194	243.493	284.122	86.1897		0.000220738	0.0547782	7.25922	153.194	3.61849e-10	2	0.0901657	7.92774	243.493	5.03651e-12	2	0.107102	8.15037	284.122	1.17622e-12	1	0.0309252	6.42944	86.1897	2.89172e-08	3			Significantly upregulated
CBU_0037a	hypothetical protein			127.757	196.36	63.4778	42.346		0	0.00495035	6.99725	127.757	0.000277009	3	0.00785451	7.61736	196.36	8.56048e-06	3	0.00262237	5.98818	63.4778	0.00237111	5	0.00175458	5.40415	42.346	0.0025662	4			Upregulated
CBU_0627	hypothetical protein			126.166	68.3398	61.2247	12.6686		0.000478696	0.0902662	6.97918	126.166	1.64969e-14	4	0.0490081	6.09465	68.3398	2.09238e-11	7	0.0460217	5.93604	61.2247	1.38305e-10	6	0.00931194	3.66319	12.6686	0.000189337	13			Non-regulated
CBUA0017	hypothetical protein			97.7796	12.0608	6.1883	1.74331		4.83906e-05	0.00779043	6.61146	97.7796	0.000108395	5	0.00102566	3.59225	12.0608	0.0871239		0	2.62954	6.1883	0.226611		0	0.801832	1.74331	0.737154				Downregulated
CBU_1472	hypothetical protein			94.0826	34.5671	21.0115	6.35233		0.00165245	0.221404	6.55586	94.0826	2.38212e-93	6	0.0828899	5.11133	34.5671	4.95943e-53	9	0.0522818	4.3931	21.0115	3.58388e-34	14	0.0155714	2.66729	6.35233	2.83789e-13				Significantly downregulated
CBU_1581	hypothetical protein			87.803	54.7118	12.0563	38.6128		0.000178416	0.0237426	6.4562	87.803	4.41018e-05	7	0.0162536	5.77378	54.7118	0.000221	8	0.00308462	3.59171	12.0563	0.0698302		0.010438	5.27101	38.6128	0.000377202	5		Significance: at least 2 -fold difference in expression and p<0.05
CBU_0537	hypothetical cytosolic protein			85.6704	29.7434	38.315	8.88028		0.00362211	0.444996	6.42072	85.6704	7.07006e-81	8	0.15518	4.8945	29.7434	1.19914e-44	13	0.209353	5.25984	38.315	1.90961e-53	8	0.0478202	3.15061	8.88028	5.36946e-19			Non-regulated: 0.95 - 1.05 -fold difference in expression
CBU_0008	hypothetical protein			54.1593	9.95116	6.4333	0.480978		0.000248312	0.0194937	5.75914	54.1593	4.73544e-09	9	0.00406465	3.31486	9.95116	0.00787951		0.00254817	2.68556	6.4333	0.0636055		0	-1.05596	0.480978	0.548637
CBU_1323a	hypothetical cytosolic protein			50.037	16.866	18.9412	4.81508		0.0149667	1.09491	5.64492	50.037	2.05239e-74	10	0.380288	4.07605	16.866	1.56264e-36	19	0.433772	4.24345	18.9412	1.83349e-39	16	0.107229	2.26756	4.81508	1.06695e-11			Color code	Relative abundance (%)
CBU_2001	hypothetical protein			43.9445	27.2444	8.49663	3.88095		0.00023514	0.0157765	5.45761	43.9445	1.46783e-06	11	0.00970263	4.76789	27.2444	2.11335e-05	14	0.00320097	3.08689	8.49663	0.0388941		0.00148261	1.95641	3.88095	0.155126				0-0.01
CBU_0981	hypothetical protein			43.6144	34.1372	33.9446	1.65231		0.000367955	0.0244181	5.44673	43.6144	0.0053446	12	0.0188038	5.09327	34.1372	0.00631454	10	0.0196308	5.08511	33.9446	0.00705073	9	0	0.724483	1.65231	0.764719				0.01-0.02
CBU_1004	biotin synthesis protein	bioC.2		41.3126	30.9414	25.5813	11.756		0.000127525	0.00785177	5.36851	41.3126	1.73229e-27	13	0.00594734	4.95147	30.9414	4.7702e-26	11	0.00514702	4.67702	25.5813	7.04586e-22	12	0.00237023	3.55533	11.756	2.29566e-14	14			0.02-0.03
CBU_0074	hypothetical protein			39.637	90.2814	39.6589	14.5876		0.000110881	0.00643407	5.30878	39.637	4.71572e-06	14	0.0144582	6.49636	90.2814	6.52127e-12	4	0.00689655	5.30957	39.6589	2.95957e-07	7	0.00246069	3.86667	14.5876	0.000178794	9			0.03-0.04
CBU_0434	hypothetical cytosolic protein			38.5842	15.1649	19.7561	6.08346		0.0061501	0.340173	5.26994	38.5842	1.93312e-45	15	0.138176	3.92266	15.1649	1.25267e-23	20	0.188433	4.30423	19.7561	2.95649e-30	15	0.0556738	2.60489	6.08346	5.68374e-12				0.04-0.05
CBU_1008	adenosylmethionine-8-amino-7-oxononanoate aminotransferase	bioA		34.5502	30.4257	28.6018	15.9124		9.13606e-05	0.00474176	5.11062	34.5502	6.44618e-29	16	0.00426014	4.92722	30.4257	1.10553e-29	12	0.0040783	4.83804	28.6018	4.00047e-28	11	0.00232448	3.99208	15.9124	5.76115e-21	6			0.05-0.06
CBUA0022	hypothetical protein			32.6743	10.6046	11.1841	4.70245		0.000226905	0.0107317	5.03008	32.6743	1.24941e-12	17	0.00360384	3.40661	10.6046	1.49912e-05		0.00378983	3.48338	11.1841	9.15188e-06		0.00163061	2.23341	4.70245	0.00297889				0.06-0.07
CBU_1426	hypothetical protein			29.0028	8.73801	9.20594	4.55052		0.000867152	0.0388565	4.85812	29.0028	3.78887e-05	18	0.0120685	3.1273	8.73801	0.0214264		0.0131978	3.20256	9.20594	0.0184491		0.00629484	2.18603	4.55052	0.081748				0.07-0.08
CBU_0994	hypothetical protein			27.6113	2.44421	5.32393	2.71644		0.000693283	0.0261012	4.78719	27.6113	0.00294316	19	0	1.28937	2.44421	0.549346		0.00540559	2.41249	5.32393	0.228804		0.00264739	1.44171	2.71644	0.462599				0.08-0.09
CBU_0911	hypothetical protein			25.2215	10.3433	9.57288	1.74728		0.00136952	0.0506438	4.65658	25.2215	2.92188e-11	20	0.0211757	3.37062	10.3433	6.11276e-06		0.020613	3.25895	9.57288	2.2703e-05		0.00365193	0.80511	1.74728	0.418294				0.09-0.1
CBU_1841	peptidyl-tRNA hydrolase	pth		24.3902	13.9841	13.8635	14.6559		0.00183829	0.0629395	4.60823	24.3902	2.97511e-72	21	0.0365961	3.80571	13.9841	2.03575e-50	23	0.0376554	3.79322	13.8635	9.98044e-50	25	0.0393664	3.87341	14.6559	6.40481e-57	8			0.1-0.5
CBU_1463	hypothetical protein			23.7663	11.7193	9.32689	8.9773		0.0559642	1.8366	4.57084	23.7663	2.52265e-69	22	0.923773	3.55081	11.7193	4.86295e-42		0.76048	3.2214	9.32689	2.43944e-34		0.716479	3.16628	8.9773	2.82532e-34	25			0.5-10
CBU_0465	hypothetical protein			21.7514	8.72313	2.44039	4.59457		0.00307707	0.0984047	4.44304	21.7514	9.61845e-09	23	0.0392713	3.12485	8.72313	0.000125688		0.0129358	1.28711	2.44039	0.355469		0.0212044	2.19993	4.59457	0.00360942				10<
CBU_1894	hypothetical cytosolic protein			21.4254	14.749	13.4463	3.58097		0.0142469	0.455493	4.42125	21.4254	1.11448e-55	24	0.320533	3.88254	14.749	1.21104e-44	21	0.30108	3.74913	13.4463	3.36118e-41		0.0780645	1.84035	3.58097	1.28912e-10
CBU_0110a	hypothetical protein			20.9898	14.4489	8.59085	2.80394		1.08405	34.0167	4.39161	20.9898	3.27723e-53	25	23.7116	3.85289	14.4489	4.85586e-41	22	14.463	3.1028	8.59085	6.96766e-27		4.60488	1.48745	2.80394	4.81592e-07
CBU_0805	hypothetical protein			20.7333	19.0711	29.4063	11.1058		0.0010474	0.0343319	4.37387	20.7333	3.41391e-05		0.0308834	4.25331	19.0711	3.73322e-06	16	0.0492228	4.87805	29.4063	1.84192e-08	10	0.0185943	3.47324	11.1058	4.42889e-05	16
CBU_1825	hypothetical protein			19.9071	6.6526	4.66134	1.599		0.000234052	0.00744273	4.31521	19.9071	4.25785e-06		0.00261813	2.73392	6.6526	0.00750142		0.00177629	2.22074	4.66134	0.0491996		0.000645311	0.677168	1.599	0.573916
CBU_0127	hypothetical protein			19.4318	2.96536	4.77112	2.89352		0.00240755	0.0679551	4.28035	19.4318	2.43831e-08		0.0113476	1.56821	2.96536	0.173649		0.0175947	2.25433	4.77112	0.0187629		0.0102321	1.53282	2.89352	0.0645968
CBU_1894a	hypothetical cytosolic protein			19.3307	12.2414	8.16904	2.28617		0.0077802	0.228613	4.27282	19.3307	1.54653e-30		0.147472	3.61369	12.2414	2.73244e-23		0.101959	3.03017	8.16904	4.82674e-15		0.0279915	1.19293	2.28617	0.00357837
CBU_0793	hypothetical protein			17.248	5.92653	1.36606	1.91638		8.92701e-05	0.00221415	4.10836	17.248	4.30473e-05		0.000777922	2.56719	5.92653	0.0215067		0.000170295	0.450017	1.36606	0.809768		0.000275579	0.938385	1.91638	0.438513
CBU_0237	SSU ribosomal protein S10P	rpsJ		17.2271	9.36884	9.86957	8.8667		0.00876376	0.215327	4.10661	17.2271	1.80069e-79		0.118114	3.22787	9.36884	8.58896e-50		0.130023	3.30299	9.86957	3.66178e-52		0.115589	3.1484	8.8667	3.84916e-51
CBU_1006	8-amino-7-oxononanoate synthase	bioF		17.0806	19.3541	21.157	9.64376		0.000472301	0.0120945	4.09429	17.0806	8.13695e-42		0.0140524	4.27457	19.3541	8.72786e-53	15	0.0157193	4.40306	21.157	4.09288e-56	13	0.00716756	3.2696	9.64376	9.58764e-33	23
CBU_1307	hypothetical membrane associated protein			16.6479	5.20767	6.54567	2.29212		0.000143243	0.00359453	4.05727	16.6479	6.14522e-07		0.0011583	2.38064	5.20767	0.01283		0.00146944	2.71054	6.54567	0.00254214		0.000524072	1.19668	2.29212	0.192093
CBU_0494	malonyl-CoA-[acyl-carrier-protein] transacylase	fabD		16.5141	9.78728	9.97164	8.21249		0.00356907	0.0858	4.04562	16.5141	1.43489e-123		0.0515384	3.29091	9.78728	6.52412e-84		0.0548883	3.31783	9.97164	4.09855e-85		0.0442223	3.03782	8.21249	3.55968e-77
CBU_0854	hypothetical protein			15.9869	3.98146	2.06086	1.18233		0.000723545	0.0171659	3.99882	15.9869	0.0255215		0.00433934	1.9933	3.98146	0.338758		0	1.04325	2.06086	0.642021		0.00138055	0.241637	1.18233	0.915574
CBU_2011	ATP-dependent endopeptidase hsl proteolytic subunit	hslV		15.5291	9.68905	6.14903	7.67757		0.00624737	0.140947	3.9569	15.5291	2.42899e-40		0.0876595	3.27635	9.68905	3.97146e-28		0.0588903	2.62036	6.14903	5.35504e-18		0.0713306	2.94065	7.67757	2.84477e-23
CBU_0826	transcriptional activator	rfaH		15.3318	9.74245	10.1229	8.66528		0.000714879	0.0161511	3.93846	15.3318	8.55568e-28		0.0106281	3.28428	9.74245	3.36126e-21		0.0111939	3.33955	10.1229	8.62238e-22		0.00950754	3.11525	8.66528	1.0801e-23
CBU_1921	hypothetical protein			15.3001	4.08561	5.89592	8.07275		0.00816585	0.190153	3.93547	15.3001	3.94138e-12		0.051363	2.03055	4.08561	0.00222447		0.0783909	2.55972	5.89592	3.21221e-05		0.103306	3.01306	8.07275	1.02722e-09
CBU_1685	hypothetical protein			14.4054	12.3827	7.87533	6.8952		0.000128144	0.00257891	3.84854	14.4054	3.31193e-09		0.00223722	3.63025	12.3827	1.26168e-09		0.00150752	2.97734	7.87533	5.2343e-06		0.00123605	2.78559	6.8952	1.06494e-06
CBU_0307a	hypothetical protein			13.6541	1.90934	1.94768	0.90837		0.000447553	0.00918406	3.77127	13.6541	6.38286e-05		0.00140033	0.933072	1.90934	0.546711		0.00141492	0.96176	1.94768	0.533258		0.000717143	-0.138648	0.90837	0.919521
CBU_2007	hypothetical protein			13.0986	12.7766	18.5098	13.7756		0.00368366	0.0704472	3.71135	13.0986	2.85447e-97		0.0699314	3.67543	12.7766	1.69077e-103	25	0.105401	4.21021	18.5098	4.84651e-139	17	0.0764734	3.78404	13.7756	1.00839e-116	10
CBU_0825	nucleotide-sugar aminotransferase			13.0439	7.18724	5.48912	5.80203		0.00304234	0.0549774	3.7053	13.0439	3.27245e-39		0.0309605	2.84544	7.18724	1.19946e-23		0.0242514	2.45658	5.48912	1.52307e-17		0.0253021	2.53656	5.80203	1.55075e-19
CBU_0228	LSU ribosomal protein L10P	rplJ		13.0254	9.9958	11.7584	11.4423		0.010787	0.198633	3.70325	13.0254	7.11654e-66		0.155794	3.32132	9.9958	3.63641e-54		0.189981	3.55562	11.7584	3.15676e-62		0.181014	3.5163	11.4423	1.00249e-62	15
CBU_0221b	protein translation elongation factor Tu (EF-TU)			12.7615	8.38801	8.84664	9.74191		0.00570341	0.10089	3.67372	12.7615	3.37551e-40		0.0688186	3.06833	8.38801	1.84156e-28		0.0740834	3.14513	8.84664	8.73106e-30		0.0794925	3.28421	9.74191	6.88158e-33	22
CBU_1005	carboxylesterase	bioH		12.6204	12.5222	12.6884	7.62691		0.00038052	0.00708062	3.65769	12.6204	1.40903e-13		0.00691318	3.64642	12.5222	6.57703e-17		0.00746748	3.66544	12.6884	8.87668e-17		0.00450092	2.9311	7.62691	8.03097e-13
CBU_0239	LSU ribosomal protein L1E (= L4P)	rplD		11.7033	7.94619	9.6803	10.2947		0.00389789	0.0662144	3.54885	11.7033	1.5613e-77		0.0457262	2.99026	7.94619	6.02629e-59		0.0577655	3.27505	9.6803	2.25901e-72		0.0602077	3.36383	10.2947	1.00571e-86	18
CBU_0806	hypothetical protein			11.1734	16.9944	15.2703	2.46461		0.00104796	0.0178892	3.482	11.1734	0.0160015		0.0271091	4.08699	16.9944	0.000232464	18	0.0252701	3.93266	15.2703	0.000680137	19	0.00379919	1.30136	2.46461	0.363356
CBU_1819	hypothetical membrane associated protein			10.9529	2.76475	1.85468	1.66229		0.000302142	0.00478018	3.45324	10.9529	1.85585e-10		0.00120297	1.46715	2.76475	0.021213		0.000844095	0.891168	1.85468	0.233689		0.000740388	0.733174	1.66229	0.221903
CBU_0678	D-glycero-D-manno-heptose-1-phosphate adenylyltransferase			10.928	11.5755	16.7072	14.7016		0.00235062	0.036583	3.44995	10.928	5.40184e-72		0.0400181	3.533	11.5755	4.57303e-81		0.0590678	4.0624	16.7072	3.32274e-109	18	0.0511135	3.8779	14.7016	4.87169e-103	7
CBU_0229	LSU ribosomal protein L12P (L7/L12)	rplL		10.6358	8.42865	10.9839	10.8199		0.00932853	0.14123	3.41086	10.6358	1.64633e-43		0.113784	3.0753	8.42865	4.03248e-37		0.153205	3.45732	10.9839	2.0926e-47		0.15145	3.43562	10.8199	5.14159e-49	17
CBU_0672	hypothetical protein			10.5846	9.08623	7.08409	4.87653		0.000516278	0.00799897	3.4039	10.5846	4.65149e-24		0.00687278	3.18368	9.08623	2.80526e-23		0.00569538	2.82458	7.08409	1.30454e-17		0.00383401	2.28585	4.87653	3.13393e-13
CBU_0037	3-hydroxydecanoyl-[acyl-carrier-protein] dehydratase	fabA		10.1619	7.89153	6.11866	4.68224		0.00236389	0.0352734	3.3451	10.1619	1.86702e-45		0.0276657	2.98031	7.89153	5.81146e-40		0.0225214	2.61322	6.11866	4.79367e-29		0.0167566	2.2272	4.68224	6.84764e-25
CBU_1077	anhydromuramoyl-peptide exo-beta-N-acetylglucosaminidase	nagZ		10.0487	4.82264	4.5112	4.15428		0.00195415	0.0290371	3.32893	10.0487	1.72996e-53		0.0140984	2.26982	4.82264	2.91248e-25		0.0138258	2.17351	4.5112	1.4284e-22		0.0124005	2.0546	4.15428	4.95289e-24
CBU_1842	GTP-binding protein	probable translation factor		9.93196	7.08032	8.3683	6.94734		0.00060798	0.0088805	3.31208	9.93196	1.04355e-32		0.00647897	2.82381	7.08032	6.14725e-27		0.00789767	3.06493	8.3683	1.63106e-32		0.00649326	2.79646	6.94734	1.10626e-32
CBU_2006	two-component response regulator			9.64402	4.8341	4.86598	3.91629		0.0111708	0.150901	3.26964	9.64402	6.62708e-23		0.0754244	2.27325	4.8341	1.37736e-11		0.0813197	2.28273	4.86598	1.18924e-11		0.0632701	1.96949	3.91629	4.60424e-09
CBU_0226	LSU ribosomal protein L11P	rplK		9.57622	8.31857	9.24835	9.95476		0.00572349	0.0780181	3.25946	9.57622	4.45194e-52		0.0694178	3.05634	8.31857	8.75871e-51		0.0793539	3.2092	9.24835	2.25364e-56		0.0842541	3.31539	9.95476	4.31421e-67	20
CBU_1621	hypothetical protein			9.50456	5.49696	3.42825	2.28812		0.00900569	0.113779	3.24862	9.50456	1.62848e-06		0.0689054	2.45863	5.49696	0.000294015		0.0430574	1.77747	3.42825	0.0169436		0.0280792	1.19416	2.28812	0.0873676
CBU_0493	3-oxoacyl-[acyl-carrier-protein] synthase III	fabH		9.48731	6.24931	5.8813	5.12517		0.00608008	0.0844883	3.246	9.48731	2.0431e-87		0.0565364	2.6437	6.24931	3.6515e-60		0.0554019	2.55614	5.8813	9.96193e-56		0.0473094	2.3576	5.12517	1.75079e-51
CBU_0316a	hypothetical cytosolic protein			9.43556	4.75292	2.56811	0.899628		0.00380374	0.0533558	3.23811	9.43556	6.6912e-08		0.0274089	2.24881	4.75292	0.000263525		0.0150001	1.36071	2.56811	0.0786847		0.0054705	-0.1526	0.899628	0.853448
CBU_0221a	hypothetical protein			9.40095	7.73312	6.75259	6.49001		0.0260318	0.342468	3.23281	9.40095	4.22233e-15		0.291773	2.95105	7.73312	4.56668e-14		0.259248	2.75544	6.75259	4.90668e-12		0.240303	2.69822	6.49001	2.18583e-13
CBU_1317	hypothetical protein			9.29508	0.594702	0.626891	0.700031		0.00151809	0.0213512	3.21647	9.29508	0.0454502		0	-0.749762	0.594702	0.746654		0	-0.673713	0.626891	0.764748		0.00163566	-0.514509	0.700031	0.804406
CBU_0677	NAD dependent epimerase/dehydratase family			9.28059	10.0501	12.5573	12.6938		0.0034401	0.0462294	3.21422	9.28059	2.68733e-45		0.0523048	3.32914	10.0501	1.69508e-51		0.0658531	3.65046	12.5573	3.15676e-62		0.0655323	3.66605	12.6938	5.46202e-65	12
CBU_1940	ATP synthase C chain	atpE		9.21176	4.67896	4.73304	5.14678		0.00907166	0.119955	3.20348	9.21176	4.78696e-38		0.0628315	2.22619	4.67896	7.02369e-19		0.0652577	2.24277	4.73304	4.74877e-19		0.0689024	2.36367	5.14678	7.39011e-25
CBU_0259	hypothetical protein			9.1777	9.40596	7.13833	7.11559		0.0266347	0.360841	3.19813	9.1777	3.9507e-19		0.376821	3.23358	9.40596	1.0961e-26		0.29454	2.83559	7.13833	1.20393e-17		0.289313	2.83098	7.11559	5.45653e-25
CBU_0241	LSU ribosomal protein L2P	rplB		8.84438	6.37164	7.3028	7.07734		0.00949479	0.119629	3.14476	8.84438	1.76841e-68		0.0887553	2.67166	6.37164	6.21009e-51		0.10461	2.86845	7.3028	9.86898e-59		0.0991417	2.82321	7.07734	2.09411e-59
CBU_1285	multidrug resistance protein B			8.71703	7.63644	3.88472	2.53834		0.00169035	0.0221328	3.12384	8.71703	1.18378e-15		0.0189277	2.9329	7.63644	3.33726e-14		0.0104739	1.95781	3.88472	1.07311e-06		0.00667152	1.34389	2.53834	0.000774461
CBU_0811	bacterial peptide chain release factor 3 (RF-3)	prfC		8.68932	5.23531	3.414	3.4963		0.00256915	0.0309304	3.11924	8.68932	4.51198e-21		0.0185565	2.38828	5.23531	7.59708e-13		0.012862	1.77146	3.414	2.22711e-07		0.0128692	1.80583	3.4963	5.79976e-08
CBU_0556	nicotinate-nucleotide adenylyltransferase	nadD		8.64018	5.66095	6.7365	4.65538		0.000342075	0.00435343	3.11106	8.64018	1.3048e-10		0.00290518	2.50104	5.66095	4.30513e-08		0.00356601	2.752	6.7365	4.73937e-10		0.00244768	2.2189	4.65538	9.40229e-09
CBU_1956	NAD(P) transhydrogenase alpha subunit	pntAB		8.60366	5.69857	4.85592	3.29506		0.00343048	0.0425457	3.10495	8.60366	1.76857e-23		0.0284172	2.5106	5.69857	2.43081e-17		0.0253157	2.27974	4.85592	1.55881e-13		0.0167432	1.72031	3.29506	2.72751e-10
CBU_0676	UDP-glucose 4-epimerase			8.56011	8.07463	8.58747	10.0245		0.00667267	0.0771641	3.09763	8.56011	3.46059e-17		0.074474	3.0134	8.07463	1.84619e-16		0.0808296	3.10223	8.58747	2.43253e-17		0.0936027	3.32546	10.0245	5.36399e-20	19
CBU_1660	hypothetical cytosolic protein			8.55809	3.70909	4.19454	1.54407		0.000963518	0.0122441	3.09729	8.55809	5.06442e-21		0.0054084	1.89106	3.70909	3.09175e-08		0.00635447	2.06851	4.19454	8.4556e-10		0.00227967	0.626739	1.54407	0.0752366
CBU_0332	ThiS	thiS		8.5548	1.09694	5.431	2.83597		0.000662925	0.00805985	3.09673	8.5548	0.00484139		0.00115503	0.133491	1.09694	0.942839		0.00538352	2.44122	5.431	0.0228192		0.00287545	1.50384	2.83597	0.131636
CBU_0558	rare lipoprotein B precursor			8.43431	3.9909	4.13303	3.66487		0.00087226	0.0107081	3.07627	8.43431	4.11035e-18		0.0050911	1.99671	3.9909	4.93013e-08		0.00549272	2.0472	4.13303	2.20593e-08		0.0047816	1.87376	3.66487	5.85208e-10
CBU_1007	biotin synthase	bioB		8.33995	18.6622	14.75	9.81746		0.00043694	0.00549242	3.06004	8.33995	1.6738e-13		0.0127543	4.22205	18.6622	1.82867e-33	17	0.0101539	3.88265	14.75	1.95465e-27	21	0.0067488	3.29535	9.81746	1.18308e-21	21
CBU_0257	LSU ribosomal protein L15P	rplO		8.27798	6.8321	7.50123	6.89915		0.0222557	0.271254	3.04928	8.27798	7.77409e-62		0.225979	2.77233	6.8321	3.33444e-53		0.260101	2.90713	7.50123	1.24787e-58		0.233395	2.78642	6.89915	2.22808e-56
CBU_0516	hypothetical protein			8.10113	10.243	14.3814	5.83058		0.003029	0.0368192	3.01812	8.10113	0.00124672		0.0476769	3.35656	10.243	1.16196e-05		0.0676736	3.84614	14.3814	1.26818e-07	23	0.0273127	2.54364	5.83058	0.000392514
CBU_0884	GTP-binding protein	typA/bipA		8.07608	4.02862	3.378	3.59424		0.00186406	0.0216265	3.01366	8.07608	4.73008e-57		0.0110961	2.01029	4.02862	5.38002e-26		0.00953561	1.75617	3.378	3.28089e-19		0.00998731	1.84569	3.59424	9.07046e-25
CBU_1697	endonuclease III	nth		8.05677	4.78889	3.90215	2.98315		0.00029667	0.00352792	3.0102	8.05677	6.45156e-07		0.00215529	2.25969	4.78889	0.00013576		0.00177709	1.96427	3.90215	0.00197883		0.00138047	1.57684	2.98315	0.00347785
CBU_0240	LSU ribosomal protein L23P	rplW		8.03706	6.43291	5.43286	5.92659		0.00685308	0.0783702	3.00667	8.03706	1.19841e-21		0.064942	2.68547	6.43291	4.34462e-19		0.0554783	2.44171	5.43286	2.13006e-15		0.0606448	2.5672	5.92659	1.14642e-19
CBU_1911	hypothetical cytosolic protein			8.01343	2.0318	1.63243	0.80663		0.0219055	0.261953	3.00242	8.01343	1.55245e-11		0.0668267	1.02276	2.0318	0.0602932		0.0567617	0.707019	1.63243	0.242964		0.0266146	-0.31002	0.80663	0.588574
CBU_1941	ATP synthase B chain	atpF		7.93678	4.11066	4.0396	4.69739		0.00174002	0.0198181	2.98855	7.93678	1.55397e-20		0.0107476	2.03937	4.11066	3.09881e-10		0.0105929	2.01421	4.0396	8.4661e-10		0.0121385	2.23186	4.69739	1.7036e-16
CBU_1145	hypothetical protein			7.86685	10.9737	14.8013	3.16719		0.00354314	0.0439904	2.97579	7.86685	0.00115419		0.0625315	3.45598	10.9737	1.765e-06		0.0862129	3.88765	14.8013	2.76441e-08	20	0.0181109	1.6632	3.16719	0.0308946
CBU_0249	LSU ribosomal protein L24P	rplX		7.86089	6.5346	8.11419	7.10244		0.00845024	0.0955234	2.97469	7.86089	4.77968e-30		0.0801394	2.7081	6.5346	1.63366e-27		0.103966	3.02045	8.11419	1.02526e-34		0.0905824	2.82832	7.10244	1.86111e-33
CBU_0767	hypothetical protein			7.81367	4.88312	2.97712	2.13769		0.00433879	0.0481314	2.966	7.81367	0.00037524		0.0300568	2.2878	4.88312	0.00517435		0.0200277	1.57392	2.97712	0.0921924		0.0140897	1.09605	2.13769	0.183402
CBU_0234	SSU ribosomal protein S7P	rpsG		7.76912	5.17933	4.2493	5.65713		0.00756388	0.079802	2.95775	7.76912	1.36129e-19		0.0543918	2.37277	5.17933	4.17054e-13		0.0459819	2.08723	4.2493	2.82934e-10		0.0602092	2.50007	5.65713	7.59403e-15
CBU_0607	diphosphomevalonate decarboxylase	mvaD		7.76224	3.40485	3.73655	3.30912		0.00038871	0.00442574	2.95647	7.76224	1.56195e-15		0.00199393	1.76759	3.40485	4.91142e-06		0.00224081	1.90171	3.73655	7.13418e-07		0.00193848	1.72645	3.30912	3.14755e-07
CBU_1915	16S rRNA m(5)C 967 methyltransferase	sun		7.73239	3.94299	5.29383	1.87202		0.000631421	0.00718487	2.95092	7.73239	1.26712e-22		0.00373778	1.97929	3.94299	6.57442e-11		0.00521851	2.40431	5.29383	9.53691e-17		0.00182196	0.904595	1.87202	0.00201116
CBU_0256	LSU ribosomal protein L30P			7.62931	6.10125	7.87552	6.34507		0.0195372	0.215442	2.93155	7.62931	2.05895e-32		0.176386	2.6091	6.10125	1.78789e-29		0.234492	2.97738	7.87552	2.00731e-40		0.186018	2.66564	6.34507	1.21794e-37
CBU_2055	zinc uptake transporter			7.57943	4.31408	4.91348	4.42083		0.00124142	0.0141219	2.92209	7.57943	1.4811e-20		0.00832291	2.10905	4.31408	1.41075e-11		0.00960136	2.29675	4.91348	7.98232e-14		0.00843723	2.14432	4.42083	1.39414e-14
CBU_0265	glucose/galactose transporter			7.56162	4.73495	4.63098	4.68848		0.00140709	0.015825	2.9187	7.56162	9.82184e-29		0.0101665	2.24335	4.73495	3.28605e-18		0.0103075	2.21132	4.63098	2.00107e-17		0.0101614	2.22912	4.68848	1.85731e-20
CBU_1618	hypothetical protein			7.55645	3.5519	2.5611	2.35943		0.00153207	0.0161661	2.91771	7.55645	3.75593e-08		0.00779916	1.82859	3.5519	0.000848049		0.0056199	1.35677	2.5611	0.0257587		0.00514559	1.23844	2.35943	0.0142423
CBU_1944	ATP synthase gamma chain	atpG		7.53005	4.75689	5.58274	4.93547		0.00183269	0.0198425	2.91266	7.53005	4.91969e-29		0.0129978	2.25002	4.75689	1.06214e-18		0.0155596	2.48097	5.58274	6.25863e-23		0.0135433	2.30319	4.93547	9.63821e-23
CBU_0242	SSU ribosomal protein S19P	rpsS		7.48502	5.0648	5.46235	4.62008		0.0163792	0.171958	2.90401	7.48502	1.4685e-28		0.118558	2.34051	5.0648	1.56319e-19		0.132135	2.44952	5.46235	2.34647e-21		0.110352	2.20792	4.62008	8.88666e-19
CBU_0231	DNA-directed RNA polymerase beta chain	rpoB		7.3718	5.9723	8.2436	7.31136		0.00586693	0.0625368	2.88202	7.3718	9.32346e-84		0.0519994	2.57829	5.9723	3.15249e-68		0.0740556	3.04327	8.2436	1.48177e-95		0.0645687	2.87014	7.31136	2.66872e-86
CBU_0049	hypothetical protein			7.36313	3.14149	2.73842	2.67648		0.00099453	0.0104059	2.88032	7.36313	6.3436e-23		0.00456463	1.65145	3.14149	5.8146e-08		0.00405536	1.45334	2.73842	4.6425e-06		0.00391852	1.42033	2.67648	2.04699e-07
CBU_0235	protein translation elongation factor G (EF-G)	fusA		7.33819	4.23309	4.8999	4.48021		0.0101832	0.108839	2.87543	7.33819	5.35535e-81		0.0644213	2.08171	4.23309	3.62132e-43		0.0768383	2.29275	4.8999	2.93952e-52		0.0688519	2.16357	4.48021	8.69537e-48
CBU_1943	ATP synthase alpha chain	atpA		7.26158	4.93024	7.5729	6.96805		0.0037826	0.0397874	2.86028	7.26158	3.72632e-23		0.028541	2.30166	4.93024	1.70943e-15		0.043695	2.92085	7.5729	1.67441e-24		0.0397304	2.80076	6.96805	5.36408e-23
CBU_0183	hypothetical protein			7.24697	4.46142	9.11299	5.31491		0.000493685	0.00507236	2.85738	7.24697	0.0029108		0.00313138	2.1575	4.46142	0.0219405		0.00669074	3.18792	9.11299	6.02942e-05		0.00368992	2.41005	5.31491	0.00120948
CBU_0258	protein translocase subunit	secY		7.19332	4.54434	4.89951	4.59849		0.00914756	0.0978029	2.84666	7.19332	1.24244e-36		0.0630199	2.18407	4.54434	4.10086e-22		0.0709452	2.29264	4.89951	3.3307e-24		0.064527	2.20116	4.59849	7.45081e-23
CBU_2012	ATP-dependent endopeptidase hsl ATP-binding subunit	hslU		7.19252	4.17475	3.9407	5.12435		0.00324448	0.0339802	2.8465	7.19252	3.35307e-26		0.0200746	2.06169	4.17475	2.43582e-14		0.0196221	1.97845	3.9407	3.31538e-13		0.0250623	2.35737	5.12435	2.93103e-19
CBU_0378	hypothetical membrane associated protein			7.13654	3.84791	3.61339	3.78493		0.00554223	0.0535941	2.83523	7.13654	2.99325e-13		0.0296428	1.94408	3.84791	8.16632e-07		0.0285841	1.85335	3.61339	3.17571e-06		0.0294287	1.92026	3.78493	3.97691e-07
CBU_0227	LSU ribosomal protein L1P	rplA		7.07634	6.96179	8.89247	9.28842		0.00476771	0.0475653	2.823	7.07634	4.37666e-29		0.0483339	2.79946	6.96179	1.10633e-30		0.0627813	3.15258	8.89247	4.31536e-39		0.0648915	3.21543	9.28842	1.45296e-42	24
CBU_1178	hypothetical protein			7.04198	4.20463	4.04834	1.11306		0.000444269	0.00459099	2.81598	7.04198	2.00078e-12		0.00279027	2.07198	4.20463	9.77422e-08		0.00275653	2.01733	4.04834	4.29257e-07		0.000765356	0.154532	1.11306	0.749875
CBU_0357	hypothetical protein			7.01647	2.58279	2.41391	2.40711		0.0021262	0.0225741	2.81074	7.01647	1.18241e-05		0.00854167	1.36893	2.58279	0.0602932		0.00816125	1.27137	2.41391	0.0903695		0.00762698	1.2673	2.40711	0.035563
CBU_0149	hypothetical cytosolic protein			7.00931	2.63744	3.0168	1.6522		0.0131655	0.137869	2.80927	7.00931	7.42843e-12		0.0527394	1.39914	2.63744	0.00225791		0.0622676	1.59302	3.0168	0.000314031		0.033335	0.724391	1.6522	0.0781375
CBU_2036	hypothetical protein			6.87519	6.05427	3.96572	1.64832		0.00246241	0.0254865	2.7814	6.87519	0.000609892		0.0228173	2.59795	6.05427	0.000509545		0.0157037	1.98758	3.96572	0.0155457		0.00613813	0.720997	1.64832	0.393884
CBU_0812	Na+ driven multidrug efflux pump			6.85019	4.43015	1.88241	2.30987		0.000841441	0.00857561	2.77614	6.85019	1.33448e-16		0.00554641	2.14736	4.43015	6.86438e-11		0.00251612	0.912582	1.88241	0.021291		0.00298327	1.20781	2.30987	0.000195701
CBU_0248	LSU ribosomal protein L14P	rplN		6.76982	5.73104	6.33517	5.68648		0.00696515	0.0681801	2.75912	6.76982	2.19482e-32		0.0586918	2.5188	5.73104	6.89417e-31		0.0670787	2.66338	6.33517	6.69947e-35		0.0598287	2.50754	5.68648	9.28074e-36
CBU_0450	signal recognition particle subunit FFH/SRP54	ffh		6.74381	3.10691	2.19495	2.46635		0.00279167	0.0244776	2.75356	6.74381	2.34054e-05		0.011345	1.63548	3.10691	0.0160422		0.00849771	1.13419	2.19495	0.107835		0.00929865	1.30238	2.46635	0.0581047
CBU_0721	deoxyhypusine synthase			6.71749	3.42563	5.12508	5.42362		0.00213687	0.020903	2.74792	6.71749	5.13125e-14		0.0113489	1.77637	3.42563	1.82477e-06		0.0166875	2.35757	5.12508	7.98865e-11		0.0175058	2.43926	5.42362	5.09325e-12
CBU_0264	LSU ribosomal protein L17P	rplQ		6.69672	5.68049	6.60947	5.9413		0.0111321	0.108082	2.74345	6.69672	1.72042e-45		0.0935969	2.50601	5.68049	2.03525e-42		0.112169	2.72453	6.60947	8.05207e-51		0.0996989	2.57078	5.9413	2.03671e-50
CBU_1675a	hypothetical cytosolic protein			6.66821	6.65174	3.93049	0.789889		0.00230646	0.0236486	2.7373	6.66821	0.00166615		0.0237214	2.73373	6.65174	0.000271807		0.014679	1.97471	3.93049	0.0228121		0.00266479	-0.340279	0.789889	0.754578
CBU_1240	O-sialoglycoprotein endopeptidase	gcp		6.64771	5.33098	5.74162	5.2092		0.00211404	0.0203939	2.73286	6.64771	2.49552e-37		0.0168435	2.4144	5.33098	6.43648e-33		0.0185634	2.52146	5.74162	7.29618e-36		0.0164591	2.38106	5.2092	5.63614e-37
CBU_1580	ATPase			6.58946	3.19215	2.74916	2.06001		0.00103244	0.00982534	2.72016	6.58946	2.69635e-18		0.00496998	1.67453	3.19215	1.4289e-07		0.00433603	1.45899	2.74916	1.45366e-05		0.00320374	1.04265	2.06001	0.00036927
CBU_1849	hypothetical protein			6.56626	6.87489	3.33138	2.44347		0.00151623	0.0144855	2.71507	6.56626	0.000453765		0.0152283	2.78134	6.87489	2.25856e-05		0.0076886	1.73612	3.33138	0.0325999		0.00579731	1.28893	2.44347	0.0553675
CBU_1769	alpha/beta hydrolase			6.54632	4.75419	5.17409	4.08962		0.00121853	0.0117774	2.71068	6.54632	4.73787e-17		0.00892194	2.2492	4.75419	1.36828e-13		0.00982367	2.3713	5.17409	3.97853e-15		0.00753291	2.03197	4.08962	7.291e-14
CBU_0852	hypothetical protein	pnp		6.54166	3.98813	4.12796	4.21456		0.0090877	0.0837066	2.70966	6.54166	1.87484e-41		0.05183	1.99571	3.98813	4.374e-23		0.0559596	2.04543	4.12796	4.3204e-24		0.0559251	2.07538	4.21456	3.28506e-25
CBU_1430	tRNA pseudouridine synthase B	truB		6.53099	4.46573	5.05491	3.81711		0.00105591	0.0103627	2.7073	6.53099	3.56848e-17		0.00722964	2.1589	4.46573	4.00034e-12		0.0084593	2.33769	5.05491	3.16456e-14		0.00630875	1.93248	3.81711	1.94977e-11
CBU_1583	sodium/proton antiporter protein	shaF		6.45399	5.56022	3.78217	3.88533		0.00181445	0.0172908	2.69019	6.45399	4.94457e-09		0.0148787	2.47514	5.56022	1.66951e-09		0.0106637	1.91921	3.78217	2.4452e-05		0.0107721	1.95804	3.88533	1.12278e-07
CBU_1396	succinyl-CoA synthetase alpha chain	sucD		6.44852	4.36934	5.15923	4.47629		0.0145156	0.13756	2.68897	6.44852	2.64594e-60		0.0951002	2.12742	4.36934	6.86872e-39		0.116641	2.36715	5.15923	4.03389e-48		0.0989178	2.1623	4.47629	1.12739e-41
CBU_1181	thiamine biosynthesis protein	thiI		6.35879	2.55228	2.49091	2.12182		0.000970978	0.00908154	2.66875	6.35879	5.88499e-17		0.00365688	1.35179	2.55228	7.04332e-05		0.00377794	1.31667	2.49091	0.000146006		0.00317007	1.0853	2.12182	0.000342315
CBU_0230	hypothetical protein			6.33988	9.44349	14.537	13.7376		0.0081299	0.0759825	2.66445	6.33988	1.11644e-06		0.113766	3.23932	9.44349	6.60452e-16		0.179968	3.86166	14.537	1.76169e-25	22	0.167737	3.78005	13.7376	2.57589e-31	11
CBU_0243	LSU ribosomal protein L22P	rplV		6.32442	3.78875	5.92627	4.72486		0.00660066	0.059484	2.66093	6.32442	1.56298e-25		0.0365313	1.92172	3.78875	1.84109e-14		0.0589413	2.56712	5.92627	1.95465e-27		0.0463515	2.24027	4.72486	3.91186e-24
CBU_1478	peroxiredoxin reductase (NAD(P)H)	ahpD		6.31301	84.5859	77.7793	113.822		0.000432143	0.00389145	2.65833	6.31301	0.000902689		0.0525681	6.40234	84.5859	6.42038e-22	5	0.0493092	6.28131	77.7793	4.66526e-21	4	0.0732144	6.83063	113.822	6.70311e-25	2
CBU_0970	hypothetical exported membrane spanning protein			6.25375	3.99893	5.3719	5.66201		0.00283398	0.0247692	2.64472	6.25375	4.62575e-15		0.0163228	1.99961	3.99893	3.16335e-09		0.0224557	2.42543	5.3719	2.99679e-13		0.0238217	2.50131	5.66201	1.22657e-14
CBU_0253	LSU ribosomal protein L6P	rplF		6.21687	4.20482	4.23887	3.82338		0.00992683	0.0887508	2.63619	6.21687	3.74622e-53		0.0609747	2.07205	4.20482	3.58299e-35		0.0638149	2.08368	4.23887	3.27517e-35		0.0567419	1.93485	3.82338	1.22114e-34
CBU_0886	phosphopantothenoylcysteine decarboxylase	coaBC		6.18397	2.86389	3.85971	2.75491		0.00119349	0.01079	2.62853	6.18397	7.26266e-20		0.00516988	1.51798	2.86389	3.13558e-07		0.00718407	1.94849	3.85971	7.89169e-12		0.00498379	1.46201	2.75491	3.93357e-08
CBU_1733	hypothetical membrane spanning protein			6.16691	3.17733	4.21527	3.31462		0.000512223	0.00446544	2.62455	6.16691	1.47568e-09		0.00240467	1.66782	3.17733	0.000168785		0.00324404	2.07563	4.21527	1.49411e-06		0.00250232	1.72884	3.31462	3.15284e-05
CBU_0609	mevalonate kinase			6.13627	3.55509	4.05361	3.85327		0.00177862	0.0162364	2.61736	6.13627	7.37633e-26		0.00969147	1.82989	3.55509	1.13559e-13		0.0113128	2.01921	4.05361	9.96097e-17		0.0106283	1.94608	3.85327	1.56597e-18
CBU_1116	alanine dehydrogenase	ald		6.1103	4.28334	5.04077	3.99516		0.00501383	0.0449513	2.61124	6.1103	1.69675e-42		0.0323454	2.09874	4.28334	5.05856e-29		0.039237	2.33364	5.04077	5.63873e-36		0.0306281	1.99825	3.99516	1.89924e-28
CBU_1434	hypothetical cytosolic protein			6.09367	4.97973	3.94715	4.63858		0.0135796	0.115836	2.60731	6.09367	2.31637e-23		0.0954891	2.31607	4.97973	2.60505e-19		0.0795691	1.98081	3.94715	4.0449e-14		0.0906486	2.21368	4.63858	1.93517e-18
CBU_1432	bacterial protein translation initiation factor 2 (IF-2)	infB		6.06014	3.79915	4.4065	4.02824		0.0045407	0.040414	2.59935	6.06014	2.84232e-63		0.0259222	1.92568	3.79915	5.88144e-36		0.0311278	2.13963	4.4065	2.28953e-44		0.0277005	2.01015	4.02824	1.96275e-41
CBU_0312	methylenetetrahydrofolate dehydrogenase (NADP+)	folD		5.98451	5.19709	5.12994	3.99494		0.0027182	0.0230472	2.58123	5.98451	3.70078e-28		0.0203078	2.37771	5.19709	9.78691e-27		0.0208657	2.35894	5.12994	5.41941e-26		0.0159329	1.99818	3.99494	4.19838e-21
CBU_0255	SSU ribosomal protein S5P	rpsE		5.97572	4.74449	5.09344	5.28387		0.0139698	0.121645	2.57911	5.97572	2.44567e-70		0.0986063	2.24625	4.74449	5.38787e-59		0.109412	2.34864	5.09344	1.14846e-64		0.110998	2.40159	5.28387	1.55581e-77
CBU_1279a	hypothetical cytosolic protein			5.96694	3.93895	0.536332	2.79808		0.00211197	0.0181399	2.57699	5.96694	0.0345518		0.0125857	1.97781	3.93895	0.0894025		0	-0.898802	0.536332	0.611477		0.009067	1.48444	2.79808	0.137266
CBU_0720	agmatinase			5.94589	3.24811	4.66534	4.59251		0.00307256	0.0268112	2.57189	5.94589	3.0438e-21		0.0152783	1.6996	3.24811	5.14475e-10		0.0221334	2.22198	4.66534	5.72188e-17		0.0216566	2.19928	4.59251	4.15279e-18
CBU_1582	sodium/proton antiporter protein	shaG		5.90895	3.99463	3.79605	3.22357		0.00229337	0.0200439	2.5629	5.90895	1.98116e-12		0.0136889	1.99806	3.99463	8.06386e-09		0.0136246	1.9245	3.79605	4.98356e-08		0.0112087	1.68866	3.22357	3.09997e-08
CBU_1942	ATP synthase delta chain	atpH		5.89822	3.35081	4.13622	3.92991		0.00291314	0.0249432	2.56028	5.89822	3.14262e-15		0.014853	1.74451	3.35081	6.24777e-08		0.0183666	2.04831	4.13622	6.91884e-11		0.0173282	1.9745	3.92991	2.80647e-12
CBU_0722	ornithine decarboxylase			5.88673	4.23764	3.03825	5.19052		0.00393457	0.0325737	2.55747	5.88673	6.9216e-15		0.0245749	2.08326	4.23764	2.24198e-10		0.0175464	1.60324	3.03825	1.85804e-06		0.0298764	2.37588	5.19052	1.51589e-13
CBU_1957	NAD(P) transhydrogenase subunit beta	pntB		5.88541	5.42788	4.86374	4.3402		0.00100977	0.00879998	2.55714	5.88541	1.89102e-22		0.00834774	2.44039	5.42788	4.02972e-24		0.00770777	2.28207	4.86374	1.97724e-20		0.00675308	2.11776	4.3402	4.93948e-21
CBU_2005	sensor protein	rstB		5.86657	3.0211	3.66741	2.44233		0.00329268	0.028662	2.55252	5.86657	3.24948e-33		0.0151108	1.59508	3.0211	1.10168e-13		0.0190529	1.87476	3.66741	7.34944e-19		0.0124423	1.28826	2.44233	2.92062e-10
CBU_0704	polysaccharide export ATP-binding protein	rfbI		5.84912	6.30822	6.2149	5.48951		0.00210277	0.0178992	2.54822	5.84912	1.20875e-19		0.0198317	2.65723	6.30822	2.56743e-26		0.020003	2.63573	6.2149	2.67084e-25		0.0176059	2.45668	5.48951	8.16994e-26
CBU_1721	hypothetical protein			5.83157	3.51844	3.53271	2.72337		0.0023736	0.0202138	2.54388	5.83157	8.21232e-21		0.012418	1.81494	3.51844	8.38813e-12		0.0128946	1.82077	3.53271	1.18108e-11		0.00969612	1.44539	2.72337	1.90377e-09
CBU_1061a	hypothetical membrane associated protein			5.80677	2.86705	2.99628	1.22665		0.000126659	0.00108468	2.53774	5.80677	0.000464695		0.000536484	1.51957	2.86705	0.0457054		0.000605155	1.58317	2.99628	0.0368123		0.000233647	0.294719	1.22665	0.71636
CBU_0386	LSU ribosomal protein L27P	rpmA		5.79511	4.1955	3.55122	4.65219		0.0274326	0.213491	2.53484	5.79511	4.12339e-10		0.157031	2.06884	4.1955	3.70787e-07		0.136486	1.82832	3.55122	8.90744e-06		0.177529	2.21791	4.65219	2.97806e-08
CBU_1477	peroxiredoxin			5.77579	250.537	206.04	359.221		0.00104748	0.00882929	2.53002	5.77579	7.82889e-08		0.387119	7.96888	250.537	3.2795e-98	1	0.323944	7.68678	206.04	2.10499e-91	2	0.561141	8.48873	359.221	4.91531e-112	1
CBU_2004	ADP-heptose--LPS heptosyltransferase			5.76866	3.55629	2.76538	2.00216		0.00294365	0.0251833	2.52824	5.76866	1.4786e-19		0.0155977	1.83037	3.55629	5.17593e-11		0.012804	1.46748	2.76538	3.50349e-07		0.00912305	1.00156	2.00216	0.000328058
CBU_1556	hypothetical membrane spanning protein			5.75977	2.05551	1.8805	1.81295		0.00056099	0.00471	2.52601	5.75977	3.12272e-13		0.00177704	1.0395	2.05551	0.00708423		0.00161627	0.911118	1.8805	0.0237675		0.00151717	0.858343	1.81295	0.0103055
CBU_1003	dethiobiotin synthetase	bioD		5.74231	3.9042	3.72554	2.02943		0.00035086	0.00301953	2.52163	5.74231	5.90065e-05		0.00209863	1.96503	3.9042	0.00102322		0.00202579	1.89745	3.72554	0.00199919		0.0011314	1.02107	2.02943	0.077457
CBU_1919	hypothetical cytosolic protein			5.71752	6.87642	5.55718	5.03813		0.015208	0.124288	2.51539	5.71752	1.35585e-14		0.151304	2.78166	6.87642	3.29743e-24		0.126938	2.47435	5.55718	3.59975e-18		0.112495	2.33289	5.03813	5.50604e-21
CBU_1010	hypothetical protein			5.69993	4.07771	2.75383	2.35108		0.00111799	0.00948248	2.51094	5.69993	1.01451e-06		0.00692837	2.02776	4.07771	1.61502e-05		0.00481679	1.46144	2.75383	0.00751006		0.00403288	1.23332	2.35108	0.00330258
CBU_0247	SSU ribosomal protein S17P	rpsQ		5.68556	4.61871	5.74731	4.79189		0.00813397	0.0657163	2.5073	5.68556	4.37619e-14		0.0542286	2.20749	4.61871	1.18017e-12		0.0698207	2.52289	5.74731	5.5361e-17		0.0577041	2.26059	4.79189	5.17613e-16
CBU_1920	60 kDa inner membrane protein	yidC		5.65696	4.25209	3.99223	3.8098		0.00478161	0.0397099	2.50003	5.65696	1.97124e-45		0.0305687	2.08817	4.25209	2.3696e-33		0.0295188	1.99719	3.99223	3.42744e-30		0.0276009	1.92972	3.8098	3.11673e-30
CBU_0224	protein translocase subunit	secE		5.65399	4.19404	5.05045	5.00857		0.00968571	0.0784795	2.49927	5.65399	4.19706e-29		0.0596676	2.06834	4.19404	5.89046e-22		0.0737495	2.33641	5.05045	2.43633e-28		0.0716659	2.3244	5.00857	1.1804e-31
CBU_1716	aminomethyltransferase	gcvT		5.65281	2.67179	1.68294	1.9211		0.0107967	0.0849976	2.49897	5.65281	9.40051e-25		0.040875	1.4178	2.67179	1.14463e-08		0.0267178	0.750985	1.68294	0.00411188		0.0299071	0.941936	1.9211	0.000166158
CBU_0238	LSU ribosomal protein L3P	rplC		5.63765	3.16105	3.92294	4.03681		0.00627487	0.0507226	2.49509	5.63765	2.30226e-32		0.029461	1.6604	3.16105	3.21597e-15		0.0372224	1.97193	3.92294	1.41323e-21		0.0375995	2.01322	4.03681	3.70549e-25
CBU_0608	phosphomevalonate kinase			5.61406	2.46007	3.03662	2.31758		0.000666456	0.00553748	2.48904	5.61406	6.14343e-12		0.00249336	1.2987	2.46007	0.000748445		0.00312915	1.60247	3.03662	1.23817e-05		0.00238885	1.21262	2.31758	0.000127956
CBUA0031	hypothetical membrane spanning protein			5.58734	5.33909	2.61555	0.974775		0.00153179	0.0124502	2.48216	5.58734	5.42906e-10		0.0120362	2.4166	5.33909	3.13821e-12		0.00626692	1.38711	2.61555	0.00114227		0.00230485	-0.0368592	0.974775	0.936592
CBU_0631	phosphoribosylformylglycinamidine synthase	purL		5.58685	5.39098	5.17759	4.54461		0.00110904	0.00915729	2.48204	5.58685	2.56225e-42		0.00909106	2.43055	5.39098	4.0174e-45		0.00897614	2.37228	5.17759	1.83521e-42		0.00770762	2.18416	4.54461	1.66527e-39
CBU_0246	LSU ribosomal protein L29P	rpmC		5.5832	7.19248	6.53389	5.03293		0.00840126	0.0669573	2.48109	5.5832	9.64705e-11		0.0866565	2.84649	7.19248	8.38476e-19		0.0823124	2.70794	6.53389	1.00281e-16		0.0632206	2.3314	5.03293	3.99542e-15
CBU_0432	transporter	MFS superfamily		5.57033	1.36619	1.54375	1.44798		0.0019569	0.0149782	2.47776	5.57033	3.5761e-11		0.00375478	0.450163	1.36619	0.313933		0.00436194	0.626439	1.54375	0.144148		0.00407847	0.534043	1.44798	0.186047
CBU_0993	peptide deformylase	def		5.56671	3.50806	3.18281	4.0981		0.00535701	0.0435947	2.47683	5.56671	5.06442e-21		0.0281479	1.81067	3.50806	3.25985e-12		0.0261518	1.6703	3.18281	2.66618e-10		0.032985	2.03495	4.0981	2.48408e-17
CBU_0225	transcription antitermination protein	nusG		5.56508	5.14598	6.22487	6.26785		0.0104249	0.0822667	2.4764	5.56508	2.46029e-27		0.0776684	2.36345	5.14598	1.35996e-26		0.0966969	2.63804	6.22487	3.92361e-33		0.0973872	2.64797	6.26785	4.42102e-35
CBU_1399	2-oxoglutarate dehydrogenase E1 component	sucA		5.50693	3.80012	4.78546	3.90112		0.00452449	0.0363325	2.46125	5.50693	2.72072e-51		0.0258777	1.92604	3.80012	1.46699e-32		0.033337	2.25866	4.78546	9.00756e-45		0.0267115	1.96389	3.90112	2.52944e-35
CBU_0232	DNA-directed RNA polymerase beta' chain	rpoC		5.50491	4.38437	5.21731	4.77143		0.00821633	0.0656019	2.46072	5.50491	9.86085e-57		0.0533074	2.13237	4.38437	2.88945e-43		0.0658036	2.38331	5.21731	7.37135e-54		0.0591	2.25442	4.77143	6.07037e-49
CBU_1939	ATP synthase A chain	atpB		5.4982	3.00536	1.72913	2.2188		0.00432535	0.0351816	2.45896	5.4982	8.2074e-26		0.0195737	1.58754	3.00536	1.49748e-11		0.0117446	0.790043	1.72913	0.00258862		0.0145275	1.14978	2.2188	3.22714e-07
CBU_1311	hypothetical cytosolic protein			5.46232	3.15053	1.20419	0.363308		0.000339502	0.00266588	2.44951	5.46232	7.27237e-08		0.00150647	1.65559	3.15053	0.00028095		0.000625271	0.268057	1.20419	0.683885		0.000184926	-1.46074	0.363308	0.0079627
CBU_1696	electron transport complex protein	rnfB		5.45328	2.67768	2.46923	2.01122		0.000647543	0.00522425	2.44712	5.45328	1.09827e-08		0.00263804	1.42098	2.67768	0.00134695		0.00247441	1.30406	2.46923	0.00494035		0.00196932	1.00807	2.01122	0.00704542
CBU_1720	aconitate hydratase	acnA		5.44643	3.42352	2.60805	2.71159		0.00650392	0.05014	2.44531	5.44643	1.16281e-35		0.0319442	1.77548	3.42352	1.91368e-19		0.0253325	1.38297	2.60805	4.65429e-12		0.0259395	1.43914	2.71159	2.09765e-13
CBU_0616	hydrolase family protein			5.3978	4.22497	4.61278	3.02796		0.00145122	0.0116716	2.43237	5.3978	3.84349e-11		0.00931079	2.07894	4.22497	7.39933e-10		0.0104735	2.20564	4.61278	4.98332e-11		0.00682339	1.59835	3.02796	1.78578e-07
CBU_0283	hypothetical protein			5.3313	5.27207	2.58689	2.25384		0.026206	0.197199	2.41449	5.3313	1.2859e-13		0.19768	2.39837	5.27207	1.66546e-15		0.100978	1.37122	2.58689	5.06743e-05		0.086285	1.17238	2.25384	0.000100461
CBU_0442	LSU ribosomal protein L19P	rplS		5.30118	3.04678	2.81843	3.05958		0.0371211	0.262762	2.40631	5.30118	1.42718e-08		0.153556	1.60729	3.04678	0.000217446		0.147826	1.49489	2.81843	0.000641822		0.156525	1.61334	3.05958	0.000183549
CBU_0245	LSU ribosomal protein L16P	rplP		5.29743	3.50219	4.1777	4.66253		0.00991092	0.0759231	2.40529	5.29743	3.1521e-32		0.0515627	1.80826	3.50219	5.31768e-20		0.0633148	2.06271	4.1777	2.66828e-26		0.0689198	2.22111	4.66253	1.11385e-35
CBU_0495	3-oxoacyl-[acyl-carrier protein] reductase	fabG		5.27218	4.00221	4.73041	4.11061		0.00422828	0.0323996	2.3984	5.27218	7.68655e-38		0.0252553	2.0008	4.00221	3.59365e-30		0.0306602	2.24197	4.73041	1.24068e-38		0.0262573	2.03935	4.11061	4.85202e-38
CBU_1938	ATP synthase protein I	atpI		5.2616	3.24734	2.11692	2.34397		0.0221803	0.15994	2.3955	5.2616	3.51954e-15		0.100425	1.69926	3.24734	3.27636e-08		0.0676589	1.08196	2.11692	0.000707484		0.0732491	1.22895	2.34397	6.77836e-05
CBU_1269a	hypothetical protein			5.2294	4.30313	4.29479	2.14478		0.00225587	0.0175329	2.38665	5.2294	8.82849e-08		0.0148788	2.10539	4.30313	5.24861e-07		0.0151207	2.10259	4.29479	6.14506e-07		0.00742786	1.10083	2.14478	0.00805995
CBU_1945	ATP synthase beta chain	atpD		5.19474	3.31721	3.85334	3.64264		0.00889783	0.068205	2.37705	5.19474	6.25692e-48		0.0445455	1.72997	3.31721	2.21637e-26		0.0536726	1.94611	3.85334	3.17773e-33		0.0494011	1.86498	3.64264	4.562e-32
CBUA0016	CbhE	cbhE		5.1666	2.18971	2.35842	2.2864		0.000165188	0.00123952	2.36922	5.1666	0.000968972		0.000532738	1.13074	2.18971	0.157573		0.000601098	1.23782	2.35842	0.119472		0.00055312	1.19308	2.2864	0.044841
CBU_1401	succinate dehydrogenase flavoprotein subunit	sdhA		5.14337	3.25786	3.40379	3.72306		0.0078106	0.0587509	2.36271	5.14337	2.16386e-34		0.038559	1.70392	3.25786	1.34355e-18		0.0409911	1.76714	3.40379	7.24373e-20		0.0440098	1.89649	3.72306	1.64085e-23
CBU_1464	DNA-binding protein HU	hupB		5.12795	3.99437	4.32359	4.63677		0.0694734	0.502485	2.35838	5.12795	1.92229e-28		0.399911	1.99797	3.99437	3.23163e-21		0.448783	2.11223	4.32359	1.39074e-23		0.471849	2.21312	4.63677	1.15771e-26
CBU_0284	hypothetical cytosolic protein			5.11857	5.55787	3.37917	2.60084		0.0146986	0.105797	2.35574	5.11857	7.88597e-10		0.113676	2.47453	5.55787	6.51115e-12		0.0734451	1.75667	3.37917	3.74858e-06		0.056361	1.37898	2.60084	0.000140788
CBU_1281	carbamoyl-phosphate synthase large chain	carB		5.10863	2.40894	2.60528	2.46695		0.00141002	0.0105887	2.35294	5.10863	4.89421e-36		0.00513982	1.2684	2.40894	3.83173e-11		0.00569533	1.38144	2.60528	4.69345e-13		0.00527521	1.30273	2.46695	1.50214e-13
CBU_0261	SSU ribosomal protein S11P	rpsK		5.09937	6.14895	5.2042	5.34833		0.0201361	0.138883	2.35032	5.09937	6.2617e-11		0.169391	2.62034	6.14895	1.05455e-13		0.149064	2.37968	5.2042	1.97761e-11		0.151307	2.41909	5.34833	4.75812e-12
CBU_0849	UTP--glucose-1-phosphate uridylyltransferase	galU		5.09433	4.3928	5.49428	4.52655		0.00206227	0.0152549	2.34889	5.09433	3.43422e-22		0.0134895	2.13514	4.3928	1.23739e-21		0.017491	2.45793	5.49428	2.4055e-29		0.0140215	2.17841	4.52655	7.98503e-27
CBU_1888	hypothetical protein			5.0809	1.86315	2.18419	1.28091		0.000330533	0.00242699	2.34508	5.0809	0.000192754		0.000923259	0.897746	1.86315	0.228485		0.0011141	1.1271	2.18419	0.11162		0.000620422	0.357174	1.28091	0.590418
CBU_1817	lysyl-tRNA synthetase			4.92429	3.43896	4.01572	2.62194		0.0014278	0.0102214	2.29991	4.92429	1.09506e-14		0.00715241	1.78197	3.43896	2.78693e-10		0.00873559	2.00566	4.01572	4.79419e-13		0.00567566	1.39063	2.62194	6.36953e-08
CBU_1273	pyrophosphate--fructose 6-phosphate 1-phosphotransferase			4.92106	3.07286	3.03408	3.28665		0.00523607	0.0355399	2.29897	4.92106	3.00621e-11		0.0231903	1.61958	3.07286	3.85861e-06		0.0231642	1.60126	3.03408	5.2343e-06		0.024497	1.71662	3.28665	6.35075e-07
CBU_1340	hypothetical protein			4.91824	2.60344	3.27304	2.60015		0.0070778	0.051377	2.29814	4.91824	8.19926e-15		0.0276755	1.38042	2.60344	4.25318e-06		0.0359914	1.71063	3.27304	2.07848e-09		0.0281449	1.37859	2.60015	5.44215e-08
CBU_1431	ribosome-binding factor A	rbfA		4.91305	3.24218	3.49783	2.39999		0.00300049	0.0218052	2.29662	4.91305	8.78525e-09		0.0144671	1.69697	3.24218	7.94865e-06		0.0163531	1.80646	3.49783	1.94258e-06		0.0109971	1.26303	2.39999	0.000199591
CBU_1230	ATP-dependent nuclease subunit A			4.90885	2.90005	2.18842	1.27599		0.000273937	0.00197813	2.29539	4.90885	5.60642e-11		0.00117006	1.53608	2.90005	9.08329e-06		0.000930616	1.12989	2.18842	0.00265458		0.000538562	0.351617	1.27599	0.337987
CBU_0387	GTP-binding protein (probably involved in DNA repair)	cgtA		4.86063	2.87224	2.62502	2.71489		0.0026452	0.0191835	2.28114	4.86063	4.05471e-21		0.0114647	1.52218	2.87224	2.18679e-10		0.0108998	1.39233	2.62502	1.38716e-08		0.0110368	1.44089	2.71489	7.75684e-11
CBU_1438	NADH-quinone oxidoreductase chain K	nuoK		4.74988	3.17878	2.01252	1.98721		0.00351553	0.0241389	2.24789	4.74988	1.15606e-08		0.0165391	1.66848	3.17878	9.20368e-06		0.0107834	1.00901	2.01252	0.0216205		0.0104747	0.990747	1.98721	0.00395939
CBU_1038	cytochrome c oxidase polypeptide III	cyoC		4.74831	3.14104	5.01109	4.28337		0.011636	0.0807562	2.24741	4.74831	4.43476e-21		0.0555628	1.65124	3.14104	3.1461e-12		0.0906955	2.32512	5.01109	5.65563e-24		0.0751435	2.09875	4.28337	9.86275e-21
CBU_0166	hypothetical protein			4.73213	2.52633	2.756	0.751095		0.00037198	0.00251856	2.24249	4.73213	0.00488196		0.00135084	1.33704	2.52633	0.0987049		0.00153006	1.46258	2.756	0.0693625		0.000412538	-0.412932	0.751095	0.64754
CBU_1784	transketolase	tkt		4.71874	2.79593	3.01417	3.19491		0.00599899	0.0404077	2.2384	4.71874	1.65333e-32		0.024766	1.48333	2.79593	4.86043e-15		0.0272778	1.59176	3.01417	3.72752e-17		0.0284586	1.67578	3.19491	7.21788e-20
CBU_0492	fatty acid/phospholipid synthesis protein	plsX		4.70106	2.68359	2.22932	2.37061		0.0117124	0.0734518	2.23299	4.70106	3.44802e-08		0.042187	1.42416	2.68359	0.000614944		0.0368512	1.1566	2.22932	0.00641925		0.0384622	1.24526	2.37061	0.00280606
CBU_2097	LSU ribosomal protein L36P	rpmJ		4.69119	4.92018	6.60407	5.18886		0.0761736	0.53488	2.22995	4.69119	1.73914e-15		0.577172	2.29871	4.92018	2.67962e-19		0.791892	2.72336	6.60407	1.49411e-27		0.604905	2.37542	5.18886	2.80242e-23
CBU_1474	aspartyl/glutamyl-tRNA(Asn/Gln) amidotransferase subunit A	gatA		4.66177	2.99417	3.25958	3.4771		0.00186915	0.0125933	2.22088	4.66177	2.99104e-23		0.00830167	1.58216	2.99417	3.55013e-13		0.00925101	1.70469	3.25958	3.33194e-15		0.00967913	1.79789	3.4771	1.92172e-20
CBU_0639	pyruvate dehydrogenase E1 component beta subunit			4.65744	2.87	2.72385	2.52649		0.00360661	0.0241237	2.21954	4.65744	1.82545e-24		0.015204	1.52105	2.87	1.23656e-12		0.014957	1.44565	2.72385	2.90417e-11		0.0135799	1.33713	2.52649	1.79049e-11
CBU_1777	hypothetical protein			4.59476	2.91606	2.74483	2.16143		0.0128261	0.0840961	2.19999	4.59476	6.98032e-09		0.0553654	1.54402	2.91606	2.94928e-05		0.0527672	1.45672	2.74483	0.000104358		0.0410016	1.11199	2.16143	0.000605765
CBU_0244	SSU ribosomal protein S3P	rpsC		4.58768	2.9185	3.03288	3.49441		0.00929312	0.0619744	2.19777	4.58768	4.29042e-31		0.0401582	1.54523	2.9185	1.34751e-16		0.0432148	1.60069	3.03288	1.1368e-17		0.0488872	1.80505	3.49441	3.19705e-25
CBU_1713	glycine dehydrogenase (decarboxylating)			4.554	2.92484	3.4165	2.82229		0.0013468	0.00904438	2.18713	4.554	2.0019e-13		0.00607073	1.54836	2.92484	1.29515e-07		0.00717449	1.77252	3.4165	8.46255e-10		0.00576979	1.49687	2.82229	3.88117e-08
CBU_1584	sodium/proton antiporter protein	shaE		4.54516	3.90572	3.54027	3.2854		0.00234933	0.0158435	2.18433	4.54516	2.09724e-06		0.0134752	1.96559	3.90572	2.41741e-06		0.0130252	1.82386	3.54027	2.10936e-05		0.011834	1.71607	3.2854	4.31452e-06
CBU_1566	hypothetical cytosolic protein			4.54419	2.65375	2.85951	2.64675		0.00463551	0.0305252	2.18402	4.54419	3.58807e-25		0.0183492	1.40803	2.65375	1.44354e-11		0.0203237	1.51577	2.85951	2.70798e-13		0.0183791	1.40422	2.64675	6.37832e-14
CBU_0035	3-oxoacyl-[acyl-carrier-protein] synthase			4.53564	4.12412	3.42112	2.52396		0.0133143	0.0869885	2.18131	4.53564	4.07056e-27		0.0794988	2.04408	4.12412	1.53183e-24		0.0696976	1.77447	3.42112	1.4975e-18		0.0501328	1.33569	2.52396	2.75151e-11
CBU_0423	pantoate--beta-alanine ligase	panC		4.52559	2.20872	1.07945	1.90217		0.00114551	0.00758752	2.1781	4.52559	6.4808e-07		0.00367253	1.14321	2.20872	0.0128009		0.0018499	0.110299	1.07945	0.870222		0.00326112	0.92765	1.90217	0.0233988
CBU_2067	transporter	MFS superfamily		4.50078	4.13262	4.40825	3.18105		0.00326869	0.0216241	2.17018	4.50078	2.96033e-24		0.0201497	2.04706	4.13262	5.60996e-24		0.0224891	2.14021	4.40825	5.2522e-26		0.0157852	1.6695	3.18105	1.45943e-17
CBU_1955	NAD(P) transhydrogenase alpha subunit	pntAA		4.462	3.26821	3.5425	3.21423		0.00566667	0.0362547	2.15769	4.462	8.60155e-38		0.0272099	1.7085	3.26821	8.92471e-26		0.0303741	1.82477	3.5425	2.83384e-29		0.0271429	1.68447	3.21423	8.00104e-28
CBU_0998	adenylosuccinate synthetase	purA		4.4288	4.61478	3.10222	2.3934		0.00242905	0.0157148	2.14692	4.4288	3.00035e-19		0.0163878	2.20626	4.61478	5.38084e-23		0.011567	1.6333	3.10222	3.09685e-12		0.00881365	1.25906	2.3934	1.28244e-08
CBU_0486	ribonuclease E			4.36248	3.03631	2.08361	2.54112		0.00503574	0.0319924	2.12515	4.36248	3.98573e-26		0.022624	1.60232	3.03631	1.11969e-15		0.0162312	1.05908	2.08361	3.30315e-07		0.0191782	1.34546	2.54112	6.84325e-12
CBU_1740	hypothetical protein			4.32879	6.53775	4.61511	2.76171		0.00736948	0.0459957	2.11396	4.32879	6.17875e-05		0.070456	2.70879	6.53775	2.48171e-11		0.0518623	2.20636	4.61511	4.58505e-07		0.0309815	1.46556	2.76171	0.000222727
CBU_1435	NADH-quinone oxidoreductase chain N	nuoN		4.32633	2.60447	2.37195	2.38536		0.00303968	0.0194357	2.11314	4.32633	8.08162e-19		0.0120675	1.38099	2.60447	7.27018e-09		0.0113653	1.24608	2.37195	2.96873e-07		0.0110811	1.25421	2.38536	3.54014e-08
CBU_1395	hypothetical membrane spanning protein			4.30811	2.79198	3.69041	2.59447		0.00925634	0.0587958	2.10706	4.30811	1.98701e-15		0.0386414	1.48129	2.79198	8.28721e-09		0.0534846	1.88378	3.69041	3.60486e-14		0.0365994	1.37544	2.59447	2.70315e-09
CBU_1467	microcin-processing peptidase 2 (TldD)	tldD		4.29826	3.38246	2.59955	2.79395		0.00355178	0.02246	2.10375	4.29826	1.38863e-25		0.0180623	1.75807	3.38246	1.48509e-19		0.0143494	1.37826	2.59955	7.15606e-12		0.0151718	1.48231	2.79395	1.78406e-15
CBU_0101	L-aspartate oxidase	nadB		4.28385	2.59371	1.78021	1.71275		0.00472013	0.0296796	2.09891	4.28385	3.86875e-23		0.0181713	1.37502	2.59371	9.05844e-11		0.013048	0.832049	1.78021	0.000201429		0.0121951	0.776311	1.71275	0.000232887
CBU_1936	hypothetical cytosolic protein			4.24769	2.14566	0.293706	1.18874		0.00024332	0.00145932	2.08668	4.24769	0.0119624		0.000760034	1.10142	2.14566	0.211209		9.63558e-05	-1.76756	0.293706	0.247798		0.000433515	0.249429	1.18874	0.773378
CBU_0967	YbgT protein	ybgT		4.23624	1.62072	2.53202	2.24368		0.0151518	0.0924673	2.08278	4.23624	0.00139572		0.0367253	0.696633	1.62072	0.375864		0.0578653	1.34029	2.53202	0.0434208		0.0500234	1.16587	2.24368	0.0272015
CBU_1475	aspartyl/glutamyl-tRNA(Asn/Gln) amidotransferase subunit B	gatB		4.23024	2.24292	2.71	2.62684		0.00164198	0.0101138	2.08074	4.23024	7.85454e-20		0.00550111	1.16538	2.24292	4.17183e-07		0.00683539	1.43829	2.71	1.11894e-10		0.00651314	1.39333	2.62684	9.81154e-13
CBU_1863	hypothetical membrane spanning protein			4.22289	3.38318	5.3573	4.83994		0.00358412	0.0219703	2.07823	4.22289	2.52362e-10		0.0186319	1.75838	3.38318	8.013e-08		0.0293814	2.42151	5.3573	5.3756e-14		0.0264923	2.27499	4.83994	1.01873e-12
CBU_1242	long-chain fatty acid transport protein precursor			4.21707	3.11713	1.81902	1.17155		0.00627517	0.0387552	2.07624	4.21707	1.83986e-09		0.028165	1.64022	3.11713	2.34041e-06		0.0177711	0.863159	1.81902	0.0191014		0.0110259	0.228417	1.17155	0.573864
CBU_0569	tRNA 2-methylthioadenosine synthase			4.20376	2.95043	3.67526	3.46244		0.00300145	0.0185274	2.07168	4.20376	1.54337e-23		0.0133856	1.56093	2.95043	9.17432e-15		0.0170846	1.87785	3.67526	1.83004e-21		0.0157944	1.79179	3.46244	5.76155e-22
CBU_0557	DNA polymerase III delta subunit	holA		4.16568	3.06991	2.72478	2.1881		0.00107654	0.00653342	2.05855	4.16568	1.3722e-10		0.00490155	1.6182	3.06991	6.20267e-08		0.00449824	1.44614	2.72478	3.29241e-06		0.0035565	1.12968	2.1881	3.05058e-05
CBU_0262	SSU ribosomal protein S4P	rpsD		4.15948	4.19792	4.36726	4.36922		0.0104838	0.0622028	2.0564	4.15948	7.56206e-22		0.0640821	2.06967	4.19792	2.92548e-24		0.0682624	2.12673	4.36726	1.76169e-25		0.0682102	2.12738	4.36922	2.32021e-27
CBU_1141	protein translocase subunit	secF		4.1553	2.9986	3.11939	3.05733		0.00778959	0.048787	2.05495	4.1553	6.36284e-21		0.0358416	1.58429	2.9986	2.28911e-13		0.0388515	1.64126	3.11939	3.15855e-14		0.0371148	1.61227	3.05733	9.335e-15
CBU_0388	hypothetical protein			4.1388	1.49582	1.75026	1.31986		0.000697775	0.0042808	2.04921	4.1388	1.94433e-16		0.00155979	0.580933	1.49582	0.0394241		0.00192419	0.807567	1.75026	0.00289895		0.00141376	0.400385	1.31986	0.11057
CBU_1719	10 kDa chaperonin GROES	groES		4.13708	3.8484	3.2035	3.66699		0.0215472	0.126697	2.04861	4.13708	7.95666e-09		0.11962	1.94426	3.8484	3.02538e-08		0.101992	1.67965	3.2035	2.35192e-06		0.115743	1.87459	3.66699	6.3879e-08
CBU_1788	hypothetical cytosolic protein			4.12475	3.61473	2.30075	1.94172		0.00327539	0.020058	2.04431	4.12475	6.52483e-10		0.0177295	1.85389	3.61473	2.72883e-09		0.0119349	1.2021	2.30075	0.000374485		0.00971909	0.957333	1.94172	0.00200503
CBU_0274a	hypothetical protein			4.0999	6.40802	9.20417	5.09749		0.00617004	0.0380365	2.03559	4.0999	0.00139786		0.0598169	2.67988	6.40802	1.09669e-07		0.0886155	3.20229	9.20417	2.48732e-11		0.048046	2.34979	5.09749	3.8654e-07
CBU_0462	dihydrolipoamide acetyltransferase component of pyruvate dehydrogenase complex	pdhC		4.09866	3.5638	4.71742	4.66885		0.00238788	0.0142018	2.03515	4.09866	3.60993e-17		0.012839	1.83341	3.5638	7.09074e-16		0.0171661	2.238	4.71742	6.39567e-24		0.0167074	2.22307	4.66885	2.92183e-26
CBU_0260	SSU ribosomal protein S13P			4.08132	4.45904	3.43721	3.31252		0.042025	0.223772	2.02904	4.08132	0.0019082		0.244974	2.15673	4.45904	0.000993549		0.197096	1.78124	3.43721	0.00751006		0.189131	1.72793	3.31252	0.00921025
CBU_1922	tRNA (5-carboxymethylaminomethyl-2-thiouridylate) synthase	trmE		4.07783	2.34071	1.87035	1.90187		0.00148953	0.00840624	2.0278	4.07783	2.08832e-08		0.0048211	1.22694	2.34071	0.000859576		0.00403115	0.903305	1.87035	0.0198548		0.00402975	0.927417	1.90187	0.00892744
CBU_1324	LSU ribosomal protein L35P	rpmI		4.07191	4.18241	3.83264	3.66267		0.0203756	0.121476	2.02571	4.07191	6.48102e-13		0.1274	2.06433	4.18241	1.56901e-17		0.119772	1.93834	3.83264	3.61421e-15		0.112924	1.8729	3.66267	1.03489e-18
CBU_1398	dihydrolipoamide succinyltransferase component (E2) of 2-oxoglutarate dehydrogenase complex	sucB		4.07012	2.95726	3.35612	3.4363		0.00410403	0.023949	2.02507	4.07012	1.18591e-13		0.0179544	1.56426	2.95726	6.90598e-09		0.021	1.7468	3.35612	7.26621e-11		0.0210416	1.78086	3.4363	5.77754e-12
CBU_1686	hypothetical protein			4.06465	3.35501	2.27969	1.82626		0.000450429	0.00261382	2.02313	4.06465	1.8288e-05		0.00213146	1.74632	3.35501	7.95802e-05		0.00159048	1.18884	2.27969	0.0145514		0.00121387	0.868893	1.82626	0.048497
CBU_1746	stringent starvation protein B	sspB		4.05037	2.44861	2.3265	2.43104		0.0187998	0.11327	2.01805	4.05037	3.23678e-19		0.0695803	1.29196	2.44861	1.05783e-08		0.0685965	1.21816	2.3265	9.31739e-08		0.0700173	1.28158	2.43104	1.98809e-09
CBU_0081	prolyl-tRNA synthetase	proS		4.02596	3.06393	3.19913	2.68298		0.00769853	0.0448535	2.00933	4.02596	3.04671e-39		0.0346383	1.61538	3.06393	5.85449e-27		0.0375003	1.67768	3.19913	6.6547e-29		0.031085	1.42384	2.68298	1.72747e-22
CBU_1241	malate dehydrogenase	mdh		4.00578	3.10909	3.36084	3.67597		0.0114123	0.0653179	2.00208	4.00578	7.95499e-19		0.0526515	1.63649	3.10909	3.29837e-13		0.0578031	1.74882	3.36084	6.36927e-15		0.0622132	1.87813	3.67597	1.12999e-17
CBU_0263	DNA-directed RNA polymerase alpha chain	rpoA		4.00512	3.40419	3.68703	3.72706		0.00848148	0.0492643	2.00184	4.00512	1.50799e-31		0.042904	1.76731	3.40419	7.31429e-27		0.0477494	1.88246	3.68703	2.30235e-30		0.0476472	1.89804	3.72706	1.15401e-33
CBU_1437	NADH-quinone oxidoreductase chain L	nuoL		4.00362	2.46655	2.34012	2.02213		0.00283458	0.0167979	2.0013	4.00362	8.25254e-26		0.0105954	1.3025	2.46655	5.38116e-12		0.0103444	1.22658	2.34012	1.39365e-10		0.00877773	1.01588	2.02213	1.42243e-08
CBU_1839	aminobutyraldehyde dehydrogenase			3.99326	2.21912	2.02513	2.21659		0.00423532	0.0237193	1.99757	3.99326	5.44206e-12		0.0135702	1.14999	2.21912	9.9837e-05		0.0126109	1.01801	2.02513	0.000730995		0.0137647	1.14834	2.21659	4.95654e-05
CBU_1383	ribosome recycling factor	rrf		3.97196	2.5853	3.15925	2.47725		0.0042166	0.024046	1.98985	3.97196	1.1004e-14		0.0159949	1.37033	2.5853	3.97051e-08		0.020216	1.65958	3.15925	7.3188e-12		0.0156452	1.30874	2.47725	3.28937e-09
CBU_1397	succinyl-CoA synthetase beta chain	sucC		3.94529	3.1275	3.69884	3.23847		0.00612425	0.0350727	1.98013	3.94529	3.85956e-22		0.0285789	1.64501	3.1275	1.57873e-16		0.0347049	1.88707	3.69884	1.2886e-21		0.0300535	1.69531	3.23847	7.63452e-19
CBU_0702	3-oxoacyl-[acyl-carrier protein] reductase			3.93964	3.91821	3.321	3.3742		0.0048041	0.0262135	1.97806	3.93964	3.29782e-10		0.0263775	1.97019	3.91821	6.21118e-11		0.0232829	1.73162	3.321	1.67806e-08		0.0234349	1.75455	3.3742	2.25532e-09
CBU_1587	sodium/proton antiporter protein	shaB		3.93744	2.49314	2.55726	2.02754		0.00324362	0.0185899	1.97726	3.93744	3.40195e-08		0.0118194	1.31797	2.49314	0.000159526		0.0127983	1.3546	2.55726	0.000105965		0.00977733	1.01973	2.02754	0.000890439
CBU_1826	phosphatidylserine decarboxylase	psd		3.91654	2.25477	1.50153	1.34737		0.00597724	0.0334796	1.96958	3.91654	3.52184e-15		0.0195176	1.17298	2.25477	3.53869e-06		0.0136518	0.586429	1.50153	0.0346833		0.0119839	0.430151	1.34737	0.0979824
CBU_0670	ATP-dependent RNA helicase	rhlE		3.90405	2.40498	1.22035	0.715952		0.0247084	0.130682	1.96497	3.90405	0.00451342		0.0785269	1.26602	2.40498	0.0806084		0.0440835	0.287294	1.22035	0.730891		0.0245222	-0.482066	0.715952	0.546997
CBU_0675	transaldolase			3.90269	3.34994	2.59912	2.54918		0.00261945	0.0139306	1.96447	3.90269	9.39784e-07		0.0123025	1.74413	3.34994	6.74339e-06		0.00979667	1.37802	2.59912	0.000607464		0.00947577	1.35003	2.54918	0.000348292
CBU_1439	NADH-quinone oxidoreductase chain J	nuoJ		3.88395	2.38234	3.18467	2.24079		0.00275459	0.0158076	1.95752	3.88395	7.98219e-10		0.00995665	1.25238	2.38234	6.4776e-05		0.013804	1.67114	3.18467	1.8663e-08		0.00934982	1.164	2.24079	2.33888e-05
CBU_1384	uridylate kinase	pyrH		3.86321	2.18175	2.96787	3.00692		0.00848446	0.0477617	1.9498	3.86321	1.45451e-26		0.0277875	1.12549	2.18175	7.09841e-10		0.0385732	1.56943	2.96787	4.83758e-19		0.0383149	1.58829	3.00692	1.9309e-22
CBU_1835	protoporphyrinogen oxidase			3.83243	3.51561	3.50776	3.02714		0.0042386	0.0235844	1.93826	3.83243	6.3773e-21		0.0223774	1.81377	3.51561	2.52042e-20		0.022773	1.81055	3.50776	4.79458e-20		0.0194718	1.59796	3.02714	2.49887e-17
CBU_0038	3-oxoacyl-[acyl-carrier-protein] synthase III			3.81784	2.94854	3.05894	2.44723		0.00585835	0.032816	1.93276	3.81784	2.12162e-25		0.0259178	1.56	2.94854	1.5704e-18		0.0278524	1.61303	3.05894	1.20653e-19		0.0216559	1.29115	2.44723	1.38419e-14
CBU_1289	chaperone protein	dnaJ		3.7938	2.34393	3.22163	3.58802		0.00933277	0.0525552	1.92365	3.7938	3.04636e-14		0.0335261	1.22893	2.34393	1.67288e-06		0.0470217	1.68779	3.22163	1.97761e-11		0.0509471	1.84319	3.58802	7.90446e-14
CBU_0175	serine/threonine protein kinase domain protein			3.7852	3.35102	2.07618	2.34054		0.00187077	0.00969678	1.92037	3.7852	5.58646e-05		0.00854966	1.7446	3.35102	0.000124565		0.00558861	1.05393	2.07618	0.034682		0.00623489	1.22684	2.34054	0.00577706
CBU_0251	SSU ribosomal protein S14P	rpsN		3.77415	3.73596	3.73521	4.95277		0.0102269	0.0546794	1.91615	3.77415	6.72365e-09		0.0558207	1.90148	3.73596	4.59765e-10		0.0567664	1.90119	3.73521	5.39566e-10		0.0741317	2.30824	4.95277	2.1094e-16
CBU_1473	aspartyl/glutamyl-tRNA(Asn/Gln) amidotransferase subunit C	gatC		3.76558	2.45383	1.22405	1.46501		0.00769294	0.0380159	1.91287	3.76558	0.00241928		0.0249611	1.29504	2.45383	0.045344		0.0131928	0.291659	1.22405	0.710627		0.0157405	0.550907	1.46501	0.419331
CBU_0640	pyruvate dehydrogenase E1 component alpha subunit			3.76399	3.37024	3.94915	3.65126		0.00876463	0.0480907	1.91226	3.76399	8.02953e-21		0.0448096	1.75285	3.37024	1.57816e-18		0.0532474	1.98154	3.94915	1.82157e-23		0.0481879	1.86839	3.65126	6.88321e-22
CBU_1585	sodium/proton antiporter protein	shaD		3.75845	3.40763	3.75399	2.23004		0.00247385	0.0136649	1.91014	3.75845	1.37944e-17		0.0125201	1.76877	3.40763	1.11002e-17		0.0144445	1.90842	3.75399	1.87099e-20		0.00840515	1.15707	2.23004	4.80628e-09
CBU_1747	stringent starvation protein A	sspA		3.74469	2.64432	2.12276	2.54627		0.0186729	0.101927	1.90485	3.74469	5.42919e-21		0.0724628	1.4029	2.64432	3.26883e-12		0.0607719	1.08594	2.12276	1.40748e-07		0.0718208	1.34838	2.54627	5.29562e-12
CBU_0835	hypothetical protein			3.73201	2.56574	2.2719	1.44189		0.0020791	0.0116015	1.89995	3.73201	0.00257975		0.00789136	1.35938	2.56574	0.0239826		0.00740544	1.1839	2.2719	0.061017		0.00450276	0.527957	1.44189	0.359326
CBU_0867	LSU ribosomal protein L9P	rplI		3.7285	2.53289	3.22744	3.48271		0.0107914	0.0574366	1.8986	3.7285	2.1791e-16		0.0398747	1.34078	2.53289	3.34154e-09		0.0523656	1.69039	3.22744	2.13654e-14		0.0559356	1.80021	3.48271	3.29793e-18
CBU_1035d	cytochrome O ubiquinol oxidase protein	cyoD		3.70293	2.37049	4.07619	3.44401		0.0154943	0.0840104	1.88867	3.70293	2.43581e-18		0.0553202	1.24519	2.37049	2.68321e-09		0.0977663	2.02722	4.07619	1.08234e-25		0.0806629	1.78409	3.44401	1.98393e-23
CBU_1100	hypothetical exported protein			3.69683	2.61074	2.64013	2.41716		0.00527039	0.0284218	1.88629	3.69683	1.56503e-11		0.0203053	1.38446	2.61074	2.06788e-07		0.0214476	1.40061	2.64013	1.79113e-07		0.0190299	1.27331	2.41716	7.64513e-08
CBU_1385	protein translation elongation factor Ts (EF-Ts)	tsf		3.65208	2.26568	2.66532	3.08514		0.00863568	0.0458192	1.86872	3.65208	2.09309e-27		0.0291965	1.17994	2.26568	4.23523e-12		0.0351836	1.41431	2.66532	3.42386e-17		0.0401983	1.62534	3.08514	1.11721e-25
CBU_1565	aspartyl-tRNA synthetase	aspS		3.63908	1.95253	1.93864	1.8486		0.00793696	0.0413892	1.86357	3.63908	5.89421e-28		0.0227383	0.965347	1.95253	2.35046e-08		0.023338	0.955048	1.93864	3.91733e-08		0.0216878	0.886432	1.8486	1.11942e-07
CBUA0028	hypothetical protein			3.63756	4.2232	3.02356	1.71484		0.0110878	0.0584238	1.86297	3.63756	1.67637e-05		0.0686095	2.07834	4.2232	7.00934e-07		0.049751	1.59625	3.02356	0.000209025		0.0295899	0.778077	1.71484	0.0805041
CBU_0441	O6-methylguanine-DNA methyltransferase	ogt		3.62994	1.77263	1.69012	1.31906		0.00463769	0.022581	1.85995	3.62994	3.81788e-05		0.0113305	0.825889	1.77263	0.087247		0.0111349	0.757126	1.69012	0.122528		0.00853372	0.399508	1.31906	0.416858
CBU_1540	hypothetical protein			3.61912	2.39836	3.08049	1.24002		0.00407187	0.0221475	1.85564	3.61912	5.96836e-06		0.0150683	1.26205	2.39836	0.00147696		0.0199267	1.62316	3.08049	1.74408e-05		0.00786608	0.310362	1.24002	0.451784
CBU_1341	GMP synthase (glutamine-hydrolyzing)	guaA		3.61756	2.86018	2.77499	2.57287		0.00279299	0.0149107	1.85502	3.61756	2.53481e-19		0.0120578	1.5161	2.86018	1.20831e-14		0.0119817	1.47248	2.77499	1.18219e-13		0.0110132	1.36338	2.57287	1.07299e-13
CBU_1896	macrolide-efflux protein			3.61344	1.45423	1.07752	1.16314		0.00427356	0.0223241	1.85337	3.61344	5.64148e-22		0.00907362	0.540251	1.45423	0.0105941		0.00702513	0.10772	1.07752	0.685778		0.00738731	0.218031	1.16314	0.277357
CBU_0031	3-oxoacyl-[acyl-carrier protein] reductase			3.61237	3.11665	2.85124	2.61443		0.00390825	0.0202185	1.85295	3.61237	2.83302e-18		0.0177068	1.64	3.11665	1.35302e-16		0.0168398	1.51159	2.85124	7.82753e-14		0.0152315	1.3865	2.61443	6.99881e-14
CBU_2032	GGDEF family protein			3.61236	3.22983	3.72112	2.76718		0.00262855	0.0141257	1.85294	3.61236	2.91513e-10		0.0129792	1.69146	3.22983	2.58479e-10		0.0154492	1.89574	3.72112	6.49995e-13		0.0112343	1.46842	2.76718	2.06658e-09
CBU_1381	phosphatidate cytidylyltransferase	cdsA		3.59755	2.1562	2.22903	1.79968		0.00973285	0.0526046	1.84702	3.59755	2.56924e-15		0.0322354	1.10849	2.1562	2.59887e-06		0.0345164	1.15641	2.22903	9.56753e-07		0.0271115	0.847743	1.79968	0.000224952
CBU_2054	DNA helicase II	uvrD		3.58679	1.87505	1.94048	2.08742		0.00424954	0.0215613	1.84269	3.58679	3.27116e-15		0.0116755	0.906929	1.87505	0.000167462		0.0122529	0.956411	1.94048	7.02207e-05		0.0130334	1.06172	2.08742	3.97104e-06
CBU_1732	D-3-phosphoglycerate dehydrogenase			3.56162	2.07596	0.754471	1.76597		0.000650649	0.00327826	1.83253	3.56162	8.57961e-05		0.00199468	1.05378	2.07596	0.0261534		0.000717123	-0.406463	0.754471	0.550132		0.00167123	0.820464	1.76597	0.0546565
CBU_0638	dihydrolipoamide acetyltransferase component of pyruvate dehydrogenase complex			3.55753	2.63037	4.21002	3.44911		0.00299159	0.0155288	1.83088	3.55753	4.40327e-15		0.0117756	1.39526	2.63037	5.36888e-10		0.0193993	2.07383	4.21002	4.04344e-22		0.015699	1.78622	3.44911	2.62593e-18
CBU_0254	LSU ribosomal protein L18P	rplR		3.55265	2.76547	2.10497	2.53825		0.00762107	0.0397955	1.8289	3.55265	1.3256e-13		0.0317368	1.46753	2.76547	8.43635e-11		0.0248873	1.0738	2.10497	1.2008e-05		0.0293038	1.34384	2.53825	4.70314e-12
CBU_1858	oligopeptide transport system permease protein	oppC		3.5196	2.58405	1.59181	1.94414		0.000162258	0.000828296	1.81541	3.5196	0.0101319		0.00061692	1.36964	2.58405	0.0341208		0.000398736	0.670667	1.59181	0.415558		0.0004644	0.959135	1.94414	0.0808088
CBU_0985	hypothetical cytosolic protein			3.49753	1.85889	1.60866	0.498211		0.00142292	0.00721416	1.80634	3.49753	1.42178e-05		0.00386115	0.894443	1.85889	0.0379016		0.00354247	0.685861	1.60866	0.140215		0.00104206	-1.00517	0.498211	0.0236069
CBU_1834	glucose-1-phosphate thymidylyltransferase	rmlA		3.49208	2.14779	2.14511	1.77353		0.0034829	0.0170925	1.80409	3.49208	2.02398e-07		0.0107679	1.10285	2.14779	0.00175805		0.0111512	1.10105	2.14511	0.00188235		0.00915577	0.826627	1.77353	0.0157614
CBU_2031	adenosylhomocysteinase	ahcY		3.48149	3.31235	4.37472	4.30564		0.00919866	0.0465741	1.79971	3.48149	1.88994e-12		0.0465701	1.72785	3.31235	7.8088e-12		0.0618027	2.12919	4.37472	1.79734e-17		0.0596567	2.10623	4.30564	1.88009e-17
CBU_1282	carbamoyl-phosphate synthase small chain	carA		3.46408	2.01564	1.46132	1.44036		0.00279982	0.0135519	1.79247	3.46408	2.43489e-09		0.00807978	1.01124	2.01564	0.000958549		0.00599773	0.547269	1.46132	0.102267		0.00583798	0.526434	1.44036	0.0851455
CBU_1586	hypothetical protein			3.46071	2.52863	2.72262	1.98504		0.00446437	0.0223496	1.79107	3.46071	3.63799e-06		0.0166284	1.33836	2.52863	0.000284946		0.0187901	1.445	2.72262	7.49741e-05		0.0132248	0.989169	1.98504	0.00331896
CBU_1260	OmpA-like transmembrane domain protein			3.4573	1.50038	1.37423	1.31514		0.041134	0.201484	1.78964	3.4573	9.39588e-08		0.0866954	0.585324	1.50038	0.107844		0.0852443	0.45862	1.37423	0.222658		0.0805776	0.395217	1.31514	0.29011
CBU_0487	ribosomal large subunit pseudouridine synthase C	rluC		3.45425	2.69873	2.82984	2.33729		0.00292638	0.0144824	1.78837	3.45425	1.00171e-10		0.0116233	1.43228	2.69873	6.31807e-08		0.0125755	1.50072	2.82984	1.45657e-08		0.0102267	1.22484	2.33729	8.25489e-07
CBU_1727	ornithine cyclodeaminase	arcB		3.4464	1.81171	1.68218	1.78935		0.00200097	0.00995282	1.78509	3.4464	2.19483e-10		0.00535512	0.857349	1.81171	0.00302494		0.00511007	0.750335	1.68218	0.0127914		0.00533552	0.839433	1.78935	0.000603141
CBU_1321	phenylalanyl-tRNA synthetase beta chain	pheT		3.44482	2.43332	3.55122	2.92218		0.00568381	0.0289762	1.78443	3.44482	3.39754e-19		0.0211414	1.28293	2.43332	1.1388e-10		0.0316344	1.82832	3.55122	7.96102e-21		0.0255057	1.54705	2.92218	1.15021e-15
CBU_1783	glyceraldehyde 3-phosphate dehydrogenase	gap		3.41635	2.8546	4.03537	4.65795		0.00210117	0.0102533	1.77246	3.41635	6.65977e-09		0.00881564	1.51329	2.8546	1.21411e-07		0.0128291	2.0127	4.03537	2.33428e-13		0.014634	2.2197	4.65795	2.45922e-18
CBU_1339	ribonuclease HII	rnhB		3.37034	2.13533	2.52144	1.70762		0.00206632	0.0102502	1.75289	3.37034	4.04706e-07		0.00657012	1.09446	2.13533	0.00115529		0.00799922	1.33425	2.52144	3.91731e-05		0.00538139	0.771984	1.70762	0.00872502
CBU_0032	hypothetical cytosolic protein			3.36307	2.62921	1.99048	1.28008		0.043967	0.218714	1.74978	3.36307	1.81496e-15		0.172557	1.39463	2.62921	8.49545e-11		0.137227	0.993117	1.99048	8.67296e-06		0.0851718	0.356228	1.28008	0.118821
CBU_1039	cytochrome c oxidase polypeptide I	cyoB		3.34931	1.79813	2.658	2.72723		0.00963931	0.0472397	1.74386	3.34931	8.68118e-14		0.0265419	0.8465	1.79813	0.000458717		0.0397362	1.41034	2.658	1.75319e-09		0.0399562	1.44744	2.72723	3.88827e-10
CBU_1433	N utilization substance protein A	nusA		3.34518	2.41009	2.0005	1.94047		0.00732951	0.0352165	1.74208	3.34518	3.6677e-19		0.0255297	1.26909	2.41009	4.91837e-11		0.0222597	1.00036	2.0005	4.20414e-07		0.0212198	0.956407	1.94047	4.3913e-07
CBU_1449	protein translocase subunit	secG		3.32596	1.95563	1.11544	1.60452		0.0195433	0.0944429	1.73377	3.32596	6.0708e-12		0.0566051	0.96763	1.95563	0.000139455		0.0334428	0.157614	1.11544	0.63824		0.0465504	0.682146	1.60452	0.00397428
CBU_1117	electron transfer flavoprotein alpha-subunit	etfA		3.31448	2.87733	3.26603	3.02084		0.00309989	0.0151557	1.72878	3.31448	7.25114e-11		0.0135998	1.52473	2.87733	9.98225e-10		0.0156182	1.70754	3.26603	4.68786e-12		0.0144157	1.59495	3.02084	5.47502e-12
CBU_2033	hypothetical cytosolic protein			3.31445	2.21667	0.896027	0.274582		0.00197189	0.0103287	1.72877	3.31445	0.0367875		0.00709857	1.14839	2.21667	0.161873		0.00299187	-0.158386	0.896027	0.894213		0.00087052	-1.86469	0.274582	0.0546824
CBU_1419	serine hydroxymethyltransferase			3.30805	2.4791	2.42274	2.12436		0.0156505	0.0731935	1.72598	3.30805	1.20674e-12		0.0554055	1.30981	2.4791	8.29264e-08		0.057128	1.27664	2.42274	1.95712e-07		0.0487596	1.08703	2.12436	8.31664e-06
CBU_2089	integral membrane protein			3.29781	2.70175	2.31273	1.82666		0.00451976	0.0221815	1.72151	3.29781	3.30757e-07		0.0183148	1.4339	2.70175	7.43465e-06		0.0166345	1.20959	2.31273	0.000266528		0.0127667	0.869206	1.82666	0.00517627
CBU_1206	delta(24(24(1)))-sterol reductase			3.29147	2.40365	1.61865	1.36538		0.00156439	0.0075238	1.71873	3.29147	1.5415e-09		0.00550045	1.26523	2.40365	2.60722e-06		0.00385264	0.69479	1.61865	0.0230357		0.0032298	0.449301	1.36538	0.0932567
CBU_1688	deoxycytidine triphosphate deaminase			3.28691	1.86791	1.98556	2.25625		0.0166321	0.0798162	1.71673	3.28691	1.83855e-15		0.0466298	0.901426	1.86791	4.11089e-05		0.050402	0.989546	1.98556	5.88006e-06		0.0564166	1.17393	2.25625	7.39629e-09
CBU_0966	cytochrome d ubiquinol oxidase subunit II	cydB		3.28629	3.48211	4.09698	4.51529		0.00371332	0.0180067	1.71646	3.28629	9.82432e-14		0.0196579	1.79996	3.48211	3.11112e-17		0.0236121	2.03456	4.09698	5.09596e-22		0.0254706	2.17482	4.51529	1.58411e-27
CBU_1704	ribonuclease T	rnt		3.27708	2.51037	3.73695	2.72734		0.00157979	0.00771915	1.71241	3.27708	5.28836e-06		0.00613755	1.3279	2.51037	0.000140113		0.00919236	1.90186	3.73695	3.96343e-09		0.00659302	1.4475	2.72734	1.03536e-06
CBU_0842	UDP-N-acetylglucosamine 2-epimerase	wecB		3.24618	2.9679	2.43221	1.97494		0.00101211	0.0047509	1.69874	3.24618	3.8721e-06		0.00442166	1.56944	2.9679	5.87553e-07		0.00379955	1.28227	2.43221	0.000169105		0.0030123	0.98181	1.97494	0.000521905
CBU_0467	biotin synthesis protein	bioC.1		3.24482	1.90193	1.48877	1.5527		0.00336485	0.0160823	1.69814	3.24482	9.67114e-11		0.00946544	0.927467	1.90193	0.00044298		0.00777429	0.574116	1.48877	0.0461853		0.0079672	0.634779	1.5527	0.00954273
CBU_0285	hypothetical protein			3.23463	3.38831	1.31487	2.00154		0.00429808	0.0196366	1.6936	3.23463	0.000923501		0.0204949	1.76057	3.38831	0.000152093		0.00838922	0.394916	1.31487	0.527534		0.012357	1.00111	2.00154	0.0293629
CBU_1322	phenylalanyl-tRNA synthetase alpha chain	pheS		3.22864	2.45014	2.34524	2.32047		0.00329768	0.0153681	1.69092	3.22864	1.54742e-13		0.0120753	1.29286	2.45014	1.66615e-09		0.0117441	1.22974	2.34524	1.80619e-08		0.0114529	1.21442	2.32047	2.23288e-10
CBU_1436	NADH-quinone oxidoreductase chain M	nuoM		3.22701	1.8426	1.63479	1.60602		0.00448224	0.0214534	1.6902	3.22701	4.13366e-12		0.012601	0.881747	1.8426	0.000403771		0.011591	0.709104	1.63479	0.00579951		0.010991	0.683487	1.60602	0.00472548
CBU_0611	outer membrane protein assembly factor	yaeT		3.22201	1.98855	1.88328	1.92225		0.0091916	0.0412681	1.68796	3.22201	1.36847e-10		0.0256705	0.991713	1.98855	0.000232464		0.0254448	0.913245	1.88328	0.000779834		0.0255121	0.942796	1.92225	0.000426869
CBU_1284	hypothetical ATPase			3.22059	4.52169	2.96196	1.84721		0.00516624	0.0232996	1.68733	3.22059	6.80501e-08		0.0325105	2.17686	4.52169	3.58756e-13		0.0224748	1.56655	2.96196	3.61623e-07		0.0138107	0.88535	1.84721	0.00446378
CBU_0282	transcriptional regulator			3.20821	2.03188	2.06514	1.61848		0.00204222	0.00970826	1.68177	3.20821	4.23538e-05		0.00627664	1.02281	2.03188	0.0107478		0.00665958	1.04624	2.06514	0.00969554		0.00509949	0.69464	1.61848	0.0449145
CBU_1325	bacterial protein translation initiation factor 3 (IF-3)	infC		3.20248	2.18355	2.3563	2.69288		0.0108978	0.048316	1.67919	3.20248	3.71185e-08		0.0338681	1.12667	2.18355	0.000234944		0.0374686	1.23652	2.3563	4.8369e-05		0.0419243	1.42915	2.69288	7.60013e-07
CBU_2092	phosphoenolpyruvate carboxykinase (ATP)	pckA		3.19432	2.91533	2.63248	2.34672		0.0227089	0.105038	1.67551	3.19432	2.30241e-29		0.0973538	1.54366	2.91533	9.08176e-26		0.0917453	1.39642	2.63248	4.15006e-21		0.0797813	1.23065	2.34672	4.20207e-17
CBU_1451	peptidyl-prolyl cis-trans isomerase			3.18642	1.8739	0.997457	1.14296		0.00274336	0.0118599	1.67194	3.18642	0.00013951		0.00695889	0.906044	1.8739	0.0480625		0.00394185	-0.00367346	0.997457	0.997122		0.00445077	0.192772	1.14296	0.708301
CBU_1827	tRNA nucleotidyltransferase			3.18464	3.02707	1.9252	2.29718		0.00210044	0.00934761	1.67113	3.18464	4.59859e-07		0.0090235	1.59792	3.02707	2.87948e-07		0.00598497	0.945009	1.9252	0.00523157		0.00703841	1.19986	2.29718	6.47296e-05
CBU_1450	triosephosphate isomerase	tpiA		3.17641	1.8117	1.03856	1.44514		0.0201824	0.0910708	1.6674	3.17641	4.05268e-14		0.0524843	0.857346	1.8117	0.000151216		0.0314881	0.0545856	1.03856	0.852531		0.0427425	0.531212	1.44514	0.0198766
CBU_1828	hypothetical protein			3.1727	2.3866	2.07369	1.58608		0.00128984	0.00583517	1.66571	3.1727	6.38104e-07		0.00444944	1.25496	2.3866	7.72373e-05		0.00398769	1.0522	2.07369	0.00151753		0.00301378	0.665467	1.58608	0.0284635
CBU_1200	isocitrate dehydrogenase (NADP)	icd		3.1319	1.64455	1.65458	1.81821		0.0121282	0.0529902	1.64704	3.1319	2.62855e-10		0.0286012	0.717692	1.64455	0.00870915		0.0296043	0.726462	1.65458	0.00805296		0.032158	0.862521	1.81821	0.00110716
CBU_0844	UDP-N-acetylglucosamine 4-epimerase			3.13101	2.58024	2.93364	3.4278		0.00140518	0.00657011	1.64663	3.13101	3.52381e-06		0.00562137	1.3675	2.58024	2.92053e-05		0.00644198	1.55269	2.93364	1.43851e-06		0.00742294	1.77728	3.4278	3.22959e-10
CBU_0042	ferrochelatase	hemH		3.10578	2.05628	1.63794	1.46323		0.000797291	0.00337538	1.63496	3.10578	0.00323887		0.00226653	1.04004	2.05628	0.0593785		0.00189536	0.711879	1.63794	0.239357		0.00163244	0.549158	1.46323	0.300019
CBU_1276	short chain dehydrogenase			3.10394	2.20293	1.8806	1.76366		0.0154875	0.0668131	1.6341	3.10394	5.90333e-09		0.0478913	1.13942	2.20293	6.01234e-05		0.0429219	0.91119	1.8806	0.00166643		0.0397489	0.818572	1.76366	0.00409068
CBU_1966	glutamyl-tRNA reductase	hemA		3.01565	1.9067	1.4673	1.78303		0.00398082	0.0173419	1.59247	3.01565	2.30011e-09		0.0112298	0.931074	1.9067	0.000536856		0.00897813	0.553166	1.4673	0.0547919		0.0105299	0.834332	1.78303	0.00116655
CBU_1417	N utilization substance protein B	nusB		3.00665	2.28709	3.40501	2.30656		0.0054172	0.0237229	1.58816	3.00665	3.29309e-07		0.0185685	1.19352	2.28709	4.52236e-05		0.0282987	1.76766	3.40501	7.4612e-11		0.0191245	1.20574	2.30656	2.20581e-06
CBU_0838	lipopolysaccharide N-acetylglucosaminyltransferase			3.003	3.2127	2.56857	2.16101		0.00307503	0.01352	1.58641	3.003	3.44802e-08		0.014429	1.68379	3.2127	1.14996e-10		0.0122509	1.36097	2.56857	5.87598e-07		0.0100802	1.11171	2.16101	1.11792e-05
CBU_1715	glycine cleavage system H protein	gcvH		2.99215	1.75881	1.79402	1.62629		0.00664256	0.0284345	1.58118	2.99215	7.31288e-06		0.01751	0.814604	1.75881	0.0243508		0.0180065	0.843193	1.79402	0.0200487		0.0162248	0.701581	1.62629	0.0322331
CBU_0706	hypothetical protein			2.97342	3.08901	2.92061	2.39591		0.0129478	0.055748	1.57212	2.97342	2.15025e-11		0.0584074	1.62715	3.08901	1.81112e-13		0.0574848	1.54627	2.92061	4.41523e-12		0.0469582	1.26057	2.39591	4.72309e-09
CBU_1707	hypothetical protein			2.96163	3.63081	5.10856	4.08942		0.0654828	0.27774	1.56639	2.96163	0.00103933		0.352683	1.86029	3.63081	3.62084e-06		0.513662	2.35292	5.10856	1.32525e-09		0.400049	2.0319	4.08942	2.67675e-08
CBU_1818	hypothetical membrane spanning protein			2.94394	1.0518	0.941041	0.615168		0.000636779	0.0027265	1.55775	2.94394	0.00088702		0.000997662	0.0728562	1.0518	0.907711		0.000943054	-0.0876712	0.941041	0.897891		0.00059082	-0.700947	0.615168	0.132216
CBU_1823	hypothetical protein			2.93774	1.48776	1.31555	0.96591		0.000810117	0.00358441	1.55471	2.93774	0.000904014		0.00184176	0.573143	1.48776	0.259084		0.00167312	0.395662	1.31555	0.486298		0.00120444	-0.0500388	0.96591	0.916103
CBU_1067	tRNA s2C32 biosynthesis protein	ttcA		2.91048	2.16293	1.83656	1.90607		0.00989507	0.0400625	1.54126	2.91048	4.46231e-07		0.0307725	1.11298	2.16293	0.000275322		0.0265969	0.877004	1.83656	0.00533207		0.0273338	0.930599	1.90607	0.0020117
CBU_0794	hypothetical protein			2.88791	2.00327	2.78413	1.65125		0.000204781	0.000850522	1.53002	2.88791	0.041622		0.000617485	1.00235	2.00327	0.153061		0.000869564	1.47723	2.78413	0.0200247		0.000497534	0.723563	1.65125	0.207556
CBU_0768	multidrug resistance protein B			2.86511	2.78652	1.46874	1.30821		0.00022561	0.000950539	1.51859	2.86511	0.0197024		0.000901618	1.47847	2.78652	0.00731862		0.000516418	0.554581	1.46874	0.448708		0.00045	0.387598	1.30821	0.500679
CBU_0301	guanylate kinase	gmk		2.86149	2.29293	2.51004	2.29751		0.00306131	0.0126956	1.51677	2.86149	7.94787e-08		0.0103684	1.19719	2.29293	2.91671e-06		0.0117663	1.32771	2.51004	1.48158e-07		0.0105833	1.20007	2.29751	2.8279e-08
CBU_0735	uridine phosphorylase			2.8592	1.66223	1.46408	1.44938		0.00268672	0.0108727	1.51561	2.8592	7.08858e-07		0.00635433	0.733121	1.66223	0.0191545		0.00588325	0.549996	1.46408	0.0975677		0.00572944	0.535437	1.44938	0.0597821
CBU_1675	2-dehydro-3-deoxyphosphooctonate aldolase	kdsA		2.85705	1.5565	1.18132	1.26277		0.0116708	0.0481309	1.51453	2.85705	9.7032e-16		0.0268056	0.638308	1.5565	0.00102072		0.0210509	0.240402	1.18132	0.276396		0.0221545	0.336597	1.26277	0.0745005
CBUA0015	hypothetical protein			2.85601	1.88224	3.44949	2.56989		0.00055702	0.00227836	1.514	2.85601	0.0204924		0.00151316	0.912454	1.88224	0.145368		0.00293463	1.78638	3.44949	0.000518597		0.0021435	1.3617	2.56989	0.00228276
CBU_0817	aminoglycoside N6'-acetyltransferase	aacA4		2.85377	3.88471	1.63057	0.967496		0.000930879	0.00371142	1.51287	2.85377	0.04682		0.00502957	1.95781	3.88471	0.00166017		0.00221287	0.705376	1.63057	0.386835		0.00127251	-0.0476717	0.967496	0.949203
CBU_0083	hypothetical protein			2.83945	6.24932	12.217	5.26157		0.0293268	0.125188	1.50561	2.83945	3.30983e-05		0.281286	2.6437	6.24932	1.40013e-15		0.56094	3.61081	12.217	1.04007e-28		0.234802	2.39549	5.26157	2.40071e-13
CBU_1960	hypothetical cytosolic protein			2.83759	1.40829	1.10409	0.998775		0.000579661	0.00236574	1.50466	2.83759	0.0111585		0.00122144	0.493944	1.40829	0.459267		0.000966055	0.142864	1.10409	0.859163		0.000854696	-0.00176793	0.998775	0.998556
CBU_1728	nicotinamide mononucleotide transporter			2.82807	1.24236	0.821751	1.05132		0.00647073	0.0263029	1.49982	2.82807	2.00054e-09		0.0117523	0.313082	1.24236	0.277255		0.00800943	-0.283226	0.821751	0.389369		0.0100523	0.0721995	1.05132	0.787981
CBU_0338	membrane alanine aminopeptidase	pepN		2.82784	2.4318	2.81762	2.82104		0.00320579	0.0127875	1.4997	2.82784	1.07356e-09		0.0113427	1.28202	2.4318	1.03576e-07		0.0133337	1.49448	2.81762	3.80543e-10		0.013232	1.49623	2.82104	1.1827e-10
CBU_0894	folylpolyglutamate synthase	folC		2.80783	1.84345	1.41509	1.54304		0.00718993	0.0288188	1.48945	2.80783	2.09212e-10		0.019578	0.882408	1.84345	0.000189553		0.0152546	0.500895	1.41509	0.0473926		0.0164657	0.625777	1.54304	0.00704542
CBU_1303	hypothetical cytosolic protein			2.80666	2.02605	2.34938	1.20244		0.00783703	0.0326597	1.48885	2.80666	7.21235e-06		0.0241955	1.01867	2.02605	0.00116205		0.0287192	1.23228	2.34938	4.8962e-05		0.0145843	0.265965	1.20244	0.396237
CBU_1567	crossover junction endodeoxyribonuclease	ruvC		2.80036	0.943609	0.619088	0.480492		0.00642751	0.0251902	1.48561	2.80036	3.98023e-05		0.00857105	-0.0837394	0.943609	0.863277		0.00586513	-0.691784	0.619088	0.118852		0.00439225	-1.05741	0.480492	0.00379266
CBU_0809	hypothetical membrane spanning protein			2.77558	2.10032	2.17308	1.6948		0.00324459	0.0133766	1.47279	2.77558	1.45301e-09		0.0102497	1.07061	2.10032	4.13172e-06		0.0110817	1.11974	2.17308	1.48665e-06		0.00844544	0.761115	1.6948	0.000460749
CBU_1081	hypothetical exported protein			2.77241	3.20446	2.86197	2.81838		0.0246041	0.094086	1.47114	2.77241	0.00115629		0.109218	1.68008	3.20446	0.000141534		0.101359	1.51701	2.86197	0.00068902		0.103335	1.49487	2.81838	0.00067518
CBU_1964	peptide release factor-glutamine N5-methyltransferase	hemK		2.75778	1.43214	1.25553	1.72611		0.00140782	0.00584146	1.46351	2.75778	0.00029587		0.00312844	0.518177	1.43214	0.237592		0.002793	0.328295	1.25553	0.497926		0.0037768	0.787524	1.72611	0.0214894
CBU_1918	ribonuclease P protein component	rnpA		2.75458	2.92883	2.26243	2.09049		0.0469403	0.168938	1.46183	2.75458	0.0205221		0.180064	1.55033	2.92883	0.0143401		0.144741	1.17788	2.26243	0.069755		0.134299	1.06384	2.09049	0.101708
CBU_0036	(3R)-hydroxymyristoyl-[acyl carrier protein] dehydratase			2.7532	3.3531	2.87338	2.31027		0.00795335	0.0322012	1.46111	2.7532	6.65977e-09		0.0397362	1.74549	3.3531	1.51161e-16		0.0354423	1.52275	2.87338	4.23954e-12		0.027958	1.20806	2.31027	1.02722e-09
CBU_1326	threonyl-tRNA synthetase	thrS		2.74196	2.50868	2.54381	2.63194		0.0135761	0.0521992	1.45521	2.74196	6.48814e-12		0.0487513	1.32693	2.50868	2.94004e-10		0.0510846	1.34699	2.54381	1.63773e-10		0.0517372	1.39612	2.63194	1.98218e-11
CBU_0443	tRNA (Guanine-N(1)-)-methyltransferase	trmD		2.74111	1.27116	0.956682	0.871966		0.00597434	0.0244592	1.45476	2.74111	1.33234e-09		0.0115102	0.346149	1.27116	0.196581		0.00900232	-0.063888	0.956682	0.847986		0.00801308	-0.197656	0.871966	0.437191
CBU_0453	type 4 pili biogenesis protein (prepilin-like protein)	fimT		2.73688	2.71015	1.94035	1.52685		0.00140213	0.00572346	1.45253	2.73688	0.00502506		0.00568365	1.43837	2.71015	0.00184223		0.00435662	0.956316	1.94035	0.0596854		0.00335417	0.610555	1.52685	0.183387
CBU_1714	glycine dehydrogenase (decarboxylating)			2.72777	2.53227	2.51642	2.54555		0.00262906	0.0104865	1.44772	2.72777	1.03613e-06		0.0102414	1.34043	2.53227	2.08933e-06		0.0101444	1.33137	2.51642	2.75611e-06		0.0100648	1.34798	2.54555	5.20011e-07
CBU_1594	GatB/YqeY domain protein			2.72481	2.04372	1.85339	1.88559		0.01138	0.0422628	1.44616	2.72481	0.000139188		0.0321915	1.0312	2.04372	0.00699651		0.0302654	0.890165	1.85339	0.0225039		0.0300491	0.915018	1.88559	0.0139249
CBU_1201	S-adenosylmethionine:tRNA ribosyltransferase-isomerase	queA		2.72445	1.61359	1.18365	1.52134		0.002793	0.0105417	1.44597	2.72445	0.000188826		0.00646435	0.69027	1.61359	0.0881513		0.00485185	0.243248	1.18365	0.608125		0.00606768	0.60534	1.52134	0.114403
CBU_1443	NADH-quinone oxidoreductase chain F	nuoF		2.70216	1.69445	2.47681	2.33431		0.00786865	0.0313862	1.43412	2.70216	5.57834e-09		0.0204872	0.760819	1.69445	0.00258415		0.0304452	1.30848	2.47681	6.47185e-08		0.0280156	1.223	2.33431	2.36929e-07
CBU_1440	NADH-quinone oxidoreductase chain I	nuoI		2.69501	2.0587	1.44456	1.84882		0.00502492	0.0199491	1.43029	2.69501	4.27438e-06		0.0157401	1.04174	2.0587	0.000396214		0.0112772	0.530634	1.44456	0.112322		0.0140977	0.886605	1.84882	0.000817024
CBU_0671	mannose-6-phosphate isomerase	rfbA		2.69431	2.46863	2.29321	2.33702		0.00268224	0.0106573	1.42992	2.69431	1.78539e-10		0.00993499	1.30371	2.46863	1.06161e-10		0.00953422	1.19737	2.29321	7.24401e-09		0.00950155	1.22467	2.33702	1.81333e-11
CBU_1080	ErfK/YbiS/YcfS/YnhG family protein			2.6891	1.4873	1.5667	1.3311		0.0103625	0.0408812	1.42713	2.6891	1.43074e-07		0.0227055	0.572691	1.4873	0.0444957		0.0251744	0.647733	1.5667	0.0220453		0.021165	0.412624	1.3311	0.122031
CBU_0999	GTP-binding protein	hflX		2.68786	2.66505	2.414	1.68062		0.00317228	0.0125422	1.42646	2.68786	1.39307e-08		0.0124925	1.41416	2.66505	1.59699e-09		0.011905	1.27142	2.414	1.02168e-07		0.00820338	0.748991	1.68062	0.00122995
CBU_0006	transposase			2.6835	3.85685	3.28206	4.25028		0.0134455	0.0545028	1.42411	2.6835	7.1386e-08		0.0808135	1.94742	3.85685	3.79097e-14		0.0706534	1.7146	3.28206	3.61267e-11		0.0878948	2.08756	4.25028	2.53107e-16
CBU_1655	D-glycero-D-manno-heptose-7-phosphate 1-kinase	rfaE		2.68064	2.18138	2.26096	2.419		0.00449683	0.0170929	1.42258	2.68064	3.44802e-08		0.0144438	1.12524	2.18138	8.86885e-06		0.0152942	1.17694	2.26096	3.31339e-06		0.0160995	1.27441	2.419	1.38654e-07
CBU_0205	glutamyl-tRNA synthetase	gltX-1		2.67176	1.45366	1.6065	1.5539		0.00724754	0.0276988	1.41779	2.67176	9.93344e-14		0.0154414	0.539686	1.45366	0.00672416		0.0176034	0.683924	1.6065	0.000460245		0.0167038	0.635893	1.5539	0.000542474
CBU_0330	thiamine biosynthesis protein	thiC		2.66739	1.82092	1.14813	0.845953		0.00151571	0.00564416	1.41543	2.66739	0.000209322		0.00381458	0.864668	1.82092	0.0251974		0.00255294	0.199286	1.14813	0.674404		0.00184529	-0.241351	0.845953	0.565563
CBU_0846	UDP-glucose 6-dehydrogenase	ugd		2.66734	2.59449	2.49687	2.34565		0.00134709	0.00512089	1.4154	2.66734	6.52625e-06		0.00511233	1.37545	2.59449	5.32403e-07		0.0050388	1.32012	2.49687	2.40853e-06		0.00466457	1.22999	2.34565	4.81592e-07
CBU_0100	hypothetical protein			2.6618	2.98026	2.17793	1.36531		0.00495859	0.0191337	1.4124	2.6618	0.000904014		0.0221933	1.57544	2.98026	1.90498e-05		0.0164094	1.12296	2.17793	0.00490607		0.00998483	0.44923	1.36531	0.240603
CBU_1124	hypothetical protein			2.63949	1.6563	1.52018	1.12804		0.0311153	0.114847	1.40026	2.63949	7.5975e-07		0.0733937	0.72796	1.6563	0.0124964		0.0692487	0.604241	1.52018	0.0435668		0.051222	0.173821	1.12804	0.58254
CBU_1816	protein translation elongation factor P (EF-P)	efp		2.6296	2.30488	2.33986	2.39901		0.0138493	0.0511017	1.39485	2.6296	6.26302e-07		0.0450712	1.20469	2.30488	1.13169e-05		0.0481751	1.22642	2.33986	7.97455e-06		0.0486065	1.26244	2.39901	1.86875e-06
CBU_1357	cysteine desulfurase	csdB		2.62527	4.09944	5.11855	3.83856		0.00395425	0.0158564	1.39246	2.62527	1.20074e-06		0.0251023	2.03543	4.09944	1.46458e-14		0.03277	2.35574	5.11855	2.56311e-19		0.0240439	1.94056	3.83856	6.62993e-14
CBU_1342	inosine-5'-monophosphate dehydrogenase	guaB		2.62493	1.96849	1.71579	1.69783		0.0120055	0.0431605	1.39228	2.62493	1.69268e-05		0.0330037	0.97709	1.96849	0.0031053		0.0298476	0.778875	1.71579	0.0212807		0.0290344	0.763689	1.69783	0.0219531
CBU_1758b	hypothetical protein			2.61012	2.07738	2.03178	0.683324		0.0155598	0.0597645	1.38412	2.61012	5.83838e-08		0.0485358	1.05477	2.07738	1.1233e-05		0.049537	1.02274	2.03178	2.44773e-05		0.0163244	-0.549359	0.683324	0.026699
CBU_0024	carbon storage regulator	csrA-1		2.60868	1.81792	0.940467	1.20311		0.0497359	0.170278	1.38332	2.60868	0.0126868		0.119865	0.862287	1.81792	0.134696		0.064703	-0.0885513	0.940467	0.89973		0.0816814	0.266772	1.20311	0.671791
CBU_0843	glycosyltransferase			2.59692	2.49035	2.43335	1.61315		0.00131824	0.00507556	1.3768	2.59692	0.000280001		0.00487455	1.31635	2.49035	5.17702e-05		0.0049524	1.28294	2.43335	0.00011268		0.00327512	0.689878	1.61315	0.0226638
CBU_1772	GTP-binding protein	yihA		2.59161	1.33593	0.779709	0.935589		0.026059	0.0908704	1.37385	2.59161	0.000865143		0.0466973	0.417842	1.33593	0.368751		0.0286907	-0.358993	0.779709	0.452528		0.0341969	-0.0960534	0.935589	0.843469
CBU_1820	hypothetical protein			2.58603	2.30821	2.1496	2.10396		0.00963827	0.0369378	1.37074	2.58603	4.75817e-08		0.0331828	1.20677	2.30821	2.13612e-07		0.0324143	1.10407	2.1496	3.30959e-06		0.0311032	1.0731	2.10396	6.16485e-07
CBU_0034	acyl carrier protein			2.57794	2.60004	2.54061	2.09355		0.0188513	0.0697951	1.36622	2.57794	0.000598868		0.070649	1.37853	2.60004	0.000240468		0.0718616	1.34517	2.54061	0.00036762		0.0606599	1.06595	2.09355	0.00347785
CBU_1079	hypothetical protein			2.57299	1.18106	0.923412	0.935261		0.0253137	0.0906025	1.36344	2.57299	1.30372e-05		0.0418227	0.240088	1.18106	0.516623		0.0342293	-0.114953	0.923412	0.769455		0.0340551	-0.0965586	0.935261	0.79423
CBU_1797	acyl-CoA hydrolase			2.56913	3.70901	3.13647	1.71985		0.00401826	0.0150545	1.36128	2.56913	0.000492955		0.0217761	1.89104	3.70901	7.94025e-09		0.0194019	1.64914	3.13647	1.02504e-06		0.0103112	0.782282	1.71985	0.0187941
CBU_1852	hypothetical protein			2.56803	1.42008	1.86296	1.6628		0.000636743	0.00243568	1.36066	2.56803	0.00701039		0.00144381	0.505976	1.42008	0.35124		0.0018568	0.897594	1.86296	0.0683865		0.0016308	0.733611	1.6628	0.0865847
CBU_2068	transporter	MFS superfamily		2.55994	1.91889	1.52052	1.30847		0.0115086	0.0422225	1.35611	2.55994	6.48647e-14		0.0320775	0.940276	1.91889	1.52507e-07		0.0263929	0.604565	1.52052	0.00121637		0.0222934	0.387884	1.30847	0.0342136
CBU_2095	aspartate carbamoyltransferase	pyrB		2.55667	1.52642	1.33627	1.3804		0.00329448	0.0123965	1.35427	2.55667	7.30666e-08		0.00750527	0.610155	1.52642	0.0163904		0.00679983	0.418214	1.33627	0.125689		0.00689555	0.465091	1.3804	0.0343282
CBU_0114	YajQ protein	yajQ		2.55544	0.951046	0.99483	0.713099		0.00303209	0.0104271	1.35357	2.55544	0.0271388		0.00389027	-0.0724124	0.951046	0.926143		0.00427329	-0.00747832	0.99483	0.994287		0.00296266	-0.487826	0.713099	0.448084
CBU_0411	hypothetical protein			2.53604	2.30039	1.3947	2.34055		0.0380114	0.140624	1.34258	2.53604	0.0277095		0.133117	1.20188	2.30039	0.0240752		0.0811346	0.479959	1.3947	0.486298		0.131958	1.22684	2.34055	0.00774906
CBU_0517	aspartate aminotransferase	aspB		2.53489	1.41953	1.58682	1.55094		0.00571024	0.0202847	1.34193	2.53489	6.53761e-06		0.0118198	0.505413	1.41953	0.112349		0.0133464	0.666139	1.58682	0.0325116		0.0129322	0.633142	1.55094	0.0339872
CBU_1718	60 kDa chaperonin GROEL	groEL		2.53112	1.92087	2.50124	3.12936		0.0187655	0.0674373	1.33978	2.53112	1.56908e-05		0.0528001	0.941761	1.92087	0.00302316		0.0697601	1.32264	2.50124	2.09865e-05		0.0861176	1.64587	3.12936	7.85487e-08
CBU_0527	cytidylate kinase	cmk		2.52342	1.97939	1.76149	1.77258		0.0275298	0.0984994	1.33538	2.52342	5.43212e-09		0.077869	0.985058	1.97939	1.77991e-05		0.0725111	0.816793	1.76149	0.000465845		0.0711314	0.825851	1.77258	0.000282335
CBU_0885	hypothetical cytosolic protein			2.5175	2.04274	1.79266	1.96801		0.00098871	0.00371122	1.33199	2.5175	0.00114904		0.00309473	1.03051	2.04274	0.00505147		0.00282117	0.842099	1.79266	0.0325216		0.00302119	0.976738	1.96801	0.00143879
CBU_1195	bacterial protein translation initiation factor 1 (IF-1)	infA		2.51715	2.02735	2.07778	1.75047		0.0835544	0.293792	1.33179	2.51715	6.14522e-07		0.240682	1.0196	2.02735	0.000124565		0.256402	1.05505	2.07778	6.96509e-05		0.211672	0.807742	1.75047	0.00203656
CBU_0613	UDP-3-O-[3-hydroxymyristoyl] glucosamine N-acyltransferase	lpxD		2.51261	2.18014	2.27151	2.30443		0.0178213	0.0646315	1.32919	2.51261	7.31678e-20		0.057216	1.12442	2.18014	9.97445e-16		0.0617834	1.18365	2.27151	2.92535e-17		0.0610084	1.20441	2.30443	1.55075e-19
CBU_1162	transporter	MFS superfamily		2.50329	2.70676	2.38402	2.58525		0.00349146	0.0129214	1.32382	2.50329	2.40418e-07		0.0143156	1.43657	2.70676	1.18828e-09		0.0130132	1.2534	2.38402	2.12421e-07		0.0137124	1.3703	2.58525	1.07516e-09
CBU_0063	3-deoxy-D-manno-octulosonic-acid transferase	kdtA		2.48328	1.47526	1.74191	1.8848		0.00269367	0.00968751	1.31225	2.48328	7.4137e-07		0.00596154	0.560969	1.47526	0.0405733		0.00714756	0.800669	1.74191	0.00231301		0.0075341	0.914412	1.8848	9.33621e-05
CBU_1836	homoserine dehydrogenase			2.48279	1.86037	2.08361	2.01134		0.00602889	0.0214884	1.31196	2.48279	4.95898e-09		0.0166155	0.895593	1.86037	4.93321e-05		0.0190817	1.05909	2.08361	1.16714e-06		0.0181321	1.00816	2.01134	1.03292e-06
CBU_0148	7 8-dihydro-8-oxoguanine-triphosphatase	mutT		2.47559	1.8238	2.03295	1.86751		0.00819235	0.0301891	1.30777	2.47559	5.96564e-05		0.0233274	0.866949	1.8238	0.00611059		0.0260033	1.02358	2.03295	0.000930559		0.0236649	0.90112	1.86751	0.00135833
CBU_0033	4'-phosphopantetheinyl transferase family			2.46796	2.85573	2.0246	1.84038		0.00835497	0.0305239	1.30332	2.46796	1.54736e-07		0.0356041	1.51386	2.85573	3.6937e-11		0.0265265	1.01763	2.0246	2.302e-05		0.0236526	0.880005	1.84038	0.000102219
CBU_0339	hypothetical membrane associated protein			2.46241	1.3983	1.20312	1.28605		0.00118312	0.00419298	1.30007	2.46241	0.0105074		0.00251086	0.483673	1.3983	0.374365		0.00216865	0.266781	1.20312	0.664488		0.00227718	0.362942	1.28605	0.419673
CBU_0252	SSU ribosomal protein S8P	rpsH		2.45801	2.59325	2.87832	2.54859		0.0167991	0.0593115	1.29749	2.45801	2.90761e-06		0.0636044	1.37476	2.59325	8.17625e-08		0.0725926	1.52523	2.87832	2.04595e-09		0.0647381	1.3497	2.54859	2.78525e-08
CBU_0463	dihydrolipoamide dehydrogenase	lpdA		2.44741	1.95496	3.09664	2.94293		0.0069048	0.0245795	1.29125	2.44741	2.21752e-09		0.0204023	0.967138	1.95496	5.04584e-06		0.0327862	1.63071	3.09664	1.30804e-15		0.0307706	1.55725	2.94293	4.57786e-15
CBU_1838	dTDP-4-dehydrorhamnose 3 5-epimerase	rfbC		2.4391	1.40456	1.39003	1.25701		0.00640112	0.0227603	1.28635	2.4391	3.79201e-07		0.0133936	0.490118	1.40456	0.0600837		0.0137721	0.475121	1.39003	0.074712		0.0121832	0.329994	1.25701	0.138172
CBU_0497	3-oxoacyl-[acyl-carrier-protein] synthase	fabF		2.43631	2.08123	1.80371	1.72386		0.0178732	0.0625063	1.2847	2.43631	6.67791e-18		0.0545105	1.05744	2.08123	3.08817e-13		0.0488453	0.85097	1.80371	8.70897e-09		0.0456944	0.78564	1.72386	3.06588e-08
CBU_1258	nucleoside diphosphate kinase	ndk		2.43513	2.22038	2.11854	2.48844		0.0257316	0.0844268	1.284	2.43513	0.00131898		0.0784822	1.15081	2.22038	0.00401305		0.0768817	1.08307	2.11854	0.0072264		0.0894334	1.31524	2.48844	0.000750173
CBU_2030	S-adenosylmethionine synthetase	metK		2.43479	1.85212	1.16345	1.6952		0.0213776	0.0731375	1.2838	2.43479	2.88433e-06		0.0579607	0.889179	1.85212	0.00147011		0.0366609	0.218414	1.16345	0.49873		0.0522431	0.761452	1.6952	0.00638985
CBU_1400	succinate dehydrogenase iron-sulfur protein	sdhB		2.4013	1.91198	2.31023	2.37725		0.00615406	0.0215317	1.26382	2.4013	3.60854e-06		0.0179334	0.935066	1.91198	0.000357718		0.0217775	1.20804	2.31023	2.22014e-06		0.0219906	1.24929	2.37725	1.33073e-07
CBU_1946	ATP synthase epsilon chain	atpC		2.39128	1.89255	1.81984	1.83109		0.0100904	0.0356397	1.25778	2.39128	1.62848e-06		0.0289224	0.92033	1.89255	0.000209367		0.0286074	0.863811	1.81984	0.00062957		0.0282374	0.872702	1.83109	9.65534e-05
CBU_0458	hypothetical protein			2.39095	1.63488	1.92315	2.10368		0.018556	0.063261	1.25758	2.39095	1.56253e-06		0.0443046	0.709181	1.63488	0.00716422		0.0537034	0.943468	1.92315	0.000217105		0.0577609	1.07291	2.10368	5.58531e-06
CBU_2002	phosphoribosylaminoimidazole carboxylase carboxyltransferase subunit	purE		2.38517	1.80559	0.980733	0.774254		0.00211447	0.00730509	1.25409	2.38517	0.0164532		0.00558938	0.852469	1.80559	0.0870815		0.00318105	-0.0280676	0.980733	0.970303		0.00243788	-0.369121	0.774254	0.463818
CBU_1726	biotin carboxylase	accC		2.37884	1.99983	2.4888	2.33116		0.00390454	0.0137775	1.25026	2.37884	1.01895e-06		0.0120799	0.999874	1.99983	5.23629e-05		0.0152197	1.31545	2.4888	5.06492e-08		0.0140505	1.22105	2.33116	1.23325e-07
CBU_2090	pyrroline-5-carboxylate reductase	proC		2.37533	2.4361	2.40649	1.74514		0.00509458	0.0175597	1.24813	2.37533	2.34282e-08		0.0182341	1.28458	2.4361	4.97971e-11		0.0187025	1.26693	2.40649	1.39365e-10		0.013403	0.803345	1.74514	1.01339e-05
CBU_1194	hypothetical membrane spanning protein			2.36629	1.52102	1.9057	2.09618		0.00191497	0.00671719	1.24262	2.36629	0.000240257		0.00452686	0.605041	1.52102	0.0770608		0.00572515	0.93032	1.9057	0.00415538		0.00615203	1.06777	2.09618	0.000189273
CBU_0029	1-acyl-sn-glycerol-3-phosphate acyltransferase			2.3524	3.12884	3.44217	2.51085		0.00181688	0.0063433	1.23413	2.3524	0.00458337		0.00886518	1.64563	3.12884	4.94402e-06		0.0097053	1.78332	3.44217	6.23585e-07		0.00704317	1.32818	2.51085	7.56092e-05
CBU_0845	UDP-N-acetyl-D-galactosamine 6-dehydrogenase			2.35142	1.5731	1.44699	2.02122		0.00291389	0.00971498	1.23353	2.35142	8.83939e-06		0.00668013	0.653608	1.5731	0.0191095		0.00627728	0.533052	1.44699	0.0654295		0.00856175	1.01522	2.02122	3.21382e-05
CBU_1471	rod shape-determining protein	mreB		2.33552	2.22813	2.16409	2.10832		0.0463689	0.157471	1.22374	2.33552	1.96097e-14		0.152539	1.15584	2.22813	2.73403e-13		0.154963	1.11376	2.16409	2.24715e-12		0.147171	1.0761	2.10832	6.31164e-12
CBU_0703	O-antigen export system permease protein			2.32422	3.57243	4.37324	3.60441		0.0039385	0.0133989	1.21675	2.32422	3.43574e-05		0.0213238	1.83691	3.57243	5.06686e-14		0.0266324	2.1287	4.37324	7.97803e-19		0.0213934	1.84976	3.60441	4.1905e-16
CBU_1353	23S rRNA Um2552 2'-O-methyltransferase	rrmJ		2.31969	2.39584	1.81315	1.59058		0.00737218	0.0256935	1.21393	2.31969	0.000426643		0.0262739	1.26053	2.39584	0.000125688		0.0213193	0.858497	1.81315	0.0128401		0.018298	0.669549	1.59058	0.0451395
CBU_1699	hypothetical protein			2.31904	1.60615	1.26778	1.13043		0.00215121	0.00702469	1.21353	2.31904	1.89955e-05		0.0049436	0.683609	1.60615	0.0154181		0.00404489	0.3423	1.26778	0.276059		0.00352876	0.176878	1.13043	0.549209
CBU_0077	hypothetical membrane spanning protein			2.31022	2.19122	2.36901	2.52723		0.0174325	0.0579046	1.20803	2.31022	5.81595e-05		0.0575661	1.13173	2.19122	0.00013557		0.0625192	1.24429	2.36901	2.49683e-05		0.0666234	1.33756	2.52723	3.5605e-06
CBU_1782	phosphoglycerate kinase	pgk		2.30487	2.23421	3.00406	2.5572		0.00198486	0.00662347	1.20469	2.30487	4.05734e-06		0.00667129	1.15976	2.23421	2.32724e-07		0.00914615	1.58692	3.00406	8.37872e-14		0.00764491	1.35457	2.5572	8.58342e-13
CBU_1290	chaperone protein	dnaK		2.30208	1.61093	1.70297	2.52006		0.0179567	0.0581845	1.20294	2.30208	0.00156312		0.0409133	0.687895	1.61093	0.0857251		0.0451812	0.768051	1.70297	0.0529688		0.0657952	1.33346	2.52006	0.000443542
CBU_0807	beta-lactamase family protein			2.29504	1.65136	1.47714	1.37864		0.0121417	0.0407518	1.19852	2.29504	1.3497e-12		0.0296086	0.723655	1.65136	1.50559e-05		0.0276872	0.562811	1.47714	0.00108666		0.0253398	0.46325	1.37864	0.00433908
CBU_1182	cysteine desulfhydrase	iscS		2.29324	1.6398	1.48623	1.11619		0.00598805	0.0183069	1.19738	2.29324	0.0104569		0.0131971	0.713516	1.6398	0.142953		0.0124877	0.571653	1.48623	0.255606		0.00933796	0.158579	1.11619	0.765396
CBU_1354	hypothetical cytosolic protein			2.2902	2.85821	3.21573	2.33743		0.0047023	0.0163657	1.19547	2.2902	0.00045888		0.0205288	1.51511	2.85821	4.69078e-07		0.0243193	1.68515	3.21573	1.50672e-08		0.0173339	1.22493	2.33743	1.88642e-05
CBU_1577	hypothetical exported protein			2.28697	1.73892	1.69323	1.4314		0.0062312	0.0212651	1.19344	2.28697	7.03437e-07		0.0164908	0.798191	1.73892	0.000660593		0.0166637	0.759781	1.69323	0.00138516		0.013738	0.517426	1.4314	0.021751
CBU_0155	type 4 pili biogenesis protein (nuleotide-binding protein)	pilB		2.27869	0.651392	0.78808	1.01454		0.000308531	0.00104044	1.18821	2.27869	0.0474654		0.000301141	-0.618402	0.651392	0.431066		0.000384843	-0.343585	0.78808	0.665757		0.000483435	0.0208209	1.01454	0.970796
CBU_0424	3-methyl-2-oxobutanoate hydroxymethyltransferase	panB		2.27443	1.33174	1.28938	1.15268		0.00498264	0.0154749	1.1855	2.27443	0.00950529		0.00916458	0.413317	1.33174	0.41495		0.00916791	0.366679	1.28938	0.478677		0.00814681	0.204988	1.15268	0.688872
CBU_1551	bis(5'-nucleosyl)-tetraphosphatase (asymmetrical)			2.27135	3.31942	2.22607	1.93695		0.00479835	0.0158072	1.18355	2.27135	2.67262e-05		0.0234366	1.73093	3.31942	6.81542e-13		0.0164854	1.1545	2.22607	6.92319e-06		0.0139829	0.953787	1.93695	5.53718e-05
CBU_1998	DNA processing protein			2.26564	2.68796	1.65718	1.28429		0.00546143	0.0175286	1.17992	2.26564	7.2637e-05		0.0210265	1.42651	2.68796	2.2841e-07		0.0135703	0.728727	1.65718	0.0149681		0.010461	0.360972	1.28429	0.221928
CBU_1442	NADH-quinone oxidoreductase chain G	nuoG		2.26089	1.6349	1.76347	1.75917		0.00686382	0.0229129	1.17689	2.26089	2.09395e-11		0.017031	0.709206	1.6349	5.33514e-05		0.0188647	0.818419	1.76347	2.61028e-06		0.0184991	0.814891	1.75917	9.98461e-07
CBU_1873	mucoidy activation protein	mucZ		2.24796	1.21789	1.00738	0.909123		0.00451964	0.0148949	1.16862	2.24796	3.94023e-05		0.00811251	0.284382	1.21789	0.374365		0.0070079	0.0106008	1.00738	0.980002		0.00623013	-0.137452	0.909123	0.64981
CBU_0519	DedA family protein			2.22989	1.30562	1.34941	1.46395		0.0038284	0.0126525	1.15697	2.22989	0.00106853		0.00762075	0.384733	1.30562	0.309995		0.00805102	0.432328	1.34941	0.250609		0.00853664	0.549866	1.46395	0.0753707
CBU_0454	adenylate kinase	adk		2.22875	2.53923	2.30311	1.99728		0.00546742	0.017537	1.15623	2.22875	2.48069e-06		0.0203328	1.34439	2.53923	2.0686e-10		0.0191977	1.20358	2.30311	2.90089e-08		0.0163944	0.998033	1.99728	3.63284e-07
CBU_1369	hypothetical membrane associated protein			2.22479	1.60993	1.37018	1.02329		0.00177077	0.00591079	1.15367	2.22479	0.00231583		0.00436763	0.686998	1.60993	0.0613893		0.00387552	0.454368	1.37018	0.25694		0.00282454	0.0332198	1.02329	0.928863
CBU_2096	hypothetical protein			2.21534	2.01551	2.64295	3.15173		0.303054	1.02131	1.14753	2.21534	0.00705322		0.953418	1.01114	2.01551	0.0198662		1.25413	1.40215	2.64295	0.00096232		1.56535	1.65614	3.15173	7.99792e-05
CBU_1193	thioredoxin reductase	trxB		2.20373	1.61987	1.51426	1.58276		0.0114061	0.0350498	1.13995	2.20373	5.69828e-05		0.0263578	0.695882	1.61987	0.0160753		0.0252227	0.598617	1.51426	0.042472		0.0261853	0.66244	1.58276	0.0186466
CBU_0337	DNA-binding protein fis	fis		2.20242	1.72165	1.65928	1.95011		0.202144	0.616268	1.13909	2.20242	2.27765e-05		0.4902	0.783789	1.72165	0.00443925		0.488534	0.730554	1.65928	0.0084897		0.566065	0.963554	1.95011	0.000350548
CBU_0521	chlorohydrolase/deaminase family protein			2.19978	1.62005	1.32986	1.76974		0.00462634	0.0140377	1.13736	2.19978	0.000560355		0.0106436	0.696037	1.62005	0.0390448		0.00895492	0.411276	1.32986	0.252802		0.0118228	0.823537	1.76974	0.0102121
CBU_2003	sua5/YciO/YrdC/YwlC family protein			2.19671	1.01442	0.831772	0.516849		0.00170984	0.00550736	1.13534	2.19671	0.0223776		0.00253757	0.0206569	1.01442	0.978554		0.00219692	-0.265739	0.831772	0.677582		0.00137131	-0.952186	0.516849	0.0338667
CBU_1976	mannose-1-phosphate guanyltransferase			2.19378	1.58434	2.07595	1.89973		0.00495489	0.0161021	1.13342	2.19378	7.38233e-05		0.0118989	0.663879	1.58434	0.0155891		0.0161347	1.05377	2.07595	3.88281e-05		0.0145308	0.925798	1.89973	4.61511e-05
CBU_1501	DNA repair protein	recO		2.19339	1.37458	1.07774	0.616533		0.00258106	0.00860097	1.13316	2.19339	0.00617155		0.0054607	0.458991	1.37458	0.287514		0.00443557	0.108007	1.07774	0.836251		0.00251747	-0.69775	0.616533	0.0748415
CBU_1119	carboxymethylenebutenolidase			2.18765	1.32993	1.29084	1.19689		0.0107069	0.0322355	1.12938	2.18765	0.000454467		0.0199107	0.411353	1.32993	0.239013		0.0200004	0.368313	1.29084	0.300309		0.0184149	0.259289	1.19689	0.459631
CBU_1323	LSU ribosomal protein L20P	rplT		2.17096	1.92434	2.08116	2.0869		0.0463188	0.140862	1.11834	2.17096	3.92956e-06		0.127029	0.944362	1.92434	7.11944e-05		0.142681	1.05739	2.08116	7.47382e-06		0.140016	1.06136	2.0869	3.4035e-06
CBU_0152	dephospho-CoA kinase	coaE		2.15987	0.924599	0.489891	1.56108		0.00148745	0.00463044	1.11095	2.15987	0.0454243		0.00199711	-0.113101	0.924599	0.873697		0.0010871	-1.02947	0.489891	0.167779		0.00342916	0.642546	1.56108	0.150428
CBU_0673	histidinol-phosphatase			2.14858	2.49183	2.12276	2.53158		0.00207435	0.00648866	1.10338	2.14858	0.030875		0.00764307	1.31721	2.49183	0.00102322		0.00664463	1.08594	2.12276	0.0120514		0.00781185	1.34004	2.53158	6.90103e-05
CBU_0964a	hypothetical protein			2.14508	2.15091	1.91403	1.57305		0.0773787	0.235934	1.10103	2.14508	3.59953e-05		0.238221	1.10495	2.15091	6.14539e-06		0.221797	0.936612	1.91403	0.000177812		0.178481	0.653569	1.57305	0.00556046
CBU_0614	(3R)-hydroxymyristoyl-[acyl carrier protein] dehydratase	fabZ		2.13196	1.52731	2.26689	1.82499		0.0124424	0.0390709	1.09218	2.13196	3.03769e-05		0.0284616	0.610996	1.52731	0.0160753		0.0439235	1.18072	2.26689	3.41881e-07		0.0349599	0.867889	1.82499	4.74139e-05
CBU_1862	lysine 2	3-aminomutase		2.13182	1.42159	1.4812	1.33637		0.00287832	0.00897125	1.09209	2.13182	2.25996e-05		0.00614612	0.507501	1.42159	0.046247		0.00662423	0.566769	1.4812	0.0251571		0.00582866	0.418321	1.33637	0.0539209
CBU_1899	methyltransferase			2.13118	1.611	2.02051	1.31109		0.00361787	0.0113995	1.09165	2.13118	0.00166725		0.00888773	0.687956	1.611	0.0359873		0.0114563	1.01472	2.02051	0.000993454		0.00722399	0.390764	1.31109	0.183951
CBU_1444	NADH-quinone oxidoreductase chain E	nuoE		2.12341	1.78027	2.79301	2.39405		0.0059944	0.0189386	1.08638	2.12341	0.0026009		0.0165844	0.832096	1.78027	0.0154254		0.0260326	1.48182	2.79301	3.09189e-06		0.0222362	1.25945	2.39405	3.03122e-05
CBU_1695	methionyl-tRNA synthetase	metG		2.12278	1.10419	0.832507	0.76709		0.0054397	0.0158906	1.08595	2.12278	0.000701149		0.00843364	0.142985	1.10419	0.717008		0.00655144	-0.264466	0.832507	0.48481		0.00593606	-0.382532	0.76709	0.257175
CBU_2049	tryptophanyl-tRNA synthetase	trpS		2.12226	1.01964	0.98592	1.04228		0.00241544	0.00720239	1.0856	2.12226	0.00401049		0.0034633	0.0280631	1.01964	0.954572		0.00350978	-0.0204571	0.98592	0.969368		0.00365831	0.0597402	1.04228	0.880217
CBU_1445	NADH-quinone oxidoreductase chain D	nuoD		2.10725	1.23684	1.70922	1.71775		0.00733292	0.0227997	1.07536	2.10725	0.000739396		0.0141278	0.306659	1.23684	0.390993		0.0195815	0.77334	1.70922	0.0169488		0.0192752	0.780524	1.71775	0.0130098
CBU_1749	LSU ribosomal protein L13P	rplM		2.10499	1.49814	0.880372	1.16969		0.105382	0.296196	1.07381	2.10499	0.0135252		0.210651	0.583173	1.49814	0.207393		0.130968	-0.183815	0.880372	0.723644		0.169264	0.226122	1.16969	0.652501
CBU_1487	cysteinyl-tRNA synthetase	cysS		2.09545	1.48359	2.11557	2.17113		0.005718	0.017615	1.06726	2.09545	3.86605e-05		0.0130467	0.569096	1.48359	0.031422		0.0187352	1.08104	2.11557	1.3478e-05		0.0190107	1.11845	2.17113	2.5939e-06
CBU_0841	alpha-D-QuiNAc alpha-1	3-galactosyltransferase		2.09446	2.56694	2.13914	1.72548		0.0013352	0.00410745	1.06658	2.09446	0.00858759		0.0050236	1.36005	2.56694	5.65177e-05		0.00446518	1.09703	2.13914	0.00206099		0.00353052	0.786994	1.72548	0.0147242
CBU_0461	pyruvate dehydrogenase E1 component	pdhA		2.09405	1.82854	1.86076	1.87211		0.00579316	0.0177602	1.06629	2.09405	1.95977e-11		0.0159001	0.87069	1.82854	1.12621e-08		0.0166324	0.895891	1.86076	4.56928e-09		0.0164749	0.904665	1.87211	3.90483e-10
CBU_0075	2-polyprenyl-6-methoxyphenol hydroxylase	ubiH		2.09297	2.15144	1.42542	1.39178		0.00717762	0.0220402	1.06555	2.09297	5.43314e-05		0.0225683	1.1053	2.15144	1.4395e-05		0.0159363	0.511386	1.42542	0.0634666		0.0151178	0.476935	1.39178	0.0711913
CBU_1851	hypothetical membrane spanning protein			2.06408	1.29784	0.937616	0.841068		0.0016459	0.00492232	1.0455	2.06408	0.000611582		0.00313577	0.376113	1.29784	0.234421		0.00237831	-0.0929303	0.937616	0.812324		0.00207849	-0.249705	0.841068	0.390239
CBU_0965	cytochrome d ubiquinol oxidase subunit I	cydA-2		2.05795	1.64506	2.02089	2.13654		0.00968847	0.0289709	1.04121	2.05795	2.01871e-09		0.0237358	0.718142	1.64506	2.42658e-05		0.0300523	1.01499	2.02089	9.23451e-10		0.0314121	1.09528	2.13654	4.12588e-12
CBU_1872	ribulose-phosphate 3-epimerase	rpe		2.05663	1.71579	2.17937	1.64741		0.00295773	0.00871444	1.04028	2.05663	0.00246267		0.00737815	0.778876	1.71579	0.0115632		0.00978294	1.12391	2.17937	0.000102543		0.00726092	0.7202	1.64741	0.00536464
CBU_0570	amino acid permease			2.05481	1.23891	1.00087	1.05759		0.0114027	0.0328335	1.03901	2.05481	4.96558e-05		0.0201335	0.309074	1.23891	0.272835		0.0169321	0.00125456	1.00087	0.999282		0.0174021	0.0807849	1.05759	0.786337
CBU_0940	A/G-specific adenine DNA glycosylase	mutY		2.04734	1.7431	1.32858	1.05435		0.00188015	0.00572669	1.03375	2.04734	0.00347251		0.00507597	0.801657	1.7431	0.0148017		0.00392077	0.40988	1.32858	0.268676		0.00305447	0.07636	1.05435	0.826641
CBU_1787	glucosamine--fructose-6-phosphate aminotransferase (isomerizing)	glmS		2.04371	1.68156	1.16473	1.02416		0.00379773	0.0110245	1.03119	2.04371	2.12727e-05		0.0091969	0.749797	1.68156	0.0014714		0.00661428	0.21999	1.16473	0.426009		0.00572706	0.0344439	1.02416	0.897412
CBU_1968	dihydroneopterin aldolase	folB		2.03752	1.92213	2.16287	1.433		0.00468142	0.0139909	1.02681	2.03752	0.0320614		0.013693	0.942708	1.92213	0.019951		0.0155797	1.11294	2.16287	0.00448486		0.00997892	0.519039	1.433	0.144649
CBU_0528	SSU ribosomal protein S1P	rpsA		2.03235	1.41663	1.64537	1.74316		0.0216778	0.0631168	1.02315	2.03235	5.729e-11		0.0449878	0.502465	1.41663	0.00167275		0.0538533	0.71841	1.64537	4.21345e-06		0.0562503	0.801705	1.74316	1.21263e-07
CBU_1837	UDP-glucose 4-epimerase			2.03116	1.58265	1.57917	1.59466		0.00359985	0.0104966	1.0223	2.03116	0.000122031		0.00840359	0.66234	1.58265	0.00869907		0.00855708	0.659162	1.57917	0.00983803		0.00853883	0.673251	1.59466	0.00227512
CBU_0298	glutamate racemase	murI		2.01686	1.46085	1.53611	1.38617		0.00492324	0.0145106	1.01211	2.01686	4.13646e-06		0.0106939	0.546809	1.46085	0.00888843		0.0115877	0.619286	1.53611	0.00281686		0.0102808	0.471104	1.38617	0.0075352
CBU_0839	glycosyltransferase			2.01449	2.59033	1.79067	1.82156		0.0024614	0.00736329	1.01042	2.01449	0.00152224		0.00949611	1.37314	2.59033	4.53638e-07		0.00689557	0.840501	1.79067	0.00454424		0.00690777	0.865176	1.82156	0.000970448
CBU_0055	4-hydroxybenzoate polyprenyltransferase	ubiA		2.0139	1.25193	0.867734	0.890815		0.0119657	0.0348717	1.00999	2.0139	1.64282e-06		0.0221312	0.324155	1.25193	0.147392		0.0159554	-0.204675	0.867734	0.410277		0.0159519	-0.166802	0.890815	0.456641
CBU_0294	phosphomannomutase			2.01009	1.65265	1.62986	1.91925		0.0057571	0.0170837	1.00726	2.01009	1.05274e-05		0.0145517	0.724782	1.65265	0.00111625		0.0145846	0.704752	1.62986	0.00168875		0.0168295	0.94054	1.91925	4.77933e-06
CBU_0629	proline dehydrogenase	putA		2.00947	2.06634	2.19821	2.49001		0.00542464	0.0158866	1.00681	2.00947	1.47516e-09		0.0164988	1.04708	2.06634	3.13071e-11		0.0183979	1.13633	2.19821	5.07788e-13		0.0203377	1.31615	2.49001	2.01954e-18
CBU_1794	hypothetical protein			2.00682	1.20319	1.17024	0.636452		0.00126796	0.00367389	1.00491	2.00682	0.0391912		0.00228084	0.26686	1.20319	0.61729		0.00225041	0.226802	1.17024	0.682767		0.00121149	-0.651877	0.636452	0.122344
CBU_1781	pyruvate kinase	pyk		2.00299	1.83912	2.57336	2.41775		0.00589203	0.0175417	1.00216	2.00299	1.14695e-05		0.0166518	0.879015	1.83912	6.10183e-05		0.0237973	1.36365	2.57336	1.13121e-10		0.0218902	1.27366	2.41775	4.84179e-10
CBU_2052	hypothetical protein			0.498585	0.463684	0.467938	0.491564		0.00520345	0.00385544	-1.00409	0.498585	0.0205477		0.00362741	-1.10879	0.463684	0.00220163		0.00381848	-1.09561	0.467938	0.00292072		0.00390955	-1.02455	0.491564	0.000534454
CBU_1987	bis(5'-nucleosyl)-tetraphosphatase symmetrical	apaH		0.494689	0.585588	0.426047	0.445816		0.00622954	0.00453301	-1.01541	0.494689	0.0123288		0.00543291	-0.772043	0.585588	0.0259747		0.00414371	-1.23091	0.426047	0.00061251		0.00423155	-1.16548	0.445816	0.000123085
CBU_1664	CBS domain containing protein			0.494335	0.629072	0.576742	0.684329		0.0224865	0.0161162	-1.01644	0.494335	0.000340124		0.020878	-0.668703	0.629072	0.00543562		0.019804	-0.794003	0.576742	0.00109763		0.0232424	-0.547238	0.684329	0.0109211
CBU_1484	transporter	MFS superfamily		0.49409	0.529032	0.474404	0.472715		0.0308742	0.0226966	-1.01715	0.49409	2.83954e-05		0.0245718	-0.918573	0.529032	8.76155e-05		0.0231421	-1.07581	0.474404	4.39309e-06		0.0224639	-1.08096	0.472715	1.64575e-06
CBU_1375	GTP pyrophosphokinase	relA		0.492559	0.703623	0.979286	0.837263		0.00302033	0.00221616	-1.02163	0.492559	0.00404462		0.00327218	-0.507126	0.703623	0.0941837		0.0046257	-0.0301974	0.979286	0.935092		0.00387676	-0.256247	0.837263	0.36857
CBU_1021	nucleotidyltransferase			0.492471	0.489178	0.517537	0.617181		0.0259778	0.0186238	-1.02189	0.492471	0.00317128		0.0185262	-1.03157	0.489178	0.000450119		0.0206292	-0.950265	0.517537	0.00140157		0.0242071	-0.696234	0.617181	0.00619873
CBU_0304	translation initiation inhibitor			0.489958	0.69113	0.761498	0.829219		0.0265875	0.0192989	-1.02927	0.489958	0.000729661		0.0272992	-0.532971	0.69113	0.0317787		0.0315081	-0.393087	0.761498	0.119171		0.0336004	-0.270175	0.829219	0.226276
CBU_0004	DNA gyrase subunit B	gyrB		0.488567	0.557593	0.524374	0.590886		0.027376	0.0195922	-1.03337	0.488567	3.7652e-05		0.0222467	-0.842715	0.557593	0.000699854		0.0221312	-0.931331	0.524374	0.000174197		0.0243516	-0.759048	0.590886	0.0020881
CBU_0910	hypothetical membrane associated protein			0.487464	0.46603	0.399221	0.426032		0.010204	0.00742475	-1.03663	0.487464	0.000888188		0.00719468	-1.10151	0.46603	5.1751e-05		0.00644086	-1.32474	0.399221	2.42941e-06		0.00670097	-1.23097	0.426032	2.61369e-07
CBU_0739	ATP-dependent endopeptidase clp ATP-binding subunit	clpX		0.486942	0.562784	0.556688	0.854849		0.0192524	0.0138919	-1.03818	0.486942	4.7215e-05		0.0162205	-0.829346	0.562784	0.000452171		0.0165617	-0.845059	0.556688	0.000382769		0.0250305	-0.226258	0.854849	0.358298
CBU_1884	hypothetical exported membrane spanning protein			0.486592	0.429161	0.552716	0.487278		0.0334916	0.0244621	-1.03922	0.486592	0.00205335		0.0219115	-1.22041	0.429161	8.36639e-05		0.0291984	-0.855389	0.552716	0.0059324		0.0251636	-1.03718	0.487278	0.000289203
CBU_0754	acriflavin resistance periplasmic protein			0.485881	0.591794	0.567162	0.540003		0.0130441	0.00931756	-1.04133	0.485881	5.64859e-05		0.0114346	-0.756833	0.591794	0.000617881		0.011459	-0.818168	0.567162	0.000251438		0.0107851	-0.88896	0.540003	6.3024e-06
CBU_1530	hypothetical membrane spanning protein			0.484543	1.04243	1.04625	1.08065		0.00194331	0.00138799	-1.0453	0.484543	0.0251345		0.00310322	0.059945	1.04243	0.888148		0.00316271	0.0652334	1.04625	0.880413		0.00314701	0.111899	1.08065	0.756043
CBU_0516a	hypothetical protein			0.484367	0.696668	0.72368	0.905927		0.0809341	0.0571459	-1.04583	0.484367	2.22536e-05		0.0845656	-0.521457	0.696668	0.016627		0.0891619	-0.466576	0.72368	0.0343056		0.110695	-0.142534	0.905927	0.525727
CBU_0395	hypothetical exported protein			0.483479	0.756662	1.41333	1.27074		0.013109	0.00909304	-1.04848	0.483479	0.00100636		0.0144374	-0.402279	0.756662	0.140811		0.0279583	0.499101	1.41333	0.0474791		0.0250859	0.345672	1.27074	0.153793
CBU_0803	acriflavin resistance periplasmic protein			0.482799	0.669595	0.478837	0.599252		0.0208412	0.014615	-1.05051	0.482799	5.98306e-07		0.0205124	-0.57864	0.669595	0.0019425		0.0152289	-1.06239	0.478837	2.11048e-08		0.0186047	-0.738766	0.599252	1.63258e-05
CBU_0972	hypothetical cytosolic protein			0.480536	1.00244	0.846166	0.895982		0.0176417	0.0123619	-1.05728	0.480536	0.00111274		0.0257062	0.00351884	1.00244	0.99223		0.0229726	-0.240988	0.846166	0.438811		0.0240138	-0.158458	0.895982	0.59351
CBU_0022	hypothetical cytosolic protein			0.480275	0.526842	0.336444	0.330341		0.0183498	0.0130244	-1.05807	0.480275	0.00165109		0.0142882	-0.924558	0.526842	0.00238896		0.00956015	-1.57156	0.336444	6.9299e-07		0.00924569	-1.59797	0.330341	1.23271e-08
CBU_0565	magnesium and cobalt efflux protein	corC		0.479337	0.480843	0.237466	0.303519		0.00933692	0.00644198	-1.06089	0.479337	0.0140313		0.00652286	-1.05636	0.480843	0.00733792		0.00339304	-2.07421	0.237466	9.9165e-07		0.00429446	-1.72014	0.303519	1.83508e-06
CBU_0591	hypothetical cytosolic protein			0.477641	0.716893	0.743338	0.610179		0.047101	0.0336963	-1.066	0.477641	2.39705e-05		0.0515145	-0.48017	0.716893	0.0551107		0.0554911	-0.42791	0.743338	0.0921566		0.0445796	-0.712696	0.610179	0.00267834
CBU_1576	hypothetical membrane spanning protein			0.477584	0.263683	0.492775	0.476053		0.00185768	0.0012878	-1.06617	0.477584	0.0097554		0.000712716	-1.92312	0.263683	6.77655e-07		0.00138125	-1.021	0.492775	0.00307436		0.00132204	-1.07081	0.476053	0.000149596
CBU_0065a	hypothetical protein			0.476737	0.462452	0.332982	0.473743		0.0695081	0.0484129	-1.06874	0.476737	0.000528945		0.0484913	-1.11262	0.462452	7.72576e-05		0.0358846	-1.58648	0.332982	4.9248e-08		0.0492292	-1.07782	0.473743	3.52795e-05
CBU_1645	ATP-binding protein	dotB		0.476248	0.57752	0.843045	0.751627		0.0125368	0.00913086	-1.07022	0.476248	0.000638191		0.0113243	-0.792057	0.57752	0.00670615		0.01713	-0.246319	0.843045	0.441312		0.0149132	-0.411912	0.751627	0.152848
CBU_0132	cell division protein	ftsW		0.474454	0.348327	0.541956	0.517435		0.0111666	0.00784064	-1.07566	0.474454	0.000894833		0.00606157	-1.52148	0.348327	3.55452e-07		0.00948507	-0.883752	0.541956	0.00255671		0.00881217	-0.950551	0.517435	0.000378786
CBU_0574	3-ketoacyl-CoA thiolase			0.47383	0.623951	0.731148	0.806137		0.0100985	0.00703904	-1.07756	0.47383	5.331e-05		0.00951572	-0.680496	0.623951	0.00355739		0.0114855	-0.451764	0.731148	0.0580789		0.0123031	-0.310903	0.806137	0.164448
CBU_1265	lipoate-protein ligase B	lipB		0.472984	0.512986	0.468246	0.551297		0.0208785	0.014325	-1.08014	0.472984	9.31925e-05		0.0158469	-0.96301	0.512986	8.86961e-05		0.0150585	-1.09466	0.468246	1.10039e-05		0.0172366	-0.859099	0.551297	0.000130795
CBU_1257	hypothetical cytosolic protein			0.471818	0.579243	0.721706	0.631192		0.0281669	0.0193464	-1.0837	0.471818	0.00316778		0.0243081	-0.78776	0.579243	0.0139635		0.0309955	-0.470517	0.721706	0.14889		0.0267987	-0.66385	0.631192	0.0224746
CBU_0368	hypothetical exported protein			0.470607	0.614917	0.718316	0.847803		0.0118065	0.00810725	-1.08741	0.470607	4.7105e-06		0.0109196	-0.701535	0.614917	0.000286967		0.0130428	-0.477309	0.718316	0.0149303		0.0150733	-0.238199	0.847803	0.180783
CBU_0923	hypothetical membrane spanning protein			0.46959	0.44099	0.346083	0.387061		0.00568171	0.00387753	-1.09053	0.46959	0.00404898		0.00373177	-1.18118	0.44099	0.000115064		0.00301108	-1.53081	0.346083	4.36455e-06		0.00330927	-1.36937	0.387061	2.23747e-08
CBU_1753	hypothetical cytosolic protein			0.469065	0.633134	0.604326	0.763997		0.0261777	0.0179602	-1.09214	0.469065	0.0004877		0.0245799	-0.659418	0.633134	0.00845987		0.0243532	-0.726601	0.604326	0.00413835		0.0300808	-0.388362	0.763997	0.0752709
CBU_0773	PhnB	phnB		0.468626	1.00518	1.01826	1.09534		0.00521848	0.00351768	-1.09349	0.468626	0.0493279		0.00782529	0.00745329	1.00518	0.987634		0.00811852	0.0261075	1.01826	0.953176		0.00860398	0.131379	1.09534	0.678136
CBU_0572	cytosol aminopeptidase			0.468261	0.613342	0.618227	0.576938		0.0367375	0.0255917	-1.09462	0.468261	1.07802e-05		0.0339239	-0.705237	0.613342	0.00419776		0.0358346	-0.693791	0.618227	0.00503783		0.0323942	-0.793511	0.576938	0.00093662
CBU_2029	hypothetical exported protein			0.468178	0.548561	0.511507	0.695967		0.0058055	0.00389472	-1.09487	0.468178	0.0230985		0.00462626	-0.866275	0.548561	0.0241544		0.00446797	-0.967175	0.511507	0.0139639		0.00591998	-0.522909	0.695967	0.102068
CBU_0115	cell division protein	mraZ		0.468098	0.753062	0.672205	0.745923		0.20491	0.143837	-1.09512	0.468098	1.03343e-05		0.231184	-0.40916	0.753062	0.114892		0.217381	-0.573027	0.672205	0.0239761		0.234888	-0.422902	0.745923	0.0989418
CBU_1130	oligopeptide transporter			0.467765	0.65018	0.566922	0.564976		0.0188426	0.0132434	-1.09615	0.467765	2.67262e-05		0.0185744	-0.621089	0.65018	0.0160753		0.0170507	-0.818778	0.566922	0.00133436		0.0164238	-0.823739	0.564976	0.000883032
CBU_1052	alanyl-tRNA synthetase	alaS		0.466992	0.655138	0.654125	0.643989		0.0182627	0.0127549	-1.09853	0.466992	4.433e-07		0.0182437	-0.610129	0.655138	0.00407267		0.0188874	-0.612361	0.654125	0.00405534		0.0182167	-0.634892	0.643989	0.0020881
CBU_1075	mechanosensitive ion channel			0.466795	0.522704	0.580504	0.529101		0.028906	0.0199636	-1.09914	0.466795	8.92369e-06		0.0226335	-0.935933	0.522704	6.28137e-05		0.0262439	-0.784623	0.580504	0.000877936		0.0234216	-0.918385	0.529101	4.23766e-05
CBU_0568	PhoH-like protein			0.464648	0.51299	0.76916	0.898216		0.00996507	0.00685121	-1.10579	0.464648	0.000110237		0.00780557	-0.962998	0.51299	4.26009e-05		0.0119389	-0.378644	0.76916	0.107537		0.0136917	-0.154866	0.898216	0.480865
CBU_1978	organic solvent tolerance protein	ostA		0.464554	0.445857	0.44843	0.354874		0.0123344	0.00828195	-1.10608	0.464554	1.03336e-08		0.00804112	-1.16535	0.445857	4.29601e-11		0.00842818	-1.15705	0.44843	7.56975e-11		0.006515	-1.49462	0.354874	7.88014e-20
CBU_0509	trp operon repressor	trpR		0.463546	0.678717	0.809132	0.751881		0.0617864	0.0427546	-1.10921	0.463546	0.000240867		0.0641559	-0.559117	0.678717	0.0419147		0.0786296	-0.305552	0.809132	0.288672		0.0722208	-0.411424	0.751881	0.116316
CBU_1537	non-proteolytic protein	peptidase family M23		0.459963	0.760076	0.577552	0.392043		0.00935641	0.00632675	-1.12041	0.459963	0.000106925		0.0104941	-0.395785	0.760076	0.120087		0.00834768	-0.791978	0.577552	0.00164799		0.00553508	-1.35092	0.392043	1.91929e-09
CBU_0481	arginine transport ATP-binding protein	artP		0.459636	0.502641	0.861802	1.66161		0.0263063	0.0180749	-1.12144	0.459636	0.00775703		0.0198771	-0.992399	0.502641	0.0159273		0.0346527	-0.214572	0.861802	0.651544		0.0668936	0.732578	1.66161	0.0721067
CBU_1425	17 kDa common-antigen			0.459571	0.653649	0.871794	0.851173		0.590503	0.396451	-1.12164	0.459571	1.22618e-09		0.582562	-0.613413	0.653649	0.00103104		0.792052	-0.197941	0.871794	0.3388		0.75978	-0.232475	0.851173	0.244103
CBU_2069	thymidine kinase			0.456892	0.904968	0.936709	0.837056		0.0238706	0.0162095	-1.13007	0.456892	8.34875e-05		0.0327271	-0.144062	0.904968	0.606648		0.0348343	-0.0943279	0.936709	0.739877		0.0307119	-0.256604	0.837056	0.288162
CBU_1907	ribosomal-protein-serine acetyltransferase			0.456799	0.715797	0.743755	0.854077		0.0439177	0.0299065	-1.13037	0.456799	1.69268e-05		0.0482803	-0.482377	0.715797	0.0605053		0.0514441	-0.427101	0.743755	0.102267		0.0574276	-0.227561	0.854077	0.392525
CBU_0362	metal-dependent amidase/aminoacylase/carboxypeptidase			0.451521	0.843533	0.953676	0.846711		0.00272184	0.00177521	-1.14714	0.451521	0.0197369		0.00335883	-0.245483	0.843533	0.540577		0.00395676	-0.0684288	0.953676	0.872726		0.00348751	-0.240059	0.846711	0.476944
CBU_1297	DNA repair protein	recN		0.450828	0.684368	0.668491	0.642421		0.00757392	0.0051009	-1.14935	0.450828	9.71604e-05		0.00798976	-0.547156	0.684368	0.0354196		0.00796756	-0.58102	0.668491	0.0263857		0.00751321	-0.638409	0.642421	0.00719796
CBU_0051	hypothetical protein			0.450796	0.648899	0.386485	0.403721		0.0191267	0.0122085	-1.14945	0.450796	0.014372		0.017949	-0.623934	0.648899	0.153701		0.0109467	-1.37151	0.386485	0.00170951		0.0115096	-1.30857	0.403721	0.00103316
CBU_1975	carboxylesterase			0.449837	0.49374	0.490552	0.552742		0.0434643	0.0287038	-1.15253	0.449837	1.50048e-07		0.0323303	-1.01818	0.49374	3.91719e-07		0.0328531	-1.02752	0.490552	3.5865e-07		0.0366242	-0.855321	0.552742	5.64149e-06
CBU_1879	peptide deformylase			0.449458	0.497478	0.646163	0.592746		0.0163282	0.0104778	-1.15374	0.449458	0.00101099		0.0118247	-1.0073	0.497478	0.000900571		0.0160765	-0.63003	0.646163	0.0391333		0.0143617	-0.754515	0.592746	0.00556319
CBU_1682	CTP synthase	pyrG		0.448272	0.622008	0.568144	0.517548		0.0418212	0.027838	-1.15755	0.448272	4.45932e-09		0.0388898	-0.684995	0.622008	0.000385341		0.0372678	-0.815671	0.568144	2.21133e-05		0.0331233	-0.950235	0.517548	3.41063e-07
CBU_0315	methyltransferase			0.441828	0.37937	0.266572	0.331998		0.0109289	0.00712372	-1.17844	0.441828	0.00169878		0.00632327	-1.39832	0.37937	2.12741e-05		0.00452238	-1.9074	0.266572	8.47498e-08		0.00554647	-1.59075	0.331998	1.76628e-08
CBU_0668	hypothetical protein			0.441518	0.54076	0.348196	0.244053		0.0962774	0.0615136	-1.17945	0.441518	0.0130143		0.0744885	-0.886939	0.54076	0.0308049		0.0507957	-1.52203	0.348196	0.000369396		0.0349933	-2.03473	0.244053	4.33885e-08
CBU_0856	phospholipid-lipopolysaccharide ABC transporter			0.440912	0.436148	0.526761	0.561947		0.0186613	0.0123869	-1.18144	0.440912	5.13349e-06		0.0123787	-1.19711	0.436148	1.30027e-06		0.0155862	-0.924778	0.526761	0.000201429		0.0163965	-0.831493	0.561947	0.000570726
CBU_1880	hypothetical membrane spanning protein			0.440563	0.381658	0.377828	0.408125		0.0228229	0.0149525	-1.18258	0.440563	0.00385086		0.0133103	-1.38965	0.381658	0.00013052		0.0136473	-1.4042	0.377828	0.000128899		0.0142341	-1.29292	0.408125	4.38444e-05
CBU_0738	ATP-dependent endopeptidase clp proteolytic subunit	clpP		0.438557	0.878687	0.828654	0.830128		0.0277257	0.0177392	-1.18916	0.438557	7.2953e-06		0.0359836	-0.186579	0.878687	0.449782		0.0350659	-0.271158	0.828654	0.25819		0.0347482	-0.268594	0.830128	0.220697
CBU_0930	DNA-3-methyladenine glycosylase II			0.435401	0.462665	0.388738	0.507004		0.0112509	0.00717599	-1.19958	0.435401	0.000611582		0.00777785	-1.11196	0.462665	6.50145e-05		0.00677947	-1.36313	0.388738	3.60357e-06		0.00870438	-0.979931	0.507004	1.12857e-05
CBU_1291	hypothetical protein			0.434068	0.45919	0.536182	0.666023		0.00912694	0.00590891	-1.20401	0.434068	0.0034784		0.006248	-1.12284	0.45919	0.000925704		0.00762015	-0.899206	0.536182	0.0077495		0.00918582	-0.586356	0.666023	0.0408009
CBU_1493	hypothetical protein			0.433564	0.689702	0.590502	0.378123		0.00336107	0.00213283	-1.20568	0.433564	0.00210328		0.00343903	-0.535955	0.689702	0.0863266		0.00306678	-0.759987	0.590502	0.0167996		0.00191843	-1.40307	0.378123	2.13453e-07
CBU_0131	UDP-N-acetylmuramoylalanine--D-glutamate ligase	murD		0.430027	0.349566	0.601576	0.686237		0.011352	0.00724158	-1.2175	0.430027	6.51443e-05		0.00608115	-1.51637	0.349566	7.05295e-08		0.0105111	-0.73318	0.601576	0.0084897		0.0119229	-0.543222	0.686237	0.0400902
CBU_1981	4-hydroxythreonine-4-phosphate dehydrogenase	pdxA		0.429248	0.497694	0.448383	0.417981		0.0117757	0.00761934	-1.22012	0.429248	0.000136568		0.00907108	-1.00667	0.497694	0.000306661		0.00831989	-1.1572	0.448383	4.42991e-05		0.00758499	-1.25849	0.417981	5.92525e-07
CBU_0599	3'(2') 5'-bisphosphate nucleotidase	cysQ-1		0.419996	0.749607	0.688562	0.664759		0.0102662	0.00650351	-1.25155	0.419996	0.000367083		0.0118366	-0.415794	0.749607	0.177523		0.0112595	-0.538341	0.688562	0.0798258		0.0105556	-0.589097	0.664759	0.0337244
CBU_0646	riboflavin synthase alpha chain	ribE		0.419954	0.238061	0.200396	0.272142		0.0260175	0.0154248	-1.2517	0.419954	8.78356e-05		0.00881334	-2.0706	0.238061	1.63586e-11		0.00775227	-2.31907	0.200396	3.68103e-13		0.0103232	-1.87757	0.272142	2.2789e-12
CBU_0381	glutamate-rich protein	grpB		0.418808	0.463211	0.43546	0.480868		0.0215078	0.0130151	-1.25564	0.418808	0.000168896		0.0144355	-1.11026	0.463211	7.45368e-05		0.014163	-1.19939	0.43546	2.73382e-05		0.0153771	-1.05629	0.480868	1.47234e-05
CBU_1670	peptidoglycan-specific endopeptidase	M23 family		0.418481	0.511946	0.471429	0.317196		0.0532452	0.0326218	-1.25677	0.418481	9.73116e-07		0.0399257	-0.965936	0.511946	6.01789e-05		0.0385123	-1.08489	0.471429	6.91915e-06		0.0252717	-1.65655	0.317196	3.45668e-13
CBU_0007a	hypothetical cytosolic protein			0.416681	1.31244	0.645971	0.787208		0.0259714	0.0157303	-1.26298	0.416681	0.00456581		0.0502139	0.392251	1.31244	0.218491		0.0255548	-0.630458	0.645971	0.0692808		0.0307332	-0.345183	0.787208	0.248961
CBUA0012	hypothetical protein			0.41463	0.976058	0.83588	0.861833		0.023701	0.0143853	-1.2701	0.41463	9.52333e-05		0.0348451	-0.0349618	0.976058	0.913097		0.0301997	-0.258632	0.83588	0.380532		0.0311005	-0.21452	0.861833	0.431832
CBU_0896	colicin V production protein	dedE		0.41421	0.357771	0.268617	0.276495		0.0295398	0.0184625	-1.27157	0.41421	0.000434639		0.0161806	-1.48289	0.357771	8.46199e-06		0.0126498	-1.89638	0.268617	3.91733e-08		0.0125632	-1.85468	0.276495	1.53208e-09
CBU_0585	hypothetical protein			0.412735	0.822895	0.878026	1.14468		0.153039	0.0940417	-1.27671	0.412735	0.000303737		0.191499	-0.28122	0.822895	0.408615		0.211301	-0.187664	0.878026	0.597748		0.266818	0.19495	1.14468	0.552586
CBU_0588	quinolinate synthetase A	nadA		0.41217	0.485602	0.530546	0.518919		0.045166	0.0277774	-1.27869	0.41217	3.45939e-08		0.0336796	-1.04215	0.485602	2.42218e-06		0.0377659	-0.91445	0.530546	3.85778e-05		0.0359981	-0.946419	0.518919	1.02091e-05
CBU_1603	succinylglutamate desuccinylase/aspartoacylase family protein			0.411463	0.445536	1.02213	1.2396		0.00196411	0.00118015	-1.28116	0.411463	0.0292757		0.00131015	-1.16639	0.445536	0.00827083		0.00311033	0.0315833	1.02213	0.947037		0.00369229	0.309877	1.2396	0.323693
CBU_1513	short chain dehydrogenase			0.410253	0.501971	0.39923	0.469676		0.0643423	0.0396751	-1.28541	0.410253	4.93593e-06		0.0484369	-0.994324	0.501971	0.000303261		0.0407178	-1.32471	0.39923	1.38265e-06		0.0469733	-1.09026	0.469676	5.00258e-05
CBU_1093	acriflavin resistance plasma membrane protein			0.40833	0.744701	0.794607	0.760009		0.00945445	0.00579705	-1.29219	0.40833	2.8533e-08		0.0107599	-0.425267	0.744701	0.0533477		0.0119112	-0.331687	0.794607	0.140038		0.0111953	-0.395912	0.760009	0.0629245
CBU_1134	hypothetical membrane associated protein			0.406852	0.428081	0.445196	0.420382		0.158825	0.0929659	-1.29742	0.406852	4.17599e-12		0.0994729	-1.22404	0.428081	3.08733e-12		0.107755	-1.16749	0.445196	3.07116e-11		0.0991391	-1.25023	0.420382	7.5165e-14
CBU_0085	entericidin A precursor			0.406396	0.87213	0.730599	1.05556		0.0715771	0.0438113	-1.29904	0.406396	0.0169668		0.0960613	-0.197384	0.87213	0.639089		0.0822775	-0.452849	0.730599	0.257236		0.115791	0.0780109	1.05556	0.820173
CBU_1632	IcmO	icmO		0.405423	0.408104	0.781324	0.717842		0.0112198	0.00689686	-1.3025	0.405423	1.21563e-05		0.00725106	-1.29299	0.408104	4.89256e-06		0.0139971	-0.356008	0.781324	0.243208		0.012686	-0.478262	0.717842	0.0966014
CBU_1542	hypothetical membrane associated protein			0.403417	0.52804	0.365906	0.656468		0.0268346	0.0161438	-1.30966	0.403417	0.00441735		0.0214666	-0.921281	0.52804	0.0194716		0.0154297	-1.45045	0.365906	0.000379835		0.0269045	-0.607204	0.656468	0.0935248
CBU_0926	3-hydroxyisobutyrate dehydrogenase	mmsB		0.400961	0.452617	0.40434	0.374329		0.00770827	0.00476674	-1.31846	0.400961	0.00139909		0.00541421	-1.14364	0.452617	0.00162839		0.00508417	-1.30636	0.40434	0.000390981		0.0045839	-1.41762	0.374329	1.53579e-05
CBU_1751	hypothetical protein			0.40067	0.569537	0.835785	0.791426		0.0119486	0.00689775	-1.31952	0.40067	6.53549e-06		0.0102218	-0.812139	0.569537	0.0016228		0.0150766	-0.258797	0.835785	0.352867		0.0140762	-0.337473	0.791426	0.181141
CBU_0354	amino acid permease			0.399725	0.663344	0.573018	0.553997		0.0539046	0.0324152	-1.32292	0.399725	5.01539e-06		0.0539428	-0.592171	0.663344	0.0482349		0.04922	-0.803348	0.573018	0.00637121		0.0460575	-0.85205	0.553997	0.00328326
CBU_0095a	acetyltransferase			0.399106	0.353706	0.225598	0.26547		0.0453834	0.0257499	-1.32516	0.399106	0.00120146		0.0224812	-1.49938	0.353706	8.48067e-05		0.0152565	-2.14818	0.225598	7.00711e-08		0.0176224	-1.91338	0.26547	7.64513e-08
CBU_0048	periplasmic component of efflux system			0.398672	0.509552	0.639137	0.643185		0.00906547	0.00543094	-1.32672	0.398672	7.8239e-05		0.00714628	-0.972699	0.509552	0.000630469		0.00920641	-0.645804	0.639137	0.0239761		0.00897941	-0.636694	0.643185	0.0137416
CBU_1891	type 4 pili secretin (outer membrane porin)	pilQ		0.397339	0.300359	0.232551	0.273308		0.00352453	0.00200285	-1.33156	0.397339	0.0131702		0.00155211	-1.73524	0.300359	0.000261714		0.00123661	-2.10438	0.232551	3.56471e-05		0.00140579	-1.8714	0.273308	1.91588e-06
CBU_2009	hypothetical protein			0.39716	0.541981	0.352724	0.4392		0.00788244	0.00448667	-1.33221	0.39716	4.77832e-05		0.00623611	-0.883686	0.541981	0.00082991		0.00419385	-1.50339	0.352724	1.38025e-07		0.00513585	-1.18705	0.4392	3.00172e-07
CBU_1147	tRNA (5-methylaminomethyl-2-thiouridylate)-methyltransferase	trmU		0.396601	0.502469	0.431589	0.543402		0.0063137	0.00372233	-1.33424	0.396601	0.000221314		0.00487115	-0.992893	0.502469	0.000757105		0.00425255	-1.21227	0.431589	6.38355e-05		0.00527572	-0.879908	0.543402	0.000585236
CBU_0743	phosphocarrier protein HPr	ptsH		0.396008	0.378643	0.0947792	0.0678464		0.0215937	0.0124993	-1.3364	0.396008	0.017326		0.011907	-1.40109	0.378643	0.00322797		0.00315463	-3.39929	0.0947792	1.77475e-06		0.00224765	-3.88158	0.0678464	1.51361e-13
CBU_1930	hypothetical protein			0.395974	1.0785	1.05513	2.32484		0.109841	0.0645359	-1.33652	0.395974	0.00206434		0.178177	0.109022	1.0785	0.798584		0.17955	0.0774229	1.05513	0.852531		0.382186	1.21713	2.32484	6.10568e-05
CBU_1234	hypothetical ATPase			0.395816	0.470796	0.192508	0.177112		0.0154801	0.00917178	-1.3371	0.395816	0.000421613		0.0107932	-1.08683	0.470796	0.00246975		0.00472795	-2.37701	0.192508	2.50538e-10		0.0042513	-2.49727	0.177112	3.02018e-13
CBU_1799	acetyltransferase			0.395389	0.734224	0.916626	0.817134		0.00930215	0.00538877	-1.33865	0.395389	0.014375		0.010405	-0.445708	0.734224	0.287315		0.0132728	-0.125594	0.916626	0.781839		0.0118683	-0.291356	0.817134	0.430792
CBU_1883	queuosine biosynthesis protein	queD		0.395238	1.00328	0.957924	1.28063		0.0102074	0.00595404	-1.3392	0.395238	0.00391049		0.0154041	0.00472479	1.00328	0.990873		0.0149962	-0.0620163	0.957924	0.871451		0.0198148	0.35685	1.28063	0.189905
CBU_0744	Hpr(Ser) kinase			0.393359	0.42239	0.335196	0.264136		0.0149739	0.00871209	-1.34608	0.393359	0.000441022		0.00928577	-1.24335	0.42239	0.000114944		0.00786597	-1.57692	0.335196	3.00164e-06		0.00607348	-1.92065	0.264136	1.91921e-11
CBU_0306	hypothetical protein			0.391579	0.395398	0.46065	0.332576		4.67952	2.6364	-1.35263	0.391579	2.66817e-11		2.69826	-1.33862	0.395398	1.00533e-11		3.29612	-1.11826	0.46065	1.45657e-08		2.30135	-1.58824	0.332576	9.65179e-17
CBU_0278	MarC family integral membrane protein			0.388005	0.476828	0.288692	0.308549		0.00787189	0.00460509	-1.36585	0.388005	0.00710875		0.00573518	-1.06846	0.476828	0.0103069		0.00358075	-1.7924	0.288692	8.31976e-05		0.00377333	-1.69643	0.308549	3.03466e-06
CBU_0098	nicotinate-nucleotide pyrophosphorylase (carboxylating)	nadC		0.387978	0.191109	0.230507	0.280639		0.00416095	0.00240245	-1.36595	0.387978	0.00887453		0.00121682	-2.38753	0.191109	2.78202e-06		0.00150933	-2.11712	0.230507	1.67225e-05		0.00176379	-1.83321	0.280639	3.42623e-07
CBU_0636	transporter	drug/metabolite exporter family		0.38689	0.709556	0.795246	0.730988		0.0195706	0.0111445	-1.37001	0.38689	3.20636e-05		0.0210987	-0.495012	0.709556	0.104592		0.0241201	-0.330527	0.795246	0.297699		0.0213763	-0.45208	0.730988	0.121925
CBU_1678	spermidine N1-acetyltransferase	speG		0.386082	0.852995	0.567691	0.725539		0.0193806	0.0107361	-1.37302	0.386082	0.00218881		0.0238825	-0.22939	0.852995	0.604617		0.0162884	-0.816822	0.567691	0.0418034		0.0209443	-0.462875	0.725539	0.226596
CBU_0908	intracellular septation protein	ispZ		0.385006	0.266655	0.119343	0.249262		0.0236522	0.012988	-1.37705	0.385006	0.000147109		0.00914474	-1.90695	0.266655	7.90668e-09		0.00421455	-3.06681	0.119343	1.70065e-13		0.00866219	-2.00426	0.249262	6.44693e-13
CBU_1931	hypothetical protein			0.383732	0.476747	0.839644	0.65661		0.0855883	0.0484354	-1.38183	0.383732	0.0224989		0.0633471	-1.0687	0.476747	0.0181678		0.113025	-0.25215	0.839644	0.588616		0.0854	-0.606892	0.65661	0.0901974
CBU_1249	integral membrane protein			0.383579	0.437894	0.463488	0.497372		0.0877451	0.0487302	-1.3824	0.383579	5.18201e-10		0.0563295	-1.19135	0.437894	1.2591e-08		0.0625632	-1.1094	0.463488	1.31725e-07		0.06551	-1.0076	0.497372	5.99125e-07
CBU_0525	phosphoserine aminotransferase	serC		0.383572	0.464159	0.568391	0.605829		0.0278259	0.0159199	-1.38243	0.383572	4.87933e-08		0.0195392	-1.10731	0.464159	2.0316e-06		0.0248397	-0.815043	0.568391	0.000515422		0.0259345	-0.723018	0.605829	0.00127759
CBU_1766	ferrous iron transport protein B	feoB		0.383041	0.76941	1.26896	1.28742		0.0483431	0.0282188	-1.38443	0.383041	5.5018e-09		0.0582078	-0.378175	0.76941	0.134696		0.0991579	0.34365	1.26896	0.178262		0.0978398	0.364479	1.28742	0.146235
CBU_0909	sua5/YciO/YrdC/YwlC family protein			0.38255	0.614817	0.69695	0.737318		0.0168044	0.00977434	-1.38628	0.38255	0.000255175		0.0158501	-0.70177	0.614817	0.0402596		0.0184369	-0.520874	0.69695	0.134334		0.0192217	-0.439641	0.737318	0.183805
CBU_1553	ribonucleoside-diphosphate reductase alpha chain	nrdA		0.379859	0.400226	0.386662	0.50891		0.0275713	0.0153487	-1.39646	0.379859	1.97261e-12		0.0166285	-1.32111	0.400226	4.76958e-12		0.0163915	-1.37086	0.386662	8.34273e-13		0.0210893	-0.974517	0.50891	1.9988e-07
CBU_1642	IcmS	icmS		0.377814	0.406119	0.451488	0.492627		0.0997775	0.0564208	-1.40425	0.377814	4.0612e-06		0.0619195	-1.30002	0.406119	4.88032e-06		0.0716866	-1.14724	0.451488	5.66053e-05		0.0754244	-1.02143	0.492627	0.000171695
CBU_0824	adenylosuccinate lyase	purB		0.377253	0.634375	0.67087	0.68118		0.00414942	0.0022404	-1.4064	0.377253	0.000638191		0.00392371	-0.656592	0.634375	0.040689		0.0041943	-0.575895	0.67087	0.0765414		0.00417877	-0.553892	0.68118	0.0491897
CBU_1504	signal peptidase I	lepB-2		0.377012	0.3214	0.239835	0.334604		0.0187531	0.0102991	-1.40732	0.377012	2.84703e-07		0.00896599	-1.63756	0.3214	6.38893e-12		0.00696055	-2.05988	0.239835	1.18524e-15		0.00954848	-1.57947	0.334604	1.70065e-15
CBU_0139	carbonic anhydrase			0.376858	0.836842	0.80599	0.873084		0.00599293	0.00331138	-1.40791	0.376858	0.00620671		0.00766769	-0.256973	0.836842	0.497598		0.00748183	-0.311166	0.80599	0.410277		0.00797761	-0.195808	0.873084	0.543387
CBU_1053	regulatory protein	recX		0.376623	0.602717	0.493101	0.444564		0.0597203	0.0336216	-1.40881	0.376623	9.29333e-08		0.0545191	-0.730448	0.602717	0.0015019		0.0464526	-1.02004	0.493101	1.08856e-05		0.0411047	-1.16954	0.444564	3.58795e-08
CBU_1874	glutamate--cysteine ligase			0.376326	0.416737	0.589299	0.603164		0.0331746	0.0186279	-1.40995	0.376326	1.58683e-11		0.0211547	-1.26279	0.416737	8.83332e-11		0.0306169	-0.762927	0.589299	9.62406e-05		0.0308532	-0.729377	0.603164	0.000109556
CBU_1954	(2R)-phospho-3-sulfolactate synthase			0.375723	0.535726	0.456571	0.631648		0.00684955	0.00372009	-1.41226	0.375723	0.000632603		0.00549131	-0.900434	0.535726	0.00478983		0.00475565	-1.13109	0.456571	0.00061251		0.00639639	-0.662808	0.631648	0.0147108
CBU_0963	thioredoxin peroxidase	bcp		0.375364	0.629532	0.78986	0.917879		0.0487624	0.02644	-1.41364	0.375364	7.59915e-05		0.0468057	-0.667649	0.629532	0.0517496		0.0581889	-0.340332	0.78986	0.352867		0.0672655	-0.123624	0.917879	0.744795
CBU_0001	chromosomal replication initiator protein	dnaA		0.374073	0.484342	0.642216	0.726373		0.0491715	0.0273029	-1.41861	0.374073	3.97086e-12		0.0365682	-1.0459	0.484342	8.3083e-08		0.0491911	-0.63887	0.642216	0.00131672		0.054905	-0.461217	0.726373	0.019871
CBU_1575	TolR	tolR		0.373546	0.366409	0.349424	0.419009		0.00822471	0.00451728	-1.42064	0.373546	0.0233041		0.00448001	-1.44847	0.366409	0.00412025		0.00434355	-1.51695	0.349424	0.00360238		0.0053015	-1.25495	0.419009	0.00152852
CBU_0138	cell division protein	ftsQ		0.373466	0.420604	0.4608	0.444664		0.00423768	0.00234481	-1.42095	0.373466	0.0146443		0.00260718	-1.24947	0.420604	0.00567493		0.00304628	-1.11779	0.4608	0.0132933		0.00285072	-1.16921	0.444664	0.000984992
CBU_0579	undecaprenyl-phosphomannose:protein mannosyltransferase			0.373268	0.693765	0.417564	0.413851		0.0178504	0.00999699	-1.42172	0.373268	2.97155e-05		0.0185231	-0.527482	0.693765	0.121528		0.0118364	-1.25993	0.417564	0.00011613		0.0113148	-1.27282	0.413851	5.40404e-05
CBU_1144	hypothetical membrane associated protein			0.37202	0.713679	0.782817	0.812831		0.218441	0.120086	-1.42655	0.37202	4.74445e-10		0.236307	-0.486653	0.713679	0.0283054		0.268881	-0.353253	0.782817	0.120368		0.269141	-0.298972	0.812831	0.18124
CBU_1623	IcmJ	icmJ		0.371476	0.529714	0.780595	0.760697		0.0979838	0.054334	-1.42866	0.371476	2.49667e-08		0.0802131	-0.916715	0.529714	0.000233936		0.121271	-0.357353	0.780595	0.180182		0.115707	-0.394605	0.760697	0.127536
CBU_0200	aldose 1-epimerase family protein			0.368818	0.476612	0.544293	0.497907		0.0231981	0.0126763	-1.43902	0.368818	1.07488e-08		0.0167842	-1.06911	0.476612	1.2192e-06		0.019799	-0.877543	0.544293	6.81255e-05		0.0175265	-1.00605	0.497907	7.33642e-07
CBU_0875	aspartate-semialdehyde dehydrogenase	asd		0.367403	0.638047	0.736269	0.728229		0.00945662	0.00521316	-1.44456	0.367403	5.94344e-05		0.00936822	-0.648266	0.638047	0.038423		0.0110576	-0.441695	0.736269	0.168974		0.0106856	-0.457537	0.728229	0.124315
CBU_1980	peptidyl-prolyl cis-trans isomerase			0.36664	0.316912	0.347308	0.361287		0.0216715	0.0114511	-1.44757	0.36664	1.67609e-08		0.00996872	-1.65785	0.316912	4.66337e-13		0.0114417	-1.52571	0.347308	2.42399e-11		0.0116331	-1.46878	0.361287	2.21987e-13
CBU_1812	erythronate-4-phosphate dehydrogenase			0.364483	0.480423	0.298164	0.894015		0.00502918	0.00277689	-1.45607	0.364483	0.00048008		0.00368111	-1.05762	0.480423	0.00195754		0.00236805	-1.74582	0.298164	2.38676e-06		0.00698907	-0.161629	0.894015	0.633639
CBU_1143	protein translocase subunit	yajC		0.363556	0.396976	0.283979	0.364459		0.184613	0.0974647	-1.45975	0.363556	2.76789e-12		0.107208	-1.33288	0.396976	3.76681e-12		0.0804747	-1.81614	0.283979	3.657e-20		0.100408	-1.45617	0.364459	6.99289e-16
CBU_1869	hypothetical exported protein			0.362576	0.57583	0.767603	0.750254		0.0395628	0.0213643	-1.46364	0.362576	7.32202e-09		0.0347879	-0.796286	0.57583	0.000232464		0.0475222	-0.381568	0.767603	0.089195		0.045629	-0.414549	0.750254	0.0464371
CBU_1154	indole-3-glycerol phosphate synthase	trpC		0.362427	0.493693	0.294774	0.449157		0.00267907	0.00146872	-1.46424	0.362427	0.0482829		0.00205967	-1.01831	0.493693	0.0785381		0.00126395	-1.76232	0.294774	0.00611915		0.00186777	-1.15471	0.449157	0.017429
CBU_0787	peptide synthetase			0.361423	0.439725	0.652594	0.461712		0.00936583	0.00510839	-1.46824	0.361423	1.62277e-05		0.00638148	-1.18533	0.439725	8.87787e-05		0.00981659	-0.615742	0.652594	0.0458984		0.00680514	-1.11493	0.461712	7.29264e-05
CBU_0713	phosphate transporter			0.357018	0.580711	0.546674	0.640853		0.00433155	0.00231681	-1.48593	0.357018	0.000356405		0.00388609	-0.784108	0.580711	0.0180887		0.0037432	-0.871247	0.546674	0.00951756		0.00426115	-0.641934	0.640853	0.0297187
CBU_0922	transporter	MFS superfamily		0.355757	0.738322	0.879779	1.19785		0.0143658	0.00747477	-1.49104	0.355757	2.58778e-06		0.0161528	-0.437677	0.738322	0.147884		0.0195124	-0.184787	0.879779	0.580786		0.0259461	0.260443	1.19785	0.392525
CBU_1866	topoisomerase IV subunit A	parC		0.355744	0.466025	0.488213	0.545657		0.0157839	0.0083317	-1.49109	0.355744	7.24863e-12		0.0111898	-1.10152	0.466025	2.92266e-08		0.0119891	-1.03442	0.488213	2.20838e-07		0.0130813	-0.873933	0.545657	4.16373e-06
CBU_0777	ABC transporter permease protein			0.353349	0.719429	0.742271	0.829228		0.011379	0.00600518	-1.50083	0.353349	2.77471e-05		0.0124024	-0.475075	0.719429	0.125257		0.0134038	-0.429983	0.742271	0.170782		0.0145463	-0.27016	0.829228	0.371771
CBU_0150	hypothetical protein			0.353325	0.278526	0.249961	0.178701		0.00690585	0.00361241	-1.50093	0.353325	0.000631461		0.00291126	-1.84412	0.278526	1.17084e-06		0.00266857	-2.00023	0.249961	4.60441e-07		0.00188572	-2.48438	0.178701	7.59403e-15
CBU_0506	single-stranded-DNA-specific exonuclease	recJ		0.351291	0.633337	0.756332	0.803375		0.0356311	0.0186365	-1.50926	0.351291	1.05137e-09		0.0344141	-0.658954	0.633337	0.00732195		0.0421317	-0.402908	0.756332	0.114366		0.0437475	-0.315855	0.803375	0.215677
CBU_0508	hypothetical membrane spanning protein			0.351272	0.347222	0.589726	0.492697		0.0134968	0.00707699	-1.50934	0.351272	0.0003562		0.00713728	-1.52607	0.347222	3.74971e-05		0.0124377	-0.761883	0.589726	0.0368123		0.0104201	-1.02123	0.492697	0.00194509
CBU_1953	hypothetical membrane spanning protein			0.350884	0.619782	0.904409	1.24675		0.0182226	0.00934022	-1.51094	0.350884	0.000208208		0.0174644	-0.690168	0.619782	0.0556113		0.0253725	-0.144952	0.904409	0.722378		0.0340658	0.318175	1.24675	0.37154
CBU_1596	RNA polymerase sigma factor	rpoD		0.348466	0.54574	0.62781	0.692261		0.0289684	0.0148649	-1.52091	0.348466	1.83563e-19		0.023628	-0.873714	0.54574	1.15175e-08		0.0280677	-0.671601	0.62781	1.33274e-05		0.030395	-0.530612	0.692261	0.000392835
CBU_0549	rod shape-determining protein	rodA		0.348221	0.457404	0.556269	0.567547		0.0123292	0.00638368	-1.52192	0.348221	1.2877e-06		0.00859136	-1.12846	0.457404	2.54559e-05		0.010674	-0.846145	0.556269	0.00163565		0.0106125	-0.817188	0.567547	0.000870966
CBU_2070	chorismate mutase family protein			0.347893	0.963141	0.543776	0.750574		0.0151736	0.00773853	-1.52328	0.347893	0.00167405		0.0217825	-0.0541814	0.963141	0.891371		0.0125699	-0.878916	0.543776	0.0150618		0.0172772	-0.413934	0.750574	0.169172
CBU_1268	hypothetical protein			0.34727	0.47158	0.759903	0.590838		0.0227492	0.0117569	-1.52587	0.34727	1.09126e-08		0.0164115	-1.08443	0.47158	4.65254e-06		0.0272368	-0.396112	0.759903	0.108143		0.0205971	-0.759165	0.590838	0.000715883
CBU_2065	hypothetical exported protein			0.347237	0.266846	0.333047	0.217133		0.00344287	0.00181858	-1.52601	0.347237	0.0378396		0.00134529	-1.90592	0.266846	0.00262208		0.00184555	-1.5862	0.333047	0.00985639		0.00113994	-2.20335	0.217133	1.35136e-05
CBU_0305	ATP-dependent DNA helicase	recG		0.346876	0.569472	0.689038	0.698724		0.0125284	0.00641626	-1.52751	0.346876	6.11101e-11		0.0107761	-0.812302	0.569472	8.24421e-05		0.0133787	-0.537345	0.689038	0.0106231		0.0133947	-0.517205	0.698724	0.00947665
CBU_1622	IcmB	icmB		0.34611	0.275497	0.320758	0.266348		0.0149694	0.00789641	-1.5307	0.34611	1.24729e-08		0.00637597	-1.85989	0.275497	8.98842e-13		0.00777677	-1.64044	0.320758	2.81126e-10		0.00626642	-1.90862	0.266348	2.86367e-14
CBU_0626	hypothetical protein			0.344136	0.362195	0.29523	0.273433		0.00326076	0.00165696	-1.53895	0.344136	6.97586e-05		0.00174575	-1.46516	0.362195	1.60798e-06		0.00149003	-1.76009	0.29523	8.91962e-08		0.00135537	-1.87074	0.273433	1.0627e-13
CBU_1691	transcriptional regulator			0.341446	1.06005	0.652015	0.938986		0.0183734	0.00931777	-1.55027	0.341446	0.00191241		0.0291425	0.0841338	1.06005	0.837164		0.0186544	-0.617022	0.652015	0.089195		0.0260307	-0.0908243	0.938986	0.78475
CBU_1059	ribosomal large subunit pseudouridine synthase B			0.341074	0.518103	0.499508	0.477684		0.0336623	0.0171298	-1.55185	0.341074	6.30202e-09		0.0263715	-0.948688	0.518103	8.58596e-05		0.0265785	-1.00142	0.499508	3.66036e-05		0.0247388	-1.06587	0.477684	3.1877e-06
CBU_0888	disulfide bond formation protein B			0.339368	0.373091	0.351295	0.313323		0.00758289	0.00388815	-1.55908	0.339368	0.0125652		0.00436808	-1.4224	0.373091	0.00402076		0.00420708	-1.50925	0.351295	0.00289186		0.00365235	-1.67428	0.313323	3.14463e-05
CBU_0372	Fic family protein			0.338617	0.343684	0.459514	0.503154		0.0023492	0.00116807	-1.56227	0.338617	0.005009		0.00121971	-1.54085	0.343684	0.000512572		0.00166034	-1.12182	0.459514	0.00861145		0.00180875	-0.990928	0.503154	0.00393678
CBU_1255	dimethylallyltransferase			0.33853	0.541258	0.468649	0.52514		0.0577376	0.0292187	-1.56265	0.33853	1.87037e-14		0.0473205	-0.885612	0.541258	1.56492e-06		0.0426134	-1.09342	0.468649	3.62366e-09		0.0468165	-0.929226	0.52514	1.28622e-07
CBU_1190	outer-membrane lipoproteins carrier protein	lolA		0.337443	0.422441	0.372801	0.446381		0.022407	0.0109455	-1.56728	0.337443	2.43341e-07		0.0140946	-1.24318	0.422441	2.92332e-07		0.0127275	-1.42352	0.372801	1.34208e-08		0.0148439	-1.16365	0.446381	1.87869e-08
CBU_1870	2-polyprenyl-3-methyl-6-methoxy-1	4-benzoquinol hydroxylase		0.33466	0.713302	0.753791	0.793946		0.0406924	0.0202385	-1.57923	0.33466	2.2653e-09		0.0438739	-0.487415	0.713302	0.0436274		0.0479803	-0.407763	0.753791	0.0974056		0.0494411	-0.332888	0.793946	0.160789
CBU_0539	di-/tripeptide transporter			0.334509	0.42781	0.494351	0.532342		0.0925643	0.0458835	-1.57988	0.334509	2.1503e-20		0.0602815	-1.22496	0.42781	1.33287e-13		0.0717263	-1.01639	0.494351	9.30144e-10		0.0752711	-0.909575	0.532342	2.90493e-08
CBU_0535	hypothetical protein			0.333522	0.288776	0.254336	0.341541		0.0592803	0.0292566	-1.58415	0.333522	9.23665e-13		0.0260023	-1.79198	0.288776	2.67226e-17		0.0236015	-1.97519	0.254336	2.94305e-20		0.0307001	-1.54987	0.341541	2.10773e-14
CBU_0798	multidrug resistance protein A			0.333002	0.329438	0.261115	0.250643		0.0481556	0.0229925	-1.5864	0.333002	4.07477e-09		0.0227414	-1.60192	0.329438	5.68994e-10		0.0189799	-1.93724	0.261115	1.20449e-13		0.0179319	-1.9963	0.250643	1.27916e-15
CBU_1995	acylphosphatase			0.332664	0.726307	0.653041	0.694222		0.289899	0.143554	-1.58786	0.332664	1.42881e-11		0.315798	-0.461348	0.726307	0.0441493		0.295665	-0.614754	0.653041	0.00644925		0.307683	-0.526532	0.694222	0.0174183
CBU_0482	arginine-binding protein			0.332496	0.546487	0.878801	1.6042		0.0291399	0.0145242	-1.58859	0.332496	0.000186805		0.024337	-0.871742	0.546487	0.0381898		0.0395217	-0.186391	0.878801	0.698455		0.0722552	0.681852	1.6042	0.101801
CBU_2074	porphobilinogen deaminase	hemC		0.331979	0.439551	0.465484	0.385278		0.0114129	0.0056738	-1.59084	0.331979	3.4194e-07		0.00768836	-1.1859	0.439551	2.06424e-06		0.00833466	-1.1032	0.465484	1.00799e-05		0.00675035	-1.37603	0.385278	2.28404e-10
CBU_1198	hypothetical cytosolic protein			0.331789	0.333052	0.324219	0.385867		0.0356971	0.0171161	-1.59166	0.331789	3.69172e-08		0.0173728	-1.58618	0.333052	3.54419e-10		0.0175664	-1.62496	0.324219	1.923e-10		0.0206255	-1.37382	0.385867	7.34894e-10
CBU_0295	hypothetical protein			0.331718	0.474114	0.526891	0.412545		0.0142577	0.00700107	-1.59197	0.331718	1.83641e-09		0.010194	-1.07669	0.474114	1.36338e-06		0.0117763	-0.924423	0.526891	3.53393e-05		0.00905179	-1.27737	0.412545	3.65691e-10
CBU_0353	non-proteolytic protein	peptidase family S49		0.331405	0.657962	0.352071	0.455045		0.024485	0.0119307	-1.59333	0.331405	2.79128e-11		0.0237943	-0.603925	0.657962	0.00277732		0.0132755	-1.50606	0.352071	7.00717e-13		0.0168891	-1.13592	0.455045	9.40812e-10
CBU_0009	D-alanyl-meso-diaminopimelate endopeptidase	dacB		0.327656	0.900295	1.36706	1.51993		0.00343213	0.00168294	-1.60974	0.327656	0.000192515		0.00476298	-0.15153	0.900295	0.66313		0.00729314	0.45108	1.36706	0.12202		0.00797882	0.604005	1.51993	0.0199234
CBU_0113	hypothetical protein			0.327078	0.651353	0.634412	0.725877		1.03576	0.514216	-1.61229	0.327078	6.76573e-11		1.03206	-0.618488	0.651353	0.0127967		1.04819	-0.656507	0.634412	0.00800859		1.16856	-0.462204	0.725877	0.0646703
CBU_1485	cyclin protein			0.325078	0.640788	0.699066	0.58953		0.0179979	0.00867221	-1.62114	0.325078	5.33911e-05		0.0174851	-0.642082	0.640788	0.0570518		0.0196522	-0.516499	0.699066	0.131745		0.0162098	-0.762362	0.58953	0.0137857
CBU_1624	IcmD	icmD		0.322568	0.348441	0.462903	0.5384		0.492289	0.238135	-1.63233	0.322568	1.46113e-16		0.260555	-1.52101	0.348441	3.75459e-15		0.361843	-1.11122	0.462903	1.09869e-08		0.410446	-0.893249	0.5384	3.76969e-06
CBU_0637	coenzyme PQQ synthesis protein C			0.322085	0.495828	0.743041	1.01117		0.0210239	0.00956767	-1.63449	0.322085	7.72833e-05		0.015464	-1.01209	0.495828	0.00652723		0.0229344	-0.428486	0.743041	0.276059		0.0313221	0.0160278	1.01117	0.970563
CBU_1491	AAA family ATPase			0.320986	0.787269	0.572846	0.535038		0.0688152	0.0316305	-1.63942	0.320986	8.15873e-06		0.0779628	-0.345071	0.787269	0.321004		0.0586997	-0.80378	0.572846	0.0153569		0.0549301	-0.902287	0.535038	0.00362818
CBU_1187	hypothetical exported protein			0.320878	0.261236	0.270128	0.336236		0.020008	0.00919051	-1.6399	0.320878	5.17382e-07		0.00756841	-1.93657	0.261236	3.51666e-11		0.00808629	-1.88829	0.270128	1.22192e-10		0.00991057	-1.57245	0.336236	2.41367e-10
CBU_0647	GTP cyclohydrolase II	ribA		0.318455	0.257557	0.333715	0.442365		0.0237982	0.0109676	-1.65084	0.318455	2.10112e-14		0.00907733	-1.95704	0.257557	6.12111e-24		0.0120519	-1.58331	0.333715	4.58606e-17		0.0157215	-1.17669	0.442365	9.25102e-13
CBU_1761	two component system histidine kinase			0.317423	0.288765	0.408756	0.454132		0.00506659	0.00238969	-1.65552	0.317423	4.1422e-07		0.00220353	-1.79203	0.288765	7.00763e-11		0.00322292	-1.29069	0.408756	8.35883e-07		0.00352206	-1.13882	0.454132	2.11139e-07
CBU_0632	hypothetical protein			0.315852	0.85322	0.790729	0.63424		0.685732	0.316979	-1.66268	0.315852	7.01811e-11		0.856809	-0.22901	0.85322	0.42534		0.833812	-0.338746	0.790729	0.221286		0.667213	-0.656899	0.63424	0.0108869
CBU_1865	hypothetical membrane associated protein			0.315616	0.306508	0.377315	0.432988		0.0294358	0.0140127	-1.66376	0.315616	3.86987e-06		0.0140048	-1.70601	0.306508	1.68871e-07		0.0176767	-1.40616	0.377315	1.35607e-05		0.0197278	-1.2076	0.432988	5.39154e-05
CBU_1651	hypothetical membrane associated protein			0.315407	0.548342	0.736295	1.00621		0.0214853	0.0101051	-1.66471	0.315407	0.000386527		0.0185214	-0.866853	0.548342	0.0343579		0.0249735	-0.441643	0.736295	0.301456		0.0336399	0.00893548	1.00621	0.984202
CBU_1280	transcription elongation factor	greA		0.314412	0.670048	0.558796	0.522483		0.110075	0.0492708	-1.66927	0.314412	3.80685e-10		0.105491	-0.577663	0.670048	0.0258191		0.0923374	-0.839607	0.558796	0.000983378		0.0851034	-0.936543	0.522483	0.00014319
CBU_0303	GTP pyrophosphokinase	spoT		0.314158	0.57996	0.581946	0.557612		0.0301311	0.0140663	-1.67044	0.314158	3.56416e-16		0.0262871	-0.785975	0.57996	5.49167e-05		0.027511	-0.781044	0.581946	6.33966e-05		0.025715	-0.842666	0.557612	8.97069e-06
CBU_1745	membrane endopeptidase	M50 family		0.312697	0.323783	0.248596	0.26566		0.0694403	0.0322686	-1.67716	0.312697	3.11058e-08		0.0332572	-1.6269	0.323783	2.24782e-08		0.027221	-2.00812	0.248596	8.05728e-12		0.0279373	-1.91235	0.26566	1.0532e-11
CBU_0180	peptidoglycan-specific endopeptidase	M23 family		0.312219	0.497424	0.403368	0.494911		0.0169086	0.00779477	-1.67937	0.312219	1.53684e-12		0.012716	-1.00745	0.497424	2.99844e-07		0.0106341	-1.30983	0.403368	8.05539e-11		0.0127093	-1.01476	0.494911	1.87933e-08
CBU_0199	pantothenate kinase	coaA		0.31159	0.440435	0.323018	0.427038		0.00985973	0.00451011	-1.68228	0.31159	1.08523e-06		0.0065793	-1.183	0.440435	9.4198e-06		0.0049547	-1.63031	0.323018	1.15311e-08		0.00643696	-1.22757	0.427038	8.19898e-08
CBU_1763	hypothetical ATPase			0.311255	0.357678	0.160117	0.182065		0.00127478	0.000580386	-1.68383	0.311255	0.0204455		0.000675221	-1.48326	0.357678	0.00637795		0.000306866	-2.6428	0.160117	0.000214214		0.000339589	-2.45747	0.182065	8.04822e-08
CBU_1057	glycosyltransferase involved in cell wall biogenesis			0.310524	0.259812	0.34317	0.343822		0.00570642	0.00271586	-1.68722	0.310524	0.00181297		0.00229289	-1.94446	0.259812	3.63183e-05		0.00313255	-1.543	0.34317	0.000681587		0.0030444	-1.54027	0.343822	6.04799e-05
CBU_0431	aminomethyltransferase family protein			0.310348	0.28654	0.301964	0.329403		0.0190205	0.00869051	-1.68804	0.310348	2.60433e-08		0.00832547	-1.80319	0.28654	5.06404e-12		0.00893616	-1.72755	0.301964	3.64612e-11		0.00956884	-1.60208	0.329403	3.15973e-13
CBU_0666	succinyl-diaminopimelate desuccinylase	dapE		0.309734	0.402596	0.382292	0.297221		0.00909419	0.00418151	-1.6909	0.309734	9.01199e-06		0.00537911	-1.3126	0.402596	6.64121e-05		0.0054427	-1.38725	0.382292	3.00019e-05		0.0041425	-1.75039	0.297221	6.69236e-09
CBU_1892	shikimate kinase	aroK		0.309635	0.578028	0.545759	0.727826		0.00384415	0.00172332	-1.69136	0.309635	0.0270331		0.0032018	-0.79079	0.578028	0.10734		0.00315159	-0.873664	0.545759	0.0843671		0.00411172	-0.458335	0.727826	0.223779
CBU_1630	IcmL	icmL.2		0.307922	0.242435	0.5201	0.43448		0.0146757	0.00673132	-1.69936	0.307922	6.43456e-05		0.00543056	-2.04433	0.242435	1.05578e-07		0.0120911	-0.943138	0.5201	0.00895423		0.00990123	-1.20264	0.43448	0.000242723
CBU_1559	hypothetical membrane spanning protein			0.306808	0.45438	0.617711	0.689637		0.0214223	0.00975902	-1.70459	0.306808	2.44713e-09		0.0147317	-1.13803	0.45438	2.6987e-07		0.0206448	-0.694996	0.617711	0.00140157		0.0224944	-0.536092	0.689637	0.00565958
CBU_0635	hypothetical membrane spanning protein			0.304111	0.356135	0.47705	0.416243		0.0419338	0.0186194	-1.71733	0.304111	8.65701e-12		0.0224191	-1.4895	0.356135	5.86769e-10		0.030897	-1.06779	0.47705	1.02597e-05		0.0265149	-1.2645	0.416243	7.64513e-08
CBU_1308	phosphohydrolase family protein			0.302666	0.56518	0.419871	0.656363		0.00739216	0.00317916	-1.7242	0.302666	0.0038309		0.00622242	-0.823217	0.56518	0.0750921		0.00460759	-1.25198	0.419871	0.00882577		0.00717717	-0.607435	0.656363	0.144015
CBU_1414	hypothetical exported protein			0.299108	0.437704	0.76005	0.891432		0.0226177	0.00978982	-1.74126	0.299108	8.45775e-09		0.0147249	-1.19197	0.437704	2.4361e-06		0.0261108	-0.395833	0.76005	0.126008		0.0301427	-0.165804	0.891432	0.53036
CBU_0928	pyridoxamine 5'-phosphate oxidase	pdxH		0.296495	0.332687	0.346936	0.392004		0.0317568	0.0138662	-1.75392	0.296495	6.41509e-09		0.0158351	-1.58776	0.332687	1.09211e-09		0.0170668	-1.52726	0.346936	4.79727e-09		0.0189065	-1.35106	0.392004	6.37943e-09
CBU_0367	phosphate regulon transcriptional regulatory protein	phoB		0.295873	0.39786	0.331933	0.629318		0.00449769	0.0018851	-1.75695	0.295873	0.00522878		0.00265663	-1.32967	0.39786	0.00359992		0.00224156	-1.59104	0.331933	0.00110001		0.00421578	-0.66814	0.629318	0.0623379
CBU_1465	hypothetical protein			0.294879	0.314072	0.345757	0.414228		0.0290805	0.0125142	-1.7618	0.294879	5.8673e-07		0.0136576	-1.67083	0.314072	8.67849e-09		0.0155969	-1.53217	0.345757	1.05997e-07		0.0183679	-1.2715	0.414228	1.32781e-07
CBU_0390	virulence factor	mviN		0.294036	0.286631	0.227017	0.272318		0.0116206	0.00514987	-1.76594	0.294036	4.91236e-09		0.00511656	-1.80274	0.286631	4.39477e-11		0.0041625	-2.13913	0.227017	3.86234e-14		0.00489876	-1.87664	0.272318	8.91076e-14
CBU_0619	hypothetical exported protein			0.293938	0.472543	0.556132	0.447673		0.0255025	0.011122	-1.76641	0.293938	1.06984e-07		0.0182865	-1.08148	0.472543	1.97715e-05		0.0220677	-0.8465	0.556132	0.000749603		0.0175237	-1.15948	0.447673	1.29651e-07
CBUA0037	plasmid partition protein A			0.293898	0.567632	0.344814	0.411056		0.0108442	0.00473627	-1.76661	0.293898	1.52235e-06		0.00915728	-0.816972	0.567632	0.00828835		0.00575107	-1.53611	0.344814	1.49291e-06		0.00678346	-1.28259	0.411056	6.56906e-06
CBU_0400	hypothetical protein			0.292098	0.374095	0.469158	0.363652		0.0299881	0.0130086	-1.77548	0.292098	4.37391e-08		0.0170722	-1.41852	0.374095	6.87647e-08		0.0219843	-1.09185	0.469158	2.30126e-05		0.0166977	-1.45937	0.363652	1.87493e-10
CBU_0026	ribose 5-phosphate isomerase	rpiA		0.291939	0.708959	0.433174	0.565521		0.00713386	0.00305958	-1.77626	0.291939	0.000246109		0.00752568	-0.496225	0.708959	0.149997		0.00477178	-1.20698	0.433174	0.000840197		0.00610488	-0.822346	0.565521	0.00508381
CBU_1983	universal stress protein A	uspA		0.291618	0.299378	0.282238	0.34881		0.0214324	0.00905043	-1.77785	0.291618	3.35851e-06		0.00944817	-1.73996	0.299378	1.74553e-08		0.00922189	-1.82502	0.282238	8.0945e-09		0.0111677	-1.51949	0.34881	5.39733e-10
CBU_0514	hypothetical membrane spanning protein			0.289866	0.54727	0.51749	0.405984		0.00544426	0.002355	-1.78654	0.289866	0.00182205		0.00446317	-0.869675	0.54727	0.0317787		0.00447434	-0.950397	0.51749	0.022241		0.00340805	-1.30051	0.405984	0.000154906
CBUA0003	cell filamentation protein	fic		0.287972	0.320696	0.33489	0.428549		0.00350946	0.00150909	-1.796	0.287972	0.0418752		0.00166976	-1.64072	0.320696	0.0129251		0.00185222	-1.57824	0.33489	0.016985		0.00231109	-1.22247	0.428549	0.00911666
CBU_0562	hypothetical ATPase			0.286077	0.400672	0.421599	0.330569		0.0208897	0.00874599	-1.80553	0.286077	1.01055e-07		0.0123827	-1.31951	0.400672	7.43465e-06		0.0133165	-1.24606	0.421599	2.65803e-05		0.0105567	-1.59698	0.330569	5.94153e-09
CBU_0151	queuosine biosynthesis protein	queF		0.284631	0.491715	0.52213	0.492097		0.00740518	0.00302031	-1.81284	0.284631	1.00191e-05		0.0053035	-1.02411	0.491715	0.000303891		0.0059085	-0.937518	0.52213	0.00098624		0.00543046	-1.02299	0.492097	9.64002e-06
CBU_0757	ribosomal large subunit pseudouridine synthase D	rluD		0.284177	0.467372	0.451619	0.320239		0.00647708	0.0026705	-1.81514	0.284177	9.53118e-06		0.00444736	-1.09736	0.467372	0.000114927		0.00445804	-1.14682	0.451619	7.81331e-05		0.00309132	-1.64278	0.320239	3.5905e-12
CBU_1228	sensor protein	qseC		0.283357	0.412569	0.597506	0.484363		0.0162266	0.00686013	-1.81931	0.283357	1.70091e-11		0.0102138	-1.27729	0.412569	7.66565e-08		0.0152247	-0.742975	0.597506	0.00187129		0.0121549	-1.04584	0.484363	2.97553e-06
CBU_1676	hypothetical cytosolic protein			0.282613	0.531936	0.715584	0.793754		0.0669191	0.0278429	-1.8231	0.282613	1.25407e-24		0.0537874	-0.910676	0.531936	3.36343e-09		0.0744291	-0.482806	0.715584	0.00212156		0.0805895	-0.333236	0.793754	0.0305007
CBU_0625	hypothetical protein			0.282083	0.516762	0.448649	0.440255		0.0465044	0.0191807	-1.82581	0.282083	1.1408e-07		0.0353012	-0.952429	0.516762	0.000660593		0.0320816	-1.15634	0.448649	4.48345e-05		0.0312946	-1.18359	0.440255	3.65682e-06
CBU_2081	HemY	hemY		0.28207	0.398656	0.50133	0.507273		0.00992584	0.00414014	-1.82587	0.28207	1.41076e-08		0.00600546	-1.32678	0.398656	8.94302e-08		0.00772302	-0.996168	0.50133	4.34882e-05		0.00767555	-0.979165	0.507273	3.57369e-06
CBU_1909	RNA polymerase sigma-32 factor	rpoH		0.279873	0.273529	0.195403	0.271162		0.101094	0.0406953	-1.83716	0.279873	3.67029e-29		0.0405121	-1.87023	0.273529	4.33594e-35		0.0298968	-2.35548	0.195403	8.05207e-51		0.0407492	-1.88277	0.271162	3.52268e-40
CBU_0524	DNA gyrase subunit A	gyrA		0.279005	0.389305	0.319756	0.403286		0.0317329	0.0129001	-1.84164	0.279005	1.55613e-16		0.0180742	-1.36103	0.389305	1.88788e-10		0.0155033	-1.64496	0.319756	1.85015e-14		0.0191419	-1.31013	0.403286	3.91742e-10
CBU_0948	hypothetical protein			0.278618	0.517976	0.773216	0.437638		0.00562541	0.00229216	-1.84364	0.278618	0.0347315		0.00414486	-0.949043	0.517976	0.0985016		0.00651623	-0.371056	0.773216	0.524387		0.00372814	-1.19219	0.437638	0.00839037
CBU_0586	pyridine nucleotide-disulfide oxidoreductase family			0.277138	0.420128	0.514714	0.56616		0.0211022	0.00870071	-1.85133	0.277138	5.86074e-20		0.0133457	-1.2511	0.420128	5.59909e-11		0.0170484	-0.958158	0.514714	6.24183e-07		0.0182415	-0.820719	0.56616	1.36527e-05
CBU_0198	outer membrane protein			0.276543	0.357652	0.455981	0.475751		0.00550778	0.00229162	-1.85442	0.276543	7.34085e-07		0.0029869	-1.48337	0.357652	1.84985e-06		0.00400652	-1.13295	0.455981	0.000223263		0.00403347	-1.07172	0.475751	0.000110155
CBU_2075	3-dehydroquinate dehydratase	aroD		0.2764	0.664693	0.512881	0.41293		0.00580016	0.00236278	-1.85517	0.2764	0.00120055		0.00589961	-0.589239	0.664693	0.109067		0.0045942	-0.963304	0.512881	0.0125892		0.0036823	-1.27603	0.41293	2.89892e-05
CBU_0988	uracil-DNA glycosylase	ung		0.273657	0.255306	0.247606	0.299673		0.0418866	0.0166935	-1.86956	0.273657	8.48292e-10		0.0161036	-1.9697	0.255306	3.20304e-12		0.0157985	-2.01388	0.247606	1.51135e-12		0.0188954	-1.73854	0.299673	4.05036e-11
CBU_1066	transporter	divalent anion:sodium symporter family		0.272369	0.326076	0.429481	0.536924		0.0069172	0.00281396	-1.87637	0.272369	1.19435e-07		0.00342866	-1.61672	0.326076	1.16657e-07		0.00464851	-1.21934	0.429481	4.98878e-05		0.00562106	-0.897211	0.536924	0.00126523
CBU_0730	hypothetical protein			0.26996	0.529414	0.458078	0.493156		0.016768	0.00679303	-1.88918	0.26996	1.03838e-06		0.0134241	-0.917532	0.529414	0.00192092		0.0120505	-1.12633	0.458078	0.000182152		0.0126109	-1.01988	0.493156	0.000112166
CBU_0859	hypothetical membrane spanning protein			0.269722	0.452094	0.327495	0.456961		0.027706	0.0110472	-1.89046	0.269722	3.43079e-05		0.018219	-1.14531	0.452094	0.00242283		0.0141613	-1.61046	0.327495	3.48888e-05		0.018945	-1.12986	0.456961	0.00105809
CBU_0194	L-serine dehydratase	sda		0.269405	0.327475	0.305347	0.293618		0.0570104	0.023145	-1.89215	0.269405	2.31562e-17		0.0284301	-1.61054	0.327475	3.83189e-14		0.0277444	-1.71148	0.305347	1.17642e-15		0.0259887	-1.76799	0.293618	1.18624e-17
CBU_0748	hypothetical protein			0.267631	0.339805	0.310531	0.19868		0.00765851	0.00302164	-1.90168	0.267631	0.000235866		0.00384746	-1.55722	0.339805	6.29519e-05		0.00365923	-1.68719	0.310531	2.73382e-05		0.00224514	-2.33148	0.19868	2.38964e-12
CBU_1217	hypothetical membrane spanning protein			0.265626	0.183237	0.0935101	0.19363		0.00637786	0.0025473	-1.91253	0.265626	3.35379e-06		0.00179218	-2.44821	0.183237	1.51397e-10		0.000946199	-3.41873	0.0935101	1.98899e-14		0.00187486	-2.36862	0.19363	7.07459e-13
CBU_1652	IcmX	icmX		0.265386	0.227367	0.449988	0.54221		0.00537283	0.00211061	-1.91383	0.265386	3.74896e-05		0.00187203	-2.13691	0.227367	4.65028e-08		0.00368036	-1.15204	0.449988	0.00095176		0.00443029	-0.883076	0.54221	0.00290889
CBU_1829	outer-membrane lipoprotein	lolB		0.264579	0.349094	0.416967	0.418513		0.0227826	0.0088871	-1.91823	0.264579	2.95068e-09		0.0120969	-1.51831	0.349094	1.0611e-08		0.0146292	-1.262	0.416967	1.55448e-06		0.0145559	-1.25665	0.418513	8.7334e-08
CBU_0271	single-strand DNA binding protein	ssb		0.26349	0.382808	0.350752	0.377129		0.160188	0.0609515	-1.92418	0.26349	1.21093e-19		0.0889059	-1.38531	0.382808	9.2547e-13		0.0852639	-1.51148	0.350752	9.52695e-15		0.0904308	-1.40687	0.377129	4.08699e-14
CBU_0598	bis(5'-adenosyl)-triphosphatase	nudE		0.263332	0.324076	0.33204	0.397788		0.0354211	0.0137417	-1.92505	0.263332	1.92569e-10		0.0171732	-1.6256	0.324076	3.27379e-10		0.018319	-1.59057	0.33204	9.08344e-10		0.0212852	-1.32993	0.397788	1.29081e-08
CBU_0207	hypothetical protein			0.263164	0.255989	0.287714	0.349461		0.0632798	0.0246355	-1.92596	0.263164	9.89314e-07		0.0240002	-1.96585	0.255989	1.32616e-08		0.0283215	-1.79729	0.287714	1.5605e-07		0.03356	-1.5168	0.349461	5.24277e-07
CBU_0510	hypothetical protein			0.263129	0.284582	0.292088	0.372758		0.0128953	0.00495006	-1.92616	0.263129	0.00705679		0.00544479	-1.81308	0.284582	0.000864826		0.00576397	-1.77552	0.292088	0.00114227		0.00717208	-1.42369	0.372758	0.000295982
CBU_0371	multidrug resistance transporter	Bcr family		0.259393	0.539991	0.424788	0.528675		0.00668862	0.00261852	-1.94679	0.259393	1.30739e-05		0.00546037	-0.888994	0.539991	0.0123897		0.00456249	-1.23518	0.424788	0.000635478		0.00545196	-0.919547	0.528675	0.00462127
CBU_1094	acriflavin resistance periplasmic protein			0.258831	0.409553	0.4781	0.492711		0.0525951	0.0204276	-1.94992	0.258831	4.19771e-16		0.0324508	-1.28788	0.409553	9.03108e-09		0.0398283	-1.06462	0.4781	2.31849e-06		0.0401263	-1.02119	0.492711	3.21334e-06
CBU_1085	N-acetylmuramoyl-L-alanine amidase			0.255922	0.37847	0.483927	0.410513		0.010975	0.00415401	-1.96622	0.255922	1.13106e-09		0.00628118	-1.40175	0.37847	1.84612e-08		0.00829289	-1.04714	0.483927	1.9582e-05		0.00694956	-1.2845	0.410513	2.90123e-09
CBU_0698	hypothetical protein			0.25452	0.475078	0.422558	0.361088		0.0153863	0.00573575	-1.97415	0.25452	6.0708e-12		0.0110487	-1.07376	0.475078	1.93529e-06		0.0100303	-1.24278	0.422558	6.03286e-08		0.00843102	-1.46958	0.361088	9.12323e-13
CBU_1629	IcmL	icmL.1		0.25436	0.156982	0.315707	0.262182		0.0143038	0.00555174	-1.97506	0.25436	2.42768e-05		0.00361954	-2.67133	0.156982	1.70273e-09		0.00727723	-1.66334	0.315707	4.46295e-05		0.0059603	-1.93136	0.262182	1.85072e-07
CBU_0582	BolA	bolA		0.25362	0.511887	0.446121	0.447599		0.246436	0.0896669	-1.97926	0.25362	7.21338e-13		0.183977	-0.966104	0.511887	4.33981e-05		0.165401	-1.16449	0.446121	9.13021e-07		0.165572	-1.15972	0.447599	1.82177e-07
CBU_0789	two component system histidine kinase			0.253494	0.771223	0.764199	0.782453		0.00844301	0.00322155	-1.97998	0.253494	5.44206e-12		0.00991236	-0.37478	0.771223	0.134425		0.0102126	-0.38798	0.764199	0.121139		0.0102941	-0.353924	0.782453	0.139901
CBU_0007	hypothetical protein			0.252634	0.74312	0.392928	0.720333		0.0192838	0.00737744	-1.98488	0.252634	0.0204932		0.0215242	-0.428333	0.74312	0.422344		0.012087	-1.34766	0.392928	0.0196946		0.0213549	-0.473264	0.720333	0.263163
CBU_0596	metal-dependent hydrolase			0.252385	0.401578	0.330592	0.160666		0.00485943	0.001778	-1.9863	0.252385	0.00111274		0.00289192	-1.31625	0.401578	0.00142824		0.00251143	-1.59688	0.330592	0.000298718		0.00119801	-2.63787	0.160666	2.0928e-12
CBU_1060	segregation and condensation protein	scpB		0.251415	0.393065	0.483377	0.54911		0.0389321	0.0145838	-1.99185	0.251415	7.88597e-10		0.0230802	-1.34716	0.393065	1.87664e-06		0.0297502	-1.04878	0.483377	0.000209822		0.0328479	-0.864834	0.54911	0.00135388
CBU_1213	ankyrin repeat protein			0.249661	0.656834	0.416488	0.49741		0.00097559	0.00036475	-2.00196	0.249661	0.00971296		0.000962325	-0.606398	0.656834	0.211416		0.000647707	-1.26365	0.416488	0.0163349		0.000750195	-1.00749	0.49741	0.0108795
CBU_0379	anhydro-N-acetylmuramyl-tripeptide amidase	ampD		0.248335	0.305657	0.481311	0.398572		0.0206328	0.00753258	-2.00964	0.248335	3.95018e-09		0.00952967	-1.71001	0.305657	2.25683e-09		0.015387	-1.05496	0.481311	0.000142245		0.0126215	-1.32709	0.398572	1.77054e-07
CBU_1708	superoxide dismutase	sodB		0.247341	0.384674	0.414001	0.542025		0.00923824	0.0032341	-2.01543	0.247341	0.000666359		0.00519707	-1.37829	0.384674	0.00293708		0.00553988	-1.27229	0.414001	0.00611049		0.00727232	-0.88357	0.542025	0.0308946
CBU_1225	1,3,4,6-tetrachloro-1	4-cyclohexadiene hydrolase		0.247121	0.361609	0.490596	0.681995		0.0250788	0.00917105	-2.01671	0.247121	1.36938e-10		0.0135975	-1.4675	0.361609	9.77422e-08		0.0190528	-1.02739	0.490596	0.000181078		0.025858	-0.552168	0.681995	0.0405955
CBU_1512	rhodanese-related sulfurtransferase			0.247075	0.403507	0.4349	0.460486		0.0243476	0.00924562	-2.01698	0.247075	3.62617e-07		0.0151849	-1.30933	0.403507	0.000134012		0.0170616	-1.20124	0.4349	0.00049489		0.0177464	-1.11877	0.460486	0.000547912
CBU_1993	dihydrofolate reductase	folA		0.24659	0.454584	0.564673	0.444042		0.030043	0.0109335	-2.01981	0.24659	1.30342e-08		0.0205243	-1.13738	0.454584	2.41919e-05		0.0264501	-0.824513	0.564673	0.00207484		0.0203681	-1.17123	0.444042	9.54732e-07
CBU_1754	hypothetical protein			0.245939	0.332714	0.378609	0.343144		0.0488027	0.0173271	-2.02363	0.245939	5.39829e-14		0.0240724	-1.58764	0.332714	3.49169e-12		0.0282273	-1.40122	0.378609	6.97075e-10		0.0247414	-1.54311	0.343144	1.33761e-13
CBU_1415	thiamine-monophosphate kinase	thiL		0.245586	0.448973	0.499964	0.607631		0.0151812	0.00554753	-2.0257	0.245586	1.807e-09		0.0105762	-1.1553	0.448973	3.459e-05		0.0118721	-1.0001	0.499964	0.000348083		0.0142292	-0.718734	0.607631	0.00638985
CBU_1221	hypothetical membrane spanning protein			0.245164	0.470807	0.486652	0.42419		0.00863836	0.00299569	-2.02818	0.245164	0.000331164		0.00573916	-1.08679	0.470807	0.0087892		0.00621037	-1.03904	0.486652	0.0130126		0.00530018	-1.23722	0.42419	0.000600123
CBU_0350	3-demethylubiquinone 3-methyltransferase	ubiG		0.243346	0.350106	0.433818	0.464565		0.0231599	0.00847007	-2.03892	0.243346	4.74266e-08		0.0127936	-1.51414	0.350106	1.88208e-06		0.0158304	-1.20484	0.433818	0.000137034		0.0167417	-1.10605	0.464565	0.000168747
CBU_1084	two component system histidine kinase			0.242744	0.637599	0.695059	0.626333		0.0113633	0.00403822	-2.04249	0.242744	2.56924e-15		0.010732	-0.64928	0.637599	0.00119668		0.0121192	-0.524793	0.695059	0.00987376		0.0107328	-0.674999	0.626333	0.000295982
CBU_0092	tol system periplasmic component	ybgF		0.242532	0.166867	0.184153	0.254871		0.0197228	0.00698583	-2.04375	0.242532	2.59935e-10		0.00503615	-2.58323	0.166867	2.20035e-18		0.00557784	-2.44102	0.184153	1.09508e-16		0.00759641	-1.97216	0.254871	1.09093e-16
CBU_0978	hypothetical membrane associated protein			0.241662	0.446786	0.461497	0.363711		0.0222944	0.00803158	-2.04894	0.241662	1.05112e-06		0.0148548	-1.16235	0.446786	0.000358525		0.0159449	-1.11561	0.461497	0.000651974		0.0121853	-1.45914	0.363711	6.13609e-07
CBU_0945	hypothetical membrane associated protein			0.24134	0.514328	0.517363	0.48486		0.0156155	0.00564364	-2.05086	0.24134	7.59843e-09		0.0121894	-0.95924	0.514328	8.13293e-05		0.012689	-0.950752	0.517363	0.000125707		0.0116444	-1.04436	0.48486	7.19277e-07
CBU_1647	hypothetical protein			0.240884	0.388837	0.537551	0.346623		0.119009	0.0430779	-2.05359	0.240884	0.0165665		0.0712928	-1.36276	0.388837	0.0138949		0.101006	-0.895527	0.537551	0.104443		0.0648225	-1.52856	0.346623	0.000380027
CBU_0932	glycerol kinase	gplK		0.240774	0.355048	0.480465	0.580196		0.0165353	0.00596721	-2.05425	0.240774	3.48421e-08		0.00930238	-1.49391	0.355048	1.95334e-05		0.0125497	-1.0575	0.480465	0.00280805		0.0149336	-0.785387	0.580196	0.0250144
CBU_0021	hypothetical protein			0.239396	0.33351	0.366226	0.335958		0.0461235	0.0164962	-2.06253	0.239396	5.40912e-20		0.0234004	-1.5842	0.33351	1.36149e-13		0.0268094	-1.44919	0.366226	1.46076e-11		0.0239679	-1.57365	0.335958	5.54266e-14
CBU_1641	IcmT	icmT		0.23893	0.268482	0.265797	0.32433		0.211881	0.0753124	-2.06534	0.23893	8.61228e-13		0.0855043	-1.8971	0.268482	1.70324e-13		0.0884836	-1.9116	0.265797	1.3304e-13		0.104222	-1.62447	0.32433	5.47332e-12
CBU_0644	plasmid stabilization system toxin protein			0.237172	0.0136864	0.122536	0.0704966		0.00964245	0.00327829	-2.076	0.237172	0.0118829		0	-6.19111	0.0136864	2.3275e-06		0.00187681	-3.02873	0.122536	0.00019378		0.00104737	-3.8263	0.0704966	2.14262e-09
CBU_0786	coA-transferase family III protein			0.236873	0.329523	0.296452	0.230345		0.028516	0.0102261	-2.07781	0.236873	2.38095e-13		0.0144386	-1.60155	0.329523	2.66736e-10		0.0134498	-1.75413	0.296452	7.91764e-12		0.0102163	-2.11813	0.230345	1.47759e-18
CBU_0755	endopeptidase	degP.2		0.235449	0.33526	0.330764	0.408426		0.0346073	0.0119455	-2.08652	0.235449	1.60994e-19		0.0171061	-1.57665	0.33526	4.79219e-14		0.0177066	-1.59613	0.330764	3.09878e-14		0.0213533	-1.29185	0.408426	1.05454e-10
CBU_0587	thiosulfate sulfurtransferase	glpE		0.232124	0.399468	0.3636	0.44368		0.211154	0.0706954	-2.10703	0.232124	1.17046e-22		0.124099	-1.32385	0.399468	6.43137e-14		0.116249	-1.45958	0.3636	3.02673e-16		0.139526	-1.17241	0.44368	6.17536e-13
CBU_0667	2,3,4,5-tetrahydropyridine-2-carboxylate N-succinyltransferase	dapD		0.231412	0.391072	0.332271	0.249287		0.0221957	0.00741667	-2.11146	0.231412	7.79542e-09		0.0124943	-1.35449	0.391072	2.06101e-05		0.0113749	-1.58957	0.332271	8.10131e-07		0.0082306	-2.00412	0.249287	2.39311e-11
CBUA0006	hypothetical protein			0.230101	0.46398	0.293241	0.328241		0.0127629	0.0043562	-2.11966	0.230101	1.6306e-08		0.00885067	-1.10786	0.46398	0.000198851		0.00576288	-1.76984	0.293241	1.61468e-08		0.00641925	-1.60717	0.328241	4.61254e-09
CBU_0548	membrane-bound lytic murein transglycosylase B			0.229609	0.347449	0.407417	0.465237		0.00935908	0.00310437	-2.12275	0.229609	1.03336e-08		0.00480485	-1.52513	0.347449	6.90286e-09		0.00586084	-1.29542	0.407417	5.58597e-07		0.00662055	-1.10396	0.465237	1.44453e-07
CBU_1649	IcmV	icmV		0.229547	0.166986	0.317936	0.375299		0.0241999	0.00831134	-2.12314	0.229547	1.7374e-06		0.00630836	-2.5822	0.166986	1.22795e-10		0.0120068	-1.65319	0.317936	5.42524e-06		0.0138474	-1.41389	0.375299	9.59462e-06
CBUA0039a	hypothetical protein			0.228462	0.255659	0.104419	0.147979		0.012143	0.0044183	-2.12997	0.228462	0.00087586		0.00494869	-1.96771	0.255659	0.000631614		0.00213907	-3.25955	0.104419	4.94158e-07		0.00291119	-2.75654	0.147979	2.99271e-07
CBU_0178	glycine betaine transport ATP-binding protein			0.228363	0.249823	0.13535	0.180349		0.016274	0.00545911	-2.1306	0.228363	4.45169e-09		0.00608316	-2.00102	0.249823	1.44113e-11		0.00342383	-2.88523	0.13535	9.48292e-17		0.00446958	-2.47114	0.180349	7.31481e-22
CBU_0982	3-deoxy-7-phosphoheptulonate synthase			0.226532	0.287748	0.269796	0.258262		0.0155214	0.00520434	-2.14221	0.226532	1.83602e-13		0.00672425	-1.79712	0.287748	2.60138e-14		0.00653495	-1.89006	0.269796	4.28255e-15		0.00605842	-1.95309	0.258262	4.10704e-21
CBUA0036	chromosome partitioning protein	parB.1		0.226427	0.296113	0.128955	0.111664		0.0261363	0.00870295	-2.14289	0.226427	2.88591e-08		0.0112301	-1.75578	0.296113	6.52008e-07		0.0052779	-2.95506	0.128955	7.05677e-15		0.00449046	-3.16277	0.111664	2.68519e-20
CBU_1346	trehalase			0.226121	0.301756	0.464419	0.381434		0.0432893	0.0146718	-2.14484	0.226121	1.67659e-17		0.020219	-1.72854	0.301756	2.15462e-13		0.0317441	-1.1065	0.464419	2.72877e-06		0.0256004	-1.39049	0.381434	1.18352e-09
CBU_0952	hypothetical exported protein			0.225539	0.431077	0.448892	0.559267		0.0324956	0.010516	-2.14855	0.225539	6.71347e-12		0.020216	-1.21398	0.431077	6.85214e-07		0.0219494	-1.15556	0.448892	2.61264e-06		0.0270877	-0.838391	0.559267	0.000189538
CBU_2023	hypothetical protein			0.225343	0.452538	0.532495	0.668443		0.0531467	0.0180178	-2.1498	0.225343	0.000184919		0.0360942	-1.14389	0.452538	0.0154254		0.0441797	-0.909161	0.532495	0.0549997		0.0549854	-0.581124	0.668443	0.198442
CBU_0643	diaminohydroxyphosphoribosylaminopyrimidine deaminase	ribD		0.224679	0.583522	0.63642	0.653572		0.00633951	0.0021188	-2.15406	0.224679	3.66092e-06		0.00564002	-0.777142	0.583522	0.0150877		0.00626954	-0.651948	0.63642	0.0440617		0.0064264	-0.613582	0.653572	0.0309255
CBU_0274	excinuclease ABC subunit A	uvrA		0.223428	0.380143	0.299748	0.28308		0.0841268	0.0285232	-2.16212	0.223428	3.06377e-16		0.0484532	-1.39539	0.380143	1.42539e-07		0.0404108	-1.73818	0.299748	4.34569e-11		0.0370903	-1.82072	0.28308	3.5905e-12
CBU_0177	glycine betaine transport system permease protein			0.222634	0.263765	0.273156	0.209468		0.0117492	0.00392448	-2.16726	0.222634	1.82462e-11		0.0047899	-1.92267	0.263765	1.9413e-12		0.00508132	-1.8722	0.273156	9.30741e-12		0.00382412	-2.25519	0.209468	6.9408e-20
CBU_0398	hypothetical membrane spanning protein			0.221777	0.305053	0.310392	0.303166		0.0522043	0.0171478	-2.17282	0.221777	2.28413e-13		0.02394	-1.71287	0.305053	5.06404e-12		0.0253212	-1.68784	0.310392	1.29078e-11		0.024138	-1.72182	0.303166	2.39093e-14
CBU_0297	exodeoxyribonuclease III	xth		0.221772	0.433724	0.295502	0.406154		0.0100411	0.00324938	-2.17285	0.221772	1.15191e-06		0.00638001	-1.20515	0.433724	0.000112346		0.00450243	-1.75876	0.295502	2.06602e-07		0.00608478	-1.2999	0.406154	1.10578e-06
CBU_1994	hypothetical cytosolic protein			0.221245	0.500802	0.535802	0.548053		0.0556393	0.0181549	-2.17629	0.221245	3.27778e-21		0.041966	-0.997687	0.500802	2.54911e-07		0.0462656	-0.900227	0.535802	3.60357e-06		0.0465952	-0.867612	0.548053	2.70864e-06
CBU_1387	hypothetical cytosolic protein			0.219947	0.500317	0.646672	0.586892		0.0109767	0.00361557	-2.18477	0.219947	3.48587e-06		0.00835081	-0.999085	0.500317	0.00159225		0.0111386	-0.628894	0.646672	0.0466659		0.00985644	-0.768834	0.586892	0.00473673
CBU_1294	PIN domain protein			0.218229	0.250617	0.16087	0.219037		0.0246655	0.00796832	-2.19608	0.218229	5.91699e-06		0.00908953	-1.99644	0.250617	1.4294e-07		0.00614866	-2.63603	0.16087	8.34754e-10		0.00821202	-2.19076	0.219037	1.72351e-12
CBU_1903	cell division protein	ftsY		0.217793	0.561717	0.374825	0.366875		0.00664629	0.00211601	-2.19897	0.217793	5.7999e-07		0.00549881	-0.832084	0.561717	0.00260972		0.00382779	-1.41571	0.374825	2.38676e-06		0.00368293	-1.44664	0.366875	1.07458e-09
CBU_1239	hypothetical membrane spanning protein			0.215847	0.269034	0.345463	0.435119		0.116201	0.0375475	-2.21192	0.215847	2.9397e-19		0.0476746	-1.89414	0.269034	9.5262e-17		0.063197	-1.5334	0.345463	1.34236e-11		0.0774897	-1.20052	0.435119	4.59191e-08
CBUA0025	hypothetical protein			0.215402	0.336255	0.273612	0.259152		0.0990645	0.0321325	-2.21489	0.215402	5.01079e-07		0.0499234	-1.57237	0.336255	3.79292e-05		0.0429541	-1.86979	0.273612	1.40177e-06		0.0401547	-1.94813	0.259152	4.53305e-08
CBU_0550	cell elongation specific D D-transpeptidase	pbpA		0.214615	0.342513	0.45451	0.450982		0.017926	0.00570322	-2.22018	0.214615	6.91097e-21		0.00926086	-1.54577	0.342513	4.61081e-15		0.0127783	-1.13761	0.45451	5.50427e-09		0.0123353	-1.14886	0.450982	2.99201e-10
CBU_2085	hypothetical protein			0.214322	0.794914	0.595478	0.674067		0.00827675	0.00255746	-2.22215	0.214322	0.0252221		0.00952543	-0.33113	0.794914	0.59278		0.00744891	-0.74788	0.595478	0.21659		0.00833465	-0.569035	0.674067	0.241209
CBU_1155	N-(5'-phosphoribosyl)anthranilate isomerase	trpBF		0.212887	0.422074	0.652018	0.518015		0.00288217	0.000930266	-2.23184	0.212887	9.88013e-06		0.00187829	-1.24443	0.422074	0.000490405		0.0029997	-0.617016	0.652018	0.0818063		0.00233387	-0.948933	0.518015	0.00211178
CBU_1410	citrate synthase	gltA		0.212087	0.195746	0.193766	0.292913		0.0498025	0.0154807	-2.23727	0.212087	3.58217e-31		0.0146076	-2.35295	0.195746	1.5117e-41		0.0148428	-2.36761	0.193766	2.93206e-41		0.0219591	-1.77145	0.292913	1.43238e-29
CBU_0642	glycerophosphoryl diester phosphodiesterase			0.211693	0.407486	0.390607	0.389039		0.0158055	0.00504718	-2.23996	0.211693	2.76951e-07		0.00975238	-1.29518	0.407486	0.000302932		0.00986007	-1.35621	0.390607	0.000176583		0.00958278	-1.36201	0.389039	4.47621e-05
CBUA0027	putative DNA-binding protein			0.206965	1.18942	0.527505	0.915772		0.00900564	0.0027559	-2.27254	0.206965	0.00591768		0.0155267	0.250253	1.18942	0.559619		0.00719132	-0.922742	0.527505	0.0491884		0.0123669	-0.12694	0.915772	0.741103
CBU_0116	S-adenosyl-methyltransferase	mraW		0.206241	0.431604	0.49149	0.634322		0.101201	0.0306392	-2.2776	0.206241	1.19704e-33		0.0646613	-1.21222	0.431604	9.41604e-13		0.076857	-1.02477	0.49149	1.74955e-09		0.0968197	-0.656712	0.634322	9.679e-05
CBU_0904	NifR3-like protein			0.205007	0.312062	0.373022	0.361255		0.0318251	0.00971825	-2.28626	0.205007	1.87835e-16		0.0153141	-1.68009	0.312062	6.85015e-12		0.0187256	-1.42267	0.373022	5.66586e-09		0.0176498	-1.46891	0.361255	2.41683e-10
CBU_0311	outer membrane porin P1			0.204618	0.591983	1.09314	1.38343		2.4908	0.745482	-2.289	0.204618	6.6447e-33		2.20862	-0.756372	0.591983	0.000134326		4.20309	0.128477	1.09314	0.586153		5.1559	0.468244	1.38343	0.022068
CBU_0729	hypothetical exported protein			0.204195	0.380228	0.370055	0.383327		0.0394716	0.01198	-2.29198	0.204195	4.97359e-18		0.0223789	-1.39506	0.380228	6.06405e-10		0.0228661	-1.43419	0.370055	2.5286e-10		0.0231341	-1.38335	0.383327	9.22629e-11
CBU_0776	ABC transporter ATP-binding protein			0.203798	0.527592	0.531587	0.385138		0.00253921	0.000767446	-2.29479	0.203798	0.00685411		0.0020291	-0.922504	0.527592	0.067208		0.00207767	-0.911622	0.531587	0.0758684		0.00149025	-1.37655	0.385138	0.000832652
CBU_0302	DNA-directed RNA polymerase omega chain	rpoZ		0.202846	0.47356	0.556104	0.637548		0.367166	0.10845	-2.30154	0.202846	5.82828e-30		0.255899	-1.07838	0.47356	3.40168e-10		0.312606	-0.846574	0.556104	9.19333e-07		0.354682	-0.649393	0.637548	0.000104178
CBU_0752	esterase family protein			0.202197	0.201143	0.193602	0.237969		0.0239477	0.00710337	-2.30616	0.202197	7.83931e-10		0.00719711	-2.31371	0.201143	3.19535e-12		0.00718716	-2.36883	0.193602	2.09549e-12		0.00848577	-2.07115	0.237969	3.71667e-12
CBU_0056	type I secretion outer membrane protein			0.200229	0.327713	0.36613	0.361232		0.0493429	0.0147363	-2.32028	0.200229	2.97618e-34		0.0244737	-1.60949	0.327713	1.59991e-20		0.0284499	-1.44957	0.36613	6.5018e-17		0.0274322	-1.469	0.361232	1.96568e-18
CBU_1648	DotA	dotaA		0.200214	0.261066	0.583479	0.542525		0.0359862	0.0107122	-2.32038	0.200214	9.23665e-13		0.0147858	-1.93751	0.261066	1.16728e-09		0.0330291	-0.777247	0.583479	0.0196901		0.0300818	-0.882239	0.542525	0.00694745
CBU_1466	hypothetical protein			0.200146	0.254529	0.333231	0.314411		0.0323969	0.0095156	-2.32088	0.200146	5.58728e-07		0.0125262	-1.9741	0.254529	2.22952e-08		0.0167074	-1.5854	0.333231	2.52321e-06		0.0153145	-1.66927	0.314411	3.32618e-09
CBU_1380	DoxD-like family			0.196863	0.275223	0.257507	0.246596		0.0860974	0.0256857	-2.34474	0.196863	2.06581e-14		0.036331	-1.86132	0.275223	1.59339e-10		0.0358507	-1.95732	0.257507	2.11813e-11		0.0331353	-2.01978	0.246596	1.09743e-12
CBU_1469	rod shape-determining protein	mreD		0.195248	0.285456	0.399379	0.350135		0.0337174	0.00989378	-2.35662	0.195248	1.47516e-09		0.0148029	-1.80866	0.285456	1.70081e-08		0.0211734	-1.32417	0.399379	2.46002e-05		0.018244	-1.51402	0.350135	1.72258e-07
CBU_1517	23S rRNA methyltransferase			0.194904	0.135529	0.140171	0.119004		0.036361	0.0108027	-2.35916	0.194904	1.09827e-08		0.00749909	-2.88333	0.135529	6.93936e-14		0.00814763	-2.83474	0.140171	1.84185e-13		0.00675428	-3.07091	0.119004	3.90263e-20
CBU_1574	TolQ	tolQ		0.193345	0.259593	0.211958	0.293041		0.0480929	0.0135905	-2.37075	0.193345	1.46303e-20		0.0186173	-1.94567	0.259593	1.8966e-20		0.0157678	-2.23815	0.211958	1.20077e-24		0.0211573	-1.77083	0.293041	3.93934e-21
CBU_1822	superoxide dismutase (Cu-Zn)	sodC		0.190792	0.283085	0.273381	0.450574		0.244819	0.0689935	-2.38992	0.190792	3.98806e-22		0.102625	-1.82069	0.283085	2.12769e-14		0.104276	-1.87101	0.273381	4.64124e-15		0.165441	-1.15016	0.450574	1.24398e-06
CBUA0007	hypothetical protein			0.189299	0.584993	0.320915	0.415664		0.00208165	0.000588156	-2.40126	0.189299	0.00891338		0.00183628	-0.773509	0.584993	0.210627		0.00102353	-1.63974	0.320915	0.0131123		0.00135564	-1.26651	0.415664	0.018778
CBU_1135	hypothetical exported protein			0.188415	0.44166	0.378125	0.540243		0.131256	0.0370317	-2.40802	0.188415	1.76801e-15		0.0865491	-1.17899	0.44166	2.15384e-05		0.077586	-1.40307	0.378125	4.34928e-07		0.109061	-0.888318	0.540243	0.0012021
CBU_1138a	hypothetical protein			0.186729	0.473118	0.476627	0.236258		0.0419392	0.012254	-2.42098	0.186729	0.0168527		0.0309651	-1.07973	0.473118	0.0903816		0.0328525	-1.06907	0.476627	0.0955044		0.0157542	-2.08157	0.236258	0.000159736
CBU_0547	tetratricopeptide repeat family protein			0.183574	0.222054	0.269274	0.193238		0.0128511	0.00348954	-2.44557	0.183574	4.57255e-15		0.00431727	-2.17102	0.222054	2.43081e-17		0.00536609	-1.89285	0.269274	5.8997e-14		0.00379766	-2.37155	0.193238	1.44899e-25
CBU_0275	uroporphyrinogen decarboxylase	hemE		0.180439	0.470417	0.437512	0.589906		0.106909	0.0287333	-2.47042	0.180439	1.17718e-22		0.0749265	-1.08799	0.470417	8.76033e-06		0.0732395	-1.19261	0.437512	1.07311e-06		0.095793	-0.761443	0.589906	0.00204313
CBU_2078	Fic family protein			0.180158	0.416452	0.339469	0.381145		0.00805673	0.00218897	-2.47266	0.180158	1.21991e-07		0.0050675	-1.26378	0.416452	9.05987e-05		0.00429934	-1.55865	0.339469	3.52675e-06		0.0047722	-1.39159	0.381145	1.02402e-06
CBU_1644	DotC	dotC		0.180042	0.126136	0.188243	0.195398		0.0437463	0.0118874	-2.4736	0.180042	4.78044e-16		0.00861277	-2.98694	0.126136	3.77538e-25		0.0131021	-2.40933	0.188243	4.98354e-18		0.0133588	-2.35552	0.195398	5.20709e-20
CBU_1304	oligoketide cyclase/lipid transport protein			0.179355	0.256064	0.250298	0.214369		0.0189605	0.00497645	-2.47911	0.179355	1.51e-07		0.00717477	-1.96542	0.256064	3.55512e-09		0.0073137	-1.99828	0.250298	3.77698e-09		0.00605883	-2.22183	0.214369	9.61633e-17
CBU_0062	DnaJ domain protein			0.179334	0.181341	0.245784	0.160738		0.00979706	0.00261587	-2.47928	0.179334	6.92614e-11		0.00271626	-2.46322	0.181341	3.55351e-15		0.00383076	-2.02453	0.245784	1.53041e-11		0.00242118	-2.63721	0.160738	1.88365e-23
CBU_0544	hypothetical protein			0.17883	0.324971	0.230143	0.296049		0.133207	0.0348855	-2.48334	0.17883	5.1553e-14		0.0647138	-1.62162	0.324971	4.15733e-10		0.0471788	-2.1194	0.230143	6.44476e-15		0.0587774	-1.75609	0.296049	1.0584e-13
CBU_0883	hypothetical protein			0.177312	0.890572	1.13745	1.10454		0.297378	0.078319	-2.49564	0.177312	2.82157e-08		0.400256	-0.167197	0.890572	0.598407		0.525562	0.185809	1.13745	0.541002		0.50706	0.143451	1.10454	0.612443
CBU_1669	RNA polymerase sigma factor	rpoS		0.176119	0.374834	0.336873	0.402316		0.0282039	0.00725104	-2.50538	0.176119	7.41517e-18		0.0154689	-1.41568	0.374834	3.36343e-09		0.0146416	-1.56972	0.336873	8.50948e-11		0.0169774	-1.3136	0.402316	6.3213e-09
CBU_0276	rubredoxin-NAD(+) reductase			0.176037	0.427601	0.409818	0.462335		0.0191088	0.0051441	-2.50605	0.176037	2.28413e-13		0.0127241	-1.22566	0.427601	1.84504e-05		0.0126199	-1.28695	0.409818	7.47382e-06		0.0138518	-1.11299	0.462335	4.74249e-05
CBU_2080	uroporphyrin-III C-methyltransferase			0.175611	0.209425	0.169047	0.18654		0.0184986	0.00486492	-2.50954	0.175611	4.61252e-14		0.00584863	-2.25549	0.209425	4.08349e-17		0.0049191	-2.5645	0.169047	1.10659e-19		0.00528908	-2.42244	0.18654	1.22535e-25
CBU_1274	hypothetical protein			0.17541	0.12058	0.0905146	0.0822111		0.0312149	0.00813298	-2.5112	0.17541	1.03606e-08		0.00596359	-3.05193	0.12058	6.98817e-14		0.00445698	-3.46571	0.0905146	2.48098e-15		0.00394814	-3.60452	0.0822111	7.43181e-24
CBU_0090	TolB	tolB		0.174419	0.197171	0.23305	0.331793		0.0667453	0.0175395	-2.51937	0.174419	3.24569e-29		0.0201754	-2.34248	0.197171	7.93007e-29		0.0245661	-2.10129	0.23305	1.19883e-23		0.0343276	-1.59164	0.331793	3.63372e-15
CBU_1300	hypothetical exported protein			0.170187	0.302314	0.295221	0.428382		0.323165	0.0819993	-2.55481	0.170187	2.74894e-21		0.147314	-1.72588	0.302314	7.11079e-12		0.149113	-1.76013	0.295221	3.08332e-12		0.211553	-1.22303	0.428382	8.22168e-07
CBU_0117	cell division protein	ftsL		0.169568	0.390365	0.532176	0.771367		0.303393	0.0770995	-2.56007	0.169568	9.47791e-19		0.178514	-1.3571	0.390365	4.74874e-07		0.25384	-0.910023	0.532176	0.000882445		0.357145	-0.37451	0.771367	0.190252
CBU_1371	non-proteolytic protein	peptidase family M22		0.168465	0.104542	0.107518	0.160194		0.010417	0.00264721	-2.56948	0.168465	2.15769e-05		0.00166529	-3.25785	0.104542	9.74908e-09		0.00178387	-3.21735	0.107518	1.80243e-08		0.00255334	-2.6421	0.160194	4.88788e-09
CBU_0920	acyl-CoA desaturase			0.167502	0.220604	0.197531	0.215445		0.213449	0.0533155	-2.57775	0.167502	1.35354e-28		0.0701865	-2.18047	0.220604	7.38294e-22		0.0663526	-2.33985	0.197531	8.99357e-25		0.0707199	-2.21461	0.215445	5.90243e-23
CBU_0712	response regulator	gacA.1		0.166443	0.35641	0.323409	0.403707		0.078123	0.0193104	-2.5869	0.166443	8.07354e-23		0.041931	-1.48839	0.35641	6.85186e-12		0.0394604	-1.62857	0.323409	1.11595e-13		0.0481697	-1.30862	0.403707	1.95931e-10
CBUA0039	plasmid replication initiation protein			0.16591	0.345965	0.322266	0.297117		0.0082767	0.00203742	-2.59153	0.16591	1.46925e-08		0.00440739	-1.5313	0.345965	8.16632e-07		0.00421759	-1.63368	0.322266	3.43089e-07		0.00380145	-1.7509	0.297117	8.15875e-11
CBU_1202	hypothetical membrane spanning protein			0.165174	0.350841	0.255502	0.238477		0.146269	0.0371005	-2.59794	0.165174	2.60734e-15		0.0783334	-1.51111	0.350841	2.87787e-06		0.0606217	-1.9686	0.255502	9.08344e-10		0.054886	-2.06808	0.238477	7.05307e-11
CBU_1805	bacterial regulatory protein	luxR family		0.163813	0.110504	0.218384	0.180745		0.0207748	0.00514491	-2.60988	0.163813	0.00016082		0.00364713	-3.17783	0.110504	3.55697e-07		0.00757382	-2.19506	0.218384	6.70739e-05		0.00602637	-2.46797	0.180745	1.43713e-07
CBUA0038	DNA-binding protein	parB.2		0.163727	0.29005	0.258644	0.423319		0.00848675	0.00206553	-2.61063	0.163727	5.83866e-08		0.00367276	-1.78563	0.29005	9.03108e-09		0.00341207	-1.95096	0.258644	2.9231e-09		0.00545474	-1.24018	0.423319	2.09415e-07
CBU_1589	hypothetical membrane associated protein			0.163492	0.317631	0.457593	0.752523		0.449596	0.106828	-2.61271	0.163492	6.94206e-21		0.214713	-1.65458	0.317631	2.81285e-10		0.314945	-1.12786	0.457593	2.03451e-05		0.502552	-0.410192	0.752523	0.141069
CBU_1494	pyridoxal phosphate biosynthetic protein	pdxJ		0.162976	0.164071	0.188429	0.367701		0.0278609	0.00677387	-2.61727	0.162976	2.98924e-12		0.00693002	-2.6076	0.164071	3.91696e-15		0.00822724	-2.40791	0.188429	2.45315e-13		0.0154777	-1.44339	0.367701	1.05003e-06
CBU_1031	lysozyme			0.162022	0.632599	0.455464	0.389093		0.0412785	0.00975911	-2.62574	0.162022	1.41015e-09		0.0376495	-0.660638	0.632599	0.0598548		0.0289368	-1.13459	0.455464	0.00105795		0.0242385	-1.36181	0.389093	2.72577e-05
CBU_2076	hypothetical protein			0.161936	0.504377	0.456053	0.508227		0.0126525	0.00291185	-2.62651	0.161936	0.00155578		0.00945212	-0.987425	0.504377	0.0295419		0.00886033	-1.13273	0.456053	0.0153091		0.00988722	-0.976455	0.508227	0.00719796
CBU_0045	outer membrane protein			0.161593	0.215602	0.241938	0.327801		0.0921877	0.0220998	-2.62956	0.161593	1.92535e-27		0.0300268	-2.21356	0.215602	8.10601e-28		0.0346538	-2.04729	0.241938	2.59342e-24		0.0460752	-1.60911	0.327801	7.4259e-19
CBU_0802	hypothetical protein			0.15755	0.222421	0.196658	0.197158		0.0142507	0.0033151	-2.66612	0.15755	1.91998e-10		0.00471747	-2.16864	0.222421	5.07649e-13		0.00435974	-2.34624	0.196658	7.98232e-14		0.00427747	-2.34258	0.197158	9.69475e-22
CBU_1490	virulence-associated protein I	higA		0.155744	0.367015	0.320079	0.458838		0.0751717	0.0165354	-2.68275	0.155744	1.63553e-11		0.0394813	-1.44609	0.367015	7.63174e-07		0.0359456	-1.6435	0.320079	3.43832e-08		0.0508135	-1.12394	0.458838	2.36692e-05
CBU_0645	plasmid stabilization system antitoxin protein			0.153964	0.110588	0.192429	0.26559		0.0241677	0.00543241	-2.69933	0.153964	0.0018084		0.00390064	-3.17673	0.110588	4.41301e-05		0.00717766	-2.3776	0.192429	0.000565996		0.0100715	-1.91273	0.26559	0.00074192
CBU_1560	hypothetical protein			0.151707	0.218056	0.210073	0.267938		0.150212	0.0341339	-2.72064	0.151707	7.38233e-05		0.0494256	-2.19723	0.218056	3.06853e-06		0.0494319	-2.25104	0.210073	3.03551e-06		0.0611617	-1.90003	0.267938	4.30779e-08
CBU_1634a	hypothetical protein			0.148459	0.216242	0.311333	0.257688		0.0937	0.0211778	-2.75186	0.148459	0.000236039		0.0306315	-2.20928	0.216242	1.67676e-05		0.0456038	-1.68347	0.311333	0.000301597		0.0376018	-1.9563	0.257688	1.29453e-07
CBU_1252	radical SAM family enzyme			0.148361	0.292745	0.309651	0.392953		0.0844795	0.0189775	-2.75281	0.148361	1.24571e-25		0.0387525	-1.77228	0.292745	6.10436e-13		0.0415752	-1.69129	0.309651	7.07088e-12		0.0516475	-1.34757	0.392953	3.08169e-08
CBU_1930a	hypothetical protein			0.148005	0.295247	0.344331	0.522896		0.146384	0.0320192	-2.75628	0.148005	1.05811e-12		0.0657383	-1.76001	0.295247	7.33791e-08		0.0776531	-1.53813	0.344331	2.38676e-06		0.114818	-0.935404	0.522896	0.00305717
CBU_1482	membrane protease family	stomatin/prohibitin homolog		0.147764	0.260995	0.334316	0.391344		0.0389126	0.0082897	-2.75864	0.147764	8.85583e-23		0.015039	-1.93791	0.260995	6.29235e-20		0.0198484	-1.58072	0.334316	2.63832e-14		0.0228058	-1.35349	0.391344	4.02023e-13
CBU_1296	ATP-NAD kinase			0.146006	0.193019	0.142944	0.150108		0.0524507	0.0113895	-2.7759	0.146006	4.0081e-19		0.0152469	-2.37318	0.193019	5.15028e-17		0.0118516	-2.80648	0.142944	3.77331e-22		0.0119333	-2.73592	0.150108	5.92065e-24
CBU_1097	alpha-acetolactate decarboxylase	aldC		0.14532	0.219724	0.187281	0.141769		0.058756	0.0127943	-2.7827	0.14532	4.26049e-21		0.0195382	-2.18623	0.219724	1.88776e-17		0.0174501	-2.41672	0.187281	2.54424e-20		0.0127696	-2.81838	0.141769	1.26353e-30
CBU_1633	IcmP	icmP		0.144113	0.175397	0.306998	0.310631		0.0397722	0.00870866	-2.79472	0.144113	6.37553e-19		0.0109395	-2.51131	0.175397	2.79534e-18		0.0196626	-1.7037	0.306998	1.80859e-09		0.0193102	-1.68673	0.310631	8.02776e-10
CBU_1643	DotD	dotD		0.143476	0.119714	0.101969	0.11634		0.0993079	0.0215486	-2.80112	0.143476	4.38812e-22		0.0182789	-3.06233	0.119714	1.77784e-30		0.0160686	-3.2938	0.101969	4.29111e-33		0.0179861	-3.10358	0.11634	1.13877e-37
CBU_1789	gluconolactonase			0.143196	0.376343	0.350875	0.434387		0.0867602	0.0184111	-2.80394	0.143196	3.00244e-31		0.0487365	-1.40988	0.376343	1.59939e-11		0.0473294	-1.51097	0.350875	6.47974e-13		0.057745	-1.20295	0.434387	3.6479e-09
CBU_1634	IcmQ	icmQ		0.142421	0.159621	0.218799	0.27939		0.0178594	0.00374572	-2.81177	0.142421	6.94043e-12		0.00437088	-2.64728	0.159621	1.55548e-16		0.00609383	-2.19232	0.218799	3.83622e-13		0.00768217	-1.83965	0.27939	8.51978e-14
CBUA0010	phage integrase family protein			0.141592	0.319196	0.243699	0.272925		0.00600336	0.00125789	-2.82019	0.141592	4.11124e-07		0.00289735	-1.64748	0.319196	8.65475e-06		0.00219883	-2.03683	0.243699	2.36148e-07		0.00245205	-1.87343	0.272925	5.68967e-09
CBU_0736	hypothetical exported protein			0.141556	0.112433	0.126673	0.135362		0.0240302	0.00493015	-2.82055	0.141556	4.66509e-12		0.00402766	-3.15286	0.112433	1.92904e-18		0.00462416	-2.98082	0.126673	4.58606e-17		0.00480662	-2.8851	0.135362	4.62238e-23
CBU_1050	carbon storage regulator	csrA-2		0.139981	0.225969	0.356359	0.647288		1.19255	0.253228	-2.8367	0.139981	9.77579e-13		0.405385	-2.1458	0.225969	3.42787e-08		0.660162	-1.4886	0.356359	0.000154075		1.19076	-0.627519	0.647288	0.130419
CBU_1764a	hypothetical protein			0.139053	0.321102	0.345647	0.557397		0.140513	0.0286256	-2.8463	0.139053	3.63684e-17		0.067584	-1.63889	0.321102	5.92901e-09		0.0742558	-1.53263	0.345647	5.60173e-08		0.117423	-0.843222	0.557397	0.00210343
CBU_1483	non-proteolytic membrane spanning protein	peptidase family S49		0.137727	0.264718	0.292514	0.379556		0.0169765	0.00350126	-2.86012	0.137727	1.64417e-15		0.0069294	-1.91747	0.264718	5.17593e-11		0.0077823	-1.77342	0.292514	1.19965e-09		0.00987755	-1.39762	0.379556	2.96765e-07
CBU_0167	enoyl-CoA hydratase	pksH		0.13552	0.725653	0.135565	0.191286		0.000904183	0	-2.88342	0.13552	0.0482829		0.000973504	-0.462648	0.725653	0.675003		0.000175047	-2.88294	0.135565	0.0517669		0.000267811	-2.3862	0.191286	0.0147311
CBU_2016	hypothetical cytosolic protein			0.135353	0.416645	0.226435	0.234021		0.0729838	0.0146727	-2.8852	0.135353	9.16907e-18		0.0450105	-1.26311	0.416645	3.79874e-06		0.0259339	-2.14283	0.226435	3.60486e-14		0.026322	-2.09529	0.234021	1.26881e-15
CBU_1042	hypothetical membrane spanning protein			0.135232	0.267757	0.312227	0.425526		0.230744	0.0457725	-2.88649	0.135232	1.97466e-24		0.091845	-1.90101	0.267757	1.53747e-14		0.111772	-1.67933	0.312227	1.0331e-11		0.147555	-1.23268	0.425526	2.61327e-07
CBU_1227	transcriptional regulatory protein	qseB		0.135175	0.242268	0.333067	0.38872		0.27832	0.0561494	-2.8871	0.135175	8.86131e-57		0.102347	-2.04532	0.242268	1.96493e-34		0.146011	-1.58612	0.333067	1.73388e-21		0.167157	-1.3632	0.38872	7.92365e-17
CBU_1738	integration host factor beta-subunit	hipB		0.133654	0.313539	0.289134	0.342059		0.545803	0.108011	-2.90343	0.133654	4.25158e-35		0.255134	-1.67328	0.313539	8.87905e-15		0.24353	-1.79019	0.289134	1.17927e-16		0.286837	-1.54768	0.342059	2.65984e-13
CBU_0044	hypothetical exported protein			0.132386	0.192587	0.184496	0.17844		0.120058	0.0236979	-2.91717	0.132386	2.04554e-32		0.0345319	-2.37642	0.192587	2.56743e-26		0.0348621	-2.43834	0.184496	2.78091e-27		0.0330712	-2.48649	0.17844	8.23257e-31
CBU_1171	hypothetical cytosolic protein			0.131057	0.0785022	0.155474	0.168493		0.0234611	0.00462129	-2.93173	0.131057	1.27714e-07		0.00285559	-3.67112	0.0785022	1.90768e-12		0.00580134	-2.68525	0.155474	9.52449e-10		0.00621568	-2.56924	0.168493	5.73225e-13
CBU_0745	ribosome-associated factor Y			0.130609	0.329874	0.249998	0.258182		0.0429032	0.00803052	-2.93668	0.130609	2.34207e-07		0.0206474	-1.60001	0.329874	5.28074e-06		0.016474	-2.00001	0.249998	8.40461e-08		0.0169204	-1.95354	0.258182	9.22629e-11
CBU_2072	hypothetical exported protein			0.130237	0.204599	0.241519	0.25554		0.0988138	0.0189967	-2.94079	0.130237	7.37472e-26		0.0309372	-2.28913	0.204599	6.59063e-24		0.037045	-2.04979	0.241519	6.78419e-20		0.0383035	-1.96838	0.25554	1.16444e-21
CBU_1092	hypothetical lipoprotein			0.129845	0.135801	0.0804018	0.0870118		0.131727	0.0262997	-2.94514	0.129845	2.00747e-07		0.0280395	-2.88043	0.135801	1.36345e-08		0.0173088	-3.63663	0.0804018	2.67204e-11		0.0178292	-3.52264	0.0870118	7.06721e-14
CBU_2073	acyltransferase family protein			0.129696	0.24479	0.23851	0.288326		0.0241756	0.00468463	-2.9468	0.129696	6.53062e-16		0.00923079	-2.03038	0.24479	1.78868e-13		0.00909205	-2.06788	0.23851	1.15497e-13		0.010803	-1.79423	0.288326	3.63075e-13
CBU_1203	ferredoxin-dependent glutamate synthase			0.129208	0.286563	0.334752	0.44569		0.0310686	0.00597476	-2.95223	0.129208	1.62222e-18		0.0133374	-1.80308	0.286563	4.85739e-09		0.0163864	-1.57884	0.334752	3.35902e-07		0.0210393	-1.16589	0.44569	0.000140788
CBU_1067a	adenylate cyclase			0.127763	0.361858	0.377291	0.330426		0.00796929	0.00149921	-2.96845	0.127763	4.52293e-13		0.0043348	-1.4665	0.361858	3.36343e-09		0.00467876	-1.40625	0.377291	1.95758e-08		0.00400758	-1.5976	0.330426	9.70802e-14
CBU_0914	hypothetical membrane spanning protein			0.126267	0.207563	0.213615	0.256671		0.404717	0.0776635	-2.98545	0.126267	3.95411e-37		0.129012	-2.26838	0.207563	5.49279e-23		0.138543	-2.22692	0.213615	4.21741e-22		0.161675	-1.96201	0.256671	1.08202e-17
CBU_0961	hypothetical protein			0.123439	0.177502	0.222928	0.288373		0.0959752	0.0176877	-3.01813	0.123439	2.38868e-05		0.0251434	-2.49409	0.177502	1.23069e-06		0.0341514	-2.16535	0.222928	9.31678e-06		0.0431799	-1.79399	0.288373	4.93731e-06
CBU_1405	hypothetical protein			0.123035	0.341461	0.515955	0.318041		0.0055424	0.000981173	-3.02286	0.123035	0.0319422		0.00295267	-1.55021	0.341461	0.0824169		0.00461466	-0.954683	0.515955	0.256375		0.00261642	-1.65272	0.318041	0.0174183
CBU_1176	deoxyribodipyrimidine photolyase	phrB		0.122415	0.237998	0.316415	0.244163		0.00117836	0.000218912	-3.03015	0.122415	0.00845597		0.000411175	-2.07098	0.237998	0.00145065		0.000567916	-1.66011	0.316415	0.00645246		0.000427731	-2.03408	0.244163	7.0007e-06
CBU_0751	UDP-N-acetylglucosamine 1-carboxyvinyltransferase	murA		0.121707	0.115347	0.208625	0.379309		0.0909463	0.0165565	-3.03851	0.121707	1.25254e-29		0.015886	-3.11595	0.115347	1.51023e-33		0.0297813	-2.26101	0.208625	7.55549e-19		0.0524605	-1.39856	0.379309	3.16225e-08
CBU_1742	endonuclease			0.119488	1.07657	1.38212	0.49408		0.00199292	0	-3.06506	0.119488	0.0237162		0.00315991	0.106442	1.07657	0.898532		0.00427265	0.466884	1.38212	0.522887		0.00149023	-1.01718	0.49408	0.101339
CBU_0819	glutathione S-transferase			0.119056	1.83008	0.753379	1.20169		0.00428505	0.000721726	-3.07029	0.119056	0.00279674		0.0113394	0.871905	1.83008	0.123061		0.00480823	-0.408552	0.753379	0.536725		0.00765799	0.26506	1.20169	0.666445
CBU_1984	hypothetical exported protein			0.117727	0.865374	0.624847	0.87288		0.113118	0.0190526	-3.08649	0.117727	4.65864e-20		0.144984	-0.208604	0.865374	0.43584		0.106264	-0.678424	0.624847	0.0056157		0.145981	-0.196144	0.87288	0.447673
CBU_0488	bis(5'-nucleosyl)-tetraphosphatase (symmetrical)			0.115876	0.245837	0.298372	0.437475		0.0708928	0.0123521	-3.10934	0.115876	6.77309e-26		0.0264619	-2.02423	0.245837	1.18368e-16		0.0335442	-1.74481	0.298372	6.48357e-13		0.0475902	-1.19273	0.437475	2.93641e-07
CBU_0456	histone H1 homolog			0.115663	0.637349	1.29922	2.11975		0.629689	0.106483	-3.112	0.115663	2.76774e-28		0.594194	-0.649845	0.637349	0.0214022		1.2365	0.377645	1.29922	0.202868		1.98125	1.08389	2.11975	6.4235e-05
CBU_0023	hypothetical cytosolic protein			0.114701	0.233225	0.202345	0.258334		0.289222	0.0482565	-3.12406	0.114701	1.75029e-45		0.0993508	-2.1002	0.233225	1.27106e-26		0.0895562	-2.30511	0.202345	3.43601e-31		0.111426	-1.95269	0.258334	1.44176e-24
CBU_0296	orotate phosphoribosyltransferase	pyrE		0.113511	0.165257	0.125288	0.161488		0.0651404	0.0108526	-3.1391	0.113511	2.24292e-24		0.0158571	-2.59721	0.165257	2.84462e-25		0.0126938	-2.99668	0.125288	4.09712e-30		0.0159234	-2.6305	0.161488	2.47767e-31
CBU_0746	LPS ABC transporter ATP-binding protein			0.11326	0.165772	0.163538	0.157207		0.0607308	0.0104305	-3.14229	0.11326	4.75754e-21		0.015377	-2.59273	0.165772	5.49837e-19		0.0160129	-2.6123	0.163538	4.66489e-19		0.0150589	-2.66926	0.157207	2.24493e-22
CBU_1065	2'-5' RNA ligase			0.111777	0.310897	0.267401	0.270264		0.0101435	0.00157621	-3.1613	0.111777	1.61492e-05		0.00456449	-1.68549	0.310897	2.6249e-05		0.00411984	-1.90292	0.267401	6.63346e-06		0.00410086	-1.88756	0.270264	6.16583e-09
CBU_1734	DnaA-related protein			0.109959	0.145762	0.170815	0.19896		0.0364185	0.00601323	-3.18496	0.109959	1.36711e-16		0.0082526	-2.77831	0.145762	5.59319e-19		0.00994639	-2.5495	0.170815	1.13996e-16		0.0111957	-2.32945	0.19896	1.29012e-17
CBU_0860	hypothetical protein			0.109866	0.29079	0.407567	0.453666		0.00150172	0	-3.18618	0.109866	0.0286729		0.000631675	-1.78195	0.29079	0.134696		0.000962743	-1.29489	0.407567	0.250609		0.0010401	-1.1403	0.453666	0.177729
CBU_1204	succinate-semialdehyde dehydrogenase (NADP+)			0.108389	0.248675	0.207575	0.261723		0.0222533	0.00356542	-3.20571	0.108389	4.54038e-19		0.00818929	-2.00766	0.248675	7.11079e-12		0.00712976	-2.2683	0.207575	2.63832e-14		0.00871819	-1.93389	0.261723	3.12214e-12
CBU_0987	rare lipoprotein A			0.107527	0.1365	0.212635	0.434687		0.0055805	0.000869072	-3.21723	0.107527	6.72966e-06		0.0011186	-2.87303	0.1365	1.82737e-09		0.00181278	-2.23355	0.212635	9.26789e-08		0.00364416	-1.20195	0.434687	8.36404e-06
CBU_1233	5'-nucleotidase			0.106162	0.235103	0.166132	0.154605		0.0730509	0.0114389	-3.23567	0.106162	1.01645e-25		0.0254809	-2.08863	0.235103	1.27485e-14		0.0190524	-2.5896	0.166132	5.92028e-21		0.0173369	-2.69334	0.154605	1.1033e-24
CBU_1169	small heat shock protein			0.105719	0.214794	0.441179	1.14434		0.0371523	0.00589421	-3.24169	0.105719	1.30391e-09		0.0121972	-2.21897	0.214794	6.44401e-08		0.0251934	-1.18056	0.441179	0.00303253		0.0651913	0.19451	1.14434	0.653968
CBU_0716	thioredoxin reductase family protein			0.105359	0.247638	0.205123	0.457059		0.0088069	0.00140614	-3.24662	0.105359	9.435e-08		0.00341912	-2.0137	0.247638	1.87994e-07		0.00290799	-2.28544	0.205123	2.01924e-08		0.00630037	-1.12955	0.457059	0.00048453
CBU_0118	division specific D D-transpeptidase	ftsI		0.10513	0.184452	0.212325	0.201608		0.177874	0.0279668	-3.24976	0.10513	1.63126e-35		0.0492265	-2.43868	0.184452	1.38368e-21		0.0598537	-2.23566	0.212325	2.5918e-18		0.054788	-2.31038	0.201608	9.70274e-20
CBU_1412	hypothetical exported protein			0.10105	0.357379	0.788223	0.974693		0.0142747	0.00208794	-3.30686	0.10105	1.46507e-10		0.00780705	-1.48447	0.357379	2.56185e-05		0.0173416	-0.343324	0.788223	0.362578		0.0206323	-0.0369801	0.974693	0.922825
CBU_0583	glutaredoxin			0.100584	0.313948	0.368392	0.502894		0.283638	0.0417337	-3.31353	0.100584	8.02266e-30		0.133738	-1.6714	0.313948	9.23105e-14		0.159546	-1.44068	0.368392	1.07773e-10		0.215951	-0.991674	0.502894	3.85048e-06
CBU_1552a	hypothetical protein			0.100088	0.0866251	0.0250975	0.0144746		0.0683235	0.0102577	-3.32067	0.100088	0.018188		0.00897433	-3.52907	0.0866251	0.00498026		0	-5.31631	0.0250975	0.000116018		0.00163156	-6.11033	0.0144746	8.23516e-06
CBU_0314	hydroxyacylglutathione hydrolase			0.0985589	0.0682508	0.162708	0.318803		0.0255631	0.00375181	-3.34287	0.0985589	3.69766e-14		0.00267243	-3.87301	0.0682508	1.98298e-21		0.00648726	-2.61964	0.162708	2.24928e-13		0.0124866	-1.64926	0.318803	2.79464e-07
CBU_0490	DNA Polymerase X family			0.0983728	0.265534	0.297515	0.382314		0.00675301	0.00101011	-3.3456	0.0983728	7.98738e-13		0.00272851	-1.91303	0.265534	1.47524e-11		0.00314216	-1.74896	0.297515	4.90382e-10		0.00394145	-1.38717	0.382314	5.54374e-09
CBU_0019	hypothetical protein			0.0975775	0.0592898	0.0669331	0.0625661		0.168058	0.0251036	-3.35731	0.0975775	0.000687741		0.014409	-4.07607	0.0592898	3.84055e-06		0.0183812	-3.90114	0.0669331	9.31678e-06		0.0167177	-3.99848	0.0625661	3.13833e-11
CBU_1573	transporter	MFS superfamily		0.097016	0.185307	0.144857	0.214229		0.0130578	0.0018846	-3.36563	0.097016	1.0517e-10		0.00378278	-2.43201	0.185307	1.38821e-08		0.00297648	-2.7873	0.144857	2.34039e-10		0.00429496	-2.22278	0.214229	3.06588e-08
CBU_0321	IcmH	icmH		0.0964557	0.111445	0.136214	0.147083		0.0244408	0.00340378	-3.37399	0.0964557	2.31529e-17		0.00408253	-3.1656	0.111445	1.90287e-26		0.00514902	-2.87606	0.136214	6.38418e-24		0.00541154	-2.76529	0.147083	3.51357e-36
CBU_1413	hypothetical exported membrane spanning protein			0.0945034	0.346564	0.559711	0.89352		0.0275638	0.00378761	-3.40349	0.0945034	1.95873e-15		0.0145507	-1.52881	0.346564	8.66991e-07		0.0236794	-0.837246	0.559711	0.00752155		0.0367076	-0.162427	0.89352	0.636647
CBU_0370	hypothetical membrane associated protein			0.0944247	0.381413	0.35884	0.882018		0.38253	0.054573	-3.40469	0.0944247	4.70028e-16		0.227952	-1.39057	0.381413	0.000110937		0.217787	-1.47859	0.35884	3.90225e-05		0.511237	-0.18112	0.882018	0.661852
CBU_0215	peptidase	C40 family		0.0917503	0.185449	0.253101	0.280996		0.0451432	0.00612631	-3.44614	0.0917503	6.71506e-32		0.0128848	-2.4309	0.185449	6.46327e-22		0.0178603	-1.98222	0.253101	2.81031e-15		0.0194527	-1.83138	0.280996	4.59725e-14
CBU_1295	hypothetical membrane associated protein			0.0915821	0.138832	0.134685	0.121939		0.0518949	0.00710764	-3.44879	0.0915821	1.96092e-09		0.0109781	-2.84859	0.138832	1.63476e-11		0.0108254	-2.89233	0.134685	1.9631e-11		0.00964053	-3.03576	0.121939	5.11839e-17
CBU_0850	hypothetical membrane spanning protein			0.0888263	0.117763	0.158629	0.286379		0.0100034	0.00129812	-3.49287	0.0888263	1.62529e-07		0.00177605	-3.08605	0.117763	3.13029e-10		0.0025185	-2.65627	0.158629	1.33832e-08		0.00428422	-1.804	0.286379	1.54506e-06
CBU_1800	hypothetical membrane spanning protein			0.0882525	0.132576	0.169417	0.202909		0.0160678	0.00205708	-3.50222	0.0882525	2.10094e-08		0.00323248	-2.91511	0.132576	6.44284e-11		0.00418862	-2.56135	0.169417	3.32029e-09		0.00492493	-2.3011	0.202909	1.25164e-10
CBU_0513	fructose-1	6-bisphosphatase		0.0879907	0.0959742	0.180997	0.237668		0.00796112	0.00106231	-3.50651	0.0879907	5.76548e-10		0.00117189	-3.38121	0.0959742	3.31868e-15		0.00222525	-2.46596	0.180997	2.42399e-11		0.0028418	-2.07298	0.237668	2.62713e-12
CBU_1724	hypothetical protein			0.0871327	0.10241	0.0680113	0.0861844		0.0140865	0.00186793	-3.52064	0.0871327	4.32949e-17		0.00216961	-3.28757	0.10241	8.19611e-20		0.00154182	-3.87808	0.0680113	1.38052e-23		0.00191334	-3.53643	0.0861844	1.52801e-26
CBU_0352	cobalt-zinc-cadmium resistance protein	czcD.1		0.0819315	0.0892459	0.0823249	0.0859336		0.0848654	0.0104015	-3.60944	0.0819315	7.33433e-39		0.0114877	-3.48607	0.0892459	2.54308e-46		0.0110517	-3.60253	0.0823249	7.98138e-48		0.0111565	-3.54063	0.0859336	7.35699e-57
CBU_1429a	hypothetical protein			0.0814623	0.192044	0.287307	0.59024		0.147654	0.0181057	-3.61772	0.0814623	1.10647e-17		0.0430515	-2.38049	0.192044	8.58738e-12		0.0660234	-1.79933	0.287307	1.89274e-07		0.132848	-0.760627	0.59024	0.0283268
CBU_1692	hypothetical cytosolic protein			0.0809926	0.320199	0.153425	0.268512		0.0127909	0	-3.62607	0.0809926	0.0107857		0.00627998	-1.64296	0.320199	0.118687		0.00316799	-2.7044	0.153425	0.0393117		0.00519426	-1.89694	0.268512	0.0194509
CBU_1568	holliday junction DNA helicase	ruvA		0.0804167	0.11797	0.181434	0.172699		0.0105602	0.00124291	-3.63636	0.0804167	5.91058e-07		0.00184372	-3.08351	0.11797	9.32454e-11		0.00298841	-2.46248	0.181434	7.69001e-09		0.00275241	-2.53366	0.172699	9.00496e-15
CBU_2058	proline/betaine transporter			0.0798607	0.0671707	0.0779303	0.119358		0.0329564	0.00400502	-3.64637	0.0798607	3.31457e-21		0.00340919	-3.89602	0.0671707	3.96302e-28		0.00415592	-3.68167	0.0779303	9.99899e-26		0.00608888	-3.06663	0.119358	2.3471e-22
CBU_1259	Na+/H+ antiporter	nhaP.1		0.0754729	0.195847	0.282854	0.292687		0.0286821	0.00327776	-3.7279	0.0754729	2.10059e-29		0.00861527	-2.3522	0.195847	1.84627e-20		0.0128434	-1.82187	0.282854	2.95268e-13		0.0130085	-1.77257	0.292687	9.33289e-14
CBU_1735	hypothetical exported protein			0.0746648	0.124399	0.131345	0.184156		0.128391	0.0143558	-3.74343	0.0746648	1.27194e-54		0.0242019	-3.00696	0.124399	8.13676e-44		0.0264158	-2.92857	0.131345	1.58683e-41		0.0364643	-2.441	0.184156	1.34236e-31
CBU_0916	endonuclease/exonuclease/phosphatase family protein			0.0741785	0.154838	0.176792	0.256555		0.0472426	0.00536785	-3.75285	0.0741785	6.39383e-17		0.011175	-2.69117	0.154838	5.81349e-13		0.0133044	-2.49987	0.176792	1.92699e-11		0.0190934	-1.96266	0.256555	3.16225e-08
CBU_1332a	hypothetical protein			0.0738118	0.0359462	0.0378919	0.0415845		0.0365095	0	-3.76	0.0738118	0.0192775		0	-4.79802	0.0359462	0.00265828		0	-4.72197	0.0378919	0.00319011		0.00230359	-4.58781	0.0415845	0.00171504
CBU_0089	hypothetical protein			0.0711465	0.352921	1.02641	0.571924		0.05509	0	-3.81306	0.0711465	0.00414927		0.0292825	-1.50258	0.352921	0.0591392		0.0885389	0.0376136	1.02641	0.96344		0.0472001	-0.806104	0.571924	0.139792
CBU_0536	hypothetical protein			0.0699028	0.157609	0.0931887	0.236632		0.110849	0.012209	-3.83851	0.0699028	0.0013831		0.0280883	-2.66558	0.157609	0.000268336		0.0165689	-3.4237	0.0931887	6.61334e-05		0.0397501	-2.07928	0.236632	0.000267772
CBU_1416	repressor protein C2			0.0670653	0.155172	0.234837	0.260747		0.126001	0.0124114	-3.89829	0.0670653	1.37662e-31		0.0297974	-2.68806	0.155172	1.92912e-20		0.0455105	-2.09027	0.234837	3.83622e-13		0.0498748	-1.93928	0.260747	5.59321e-12
CBU_1235	oligoribonuclease	orn		0.0624181	0.104547	0.0351755	0.0517632		0.0316694	0.00291602	-4.00189	0.0624181	8.30335e-15		0.00498781	-3.25777	0.104547	2.48581e-20		0.00174043	-4.82929	0.0351755	4.27969e-22		0.00250126	-4.27193	0.0517632	2.10146e-41
CBU_0091	peptidoglycan-associated lipoprotein			0.0613346	0.0987013	0.101646	0.144498		0.0823414	0.0074568	-4.02715	0.0613346	4.9302e-31		0.0125453	-3.34079	0.0987013	3.18982e-36		0.0130506	-3.29838	0.101646	5.72745e-35		0.0180642	-2.79088	0.144498	1.50005e-33
CBU_0957	hypothetical protein			0.0599923	0.0366955	0.103488	0.170355		0.0110159	0.00103295	-4.05908	0.0599923	5.47294e-09		0.000624611	-4.76825	0.0366955	1.32284e-13		0.00181764	-3.27246	0.103488	2.04103e-10		0.00293886	-2.55338	0.170355	3.32618e-09
CBU_1878	HesB protein family			0.0599156	0.181793	0.103748	0.154574		0.21771	0.0190578	-4.06092	0.0599156	1.0835e-38		0.0588712	-2.45963	0.181793	9.56144e-24		0.0346967	-3.26884	0.103748	3.88899e-37		0.0496796	-2.69363	0.154574	1.73103e-30
CBU_1934	ATP-dependent DNA ligase			0.0597644	0.0422692	0.14757	0.207429		0.00758596	0.00066525	-4.06457	0.0597644	1.06263e-15		0.000469471	-4.56425	0.0422692	2.95098e-25		0.00171099	-2.76053	0.14757	2.15077e-18		0.0023709	-2.26931	0.207429	1.00671e-18
CBU_1173	hypothetical protein			0.0586534	0.212603	0.290288	0.530686		0.683064	0.0607474	-4.09164	0.0586534	3.68811e-41		0.221354	-2.23377	0.212603	1.39626e-15		0.314752	-1.78444	0.290288	1.94317e-10		0.556909	-0.914069	0.530686	0.00141328
CBU_1269	acyl-CoA hydrolase			0.05819	0.192112	0.136795	0.180275		0.0517059	0.00451911	-4.10308	0.05819	1.56195e-15		0.0151006	-2.37998	0.192112	9.2547e-13		0.0111498	-2.86992	0.136795	2.82272e-16		0.0141805	-2.47173	0.180275	2.69476e-16
CBU_0562a	hypothetical protein			0.056304	0.157251	0.211067	0.315135		0.503165	0.0422264	-4.15062	0.056304	4.1262e-57		0.119461	-2.66886	0.157251	8.58492e-33		0.165418	-2.24423	0.211067	6.77348e-24		0.243427	-1.66596	0.315135	2.57562e-14
CBU_0959	multidrug resistance transporter	Bcr family		0.0555175	0.109003	0.125154	0.176293		0.149867	0.0125911	-4.17091	0.0555175	1.37927e-34		0.0251386	-3.19756	0.109003	2.88957e-24		0.0295674	-2.99822	0.125154	1.71795e-21		0.0408362	-2.50396	0.176293	5.74097e-16
CBU_0979	lipoprotein			0.0505878	0.147938	0.258928	0.3578		1.65974	0.126328	-4.30507	0.0505878	7.64708e-71		0.377664	-2.75694	0.147938	1.90049e-36		0.679661	-1.94938	0.258928	4.26878e-19		0.914765	-1.48277	0.3578	8.90905e-12
CBU_0915	enhanced entry protein	enhB.1		0.0488313	0.11119	0.105273	0.136946		0.973503	0.0718534	-4.35605	0.0488313	1.97358e-41		0.162831	-3.16891	0.11119	9.04986e-25		0.160569	-3.24779	0.105273	9.43535e-26		0.208644	-2.86832	0.136946	7.27926e-21
CBU_0469	hypothetical protein			0.0461788	0.0285433	0.0668032	0.15288		0.134849	0.00918862	-4.43663	0.0461788	2.53336e-09		0.00569049	-5.13071	0.0285433	1.20237e-13		0.0141913	-3.90394	0.0668032	3.44688e-14		0.0317887	-2.70953	0.15288	3.78804e-14
CBU_0351	hpt domain protein			0.0449471	0.0898225	0.0525775	0.108128		0.0376369	0.00258838	-4.47563	0.0449471	2.33702e-08		0.00525744	-3.47678	0.0898225	1.372e-13		0.0031113	-4.24941	0.0525775	1.44463e-13		0.00616879	-3.20919	0.108128	3.45243e-21
CBU_1762	FAD dependent oxidoreductase			0.0440064	0.138623	0.113762	0.155328		0.014339	0.00095668	-4.50614	0.0440064	1.18127e-17		0.0030075	-2.85077	0.138623	9.12928e-21		0.00256266	-3.13591	0.113762	1.29456e-22		0.0034147	-2.68661	0.155328	8.03279e-25
CBU_0731	hypothetical exported protein			0.0435842	0.0609951	0.170449	0.517583		0.119118	0.00778531	-4.52005	0.0435842	4.73481e-24		0.0108882	-4.03516	0.0609951	6.98457e-28		0.0319359	-2.55259	0.170449	6.88208e-14		0.094073	-0.950137	0.517583	0.00480946
CBU_2079	hypothetical protein			0.0424512	0.120469	0.286527	0.413745		0.129108	0.00832996	-4.55805	0.0424512	5.61834e-22		0.0238049	-3.05326	0.120469	9.61821e-20		0.0582381	-1.80326	0.286527	1.71046e-08		0.0825806	-1.27318	0.413745	4.16603e-05
CBU_1768	hypothetical exported protein			0.0422012	0.0565654	0.078437	0.106946		0.0864904	0.00550461	-4.56657	0.0422012	1.4453e-19		0.00754442	-4.14394	0.0565654	8.83156e-26		0.0108632	-3.67232	0.078437	2.4083e-22		0.0142048	-3.22505	0.106946	1.10624e-22
CBU_1096	fumarate hydratase	fumC		0.0421805	0.102226	0.182156	0.291804		0.150569	0.00965471	-4.56728	0.0421805	1.62171e-59		0.0238949	-3.29017	0.102226	2.14248e-39		0.0436238	-2.45675	0.182156	5.27608e-23		0.0682479	-1.77693	0.291804	5.76158e-13
CBU_0921	hypothetical cytosolic protein			0.0408853	0.0755984	0.102343	0.130038		0.24774	0.0156874	-4.61227	0.0408853	3.03487e-22		0.0292412	-3.7255	0.0755984	9.15789e-22		0.0411898	-3.28852	0.102343	6.09499e-18		0.0515013	-2.94299	0.130038	2.53107e-16
CBU_1847b	hypothetical protein			0.0404884	0.218056	0.429744	0.5603		0.424682	0.0253547	-4.62635	0.0404884	1.11009e-39		0.137527	-2.19723	0.218056	7.89272e-16		0.279187	-1.21845	0.429744	8.77129e-06		0.362326	-0.835729	0.5603	0.00243021
CBU_1404	hypothetical exported protein			0.0404047	0.259979	0.264503	0.449083		0.184373	0.0110532	-4.62933	0.0404047	3.25256e-25		0.0728088	-1.94353	0.259979	1.79048e-11		0.075985	-1.91864	0.264503	3.41419e-11		0.123814	-1.15495	0.449083	3.73209e-05
CBU_0468	exodeoxyribonuclease VII small subunit	xseB		0.0389568	0.0436583	0.0301912	0.0409294		0.133604	0.00744823	-4.68198	0.0389568	3.00649e-12		0.00855754	-4.5176	0.0436583	1.38543e-19		0.00611863	-5.04973	0.0301912	9.34231e-19		0.00824375	-4.61072	0.0409294	3.44656e-36
CBU_0110	hypothetical exported protein			0.0389197	0.132899	0.279145	0.602471		0.398387	0.0234878	-4.68336	0.0389197	3.50989e-44		0.0821133	-2.9116	0.132899	8.78388e-25		0.175036	-1.84091	0.279145	6.56128e-11		0.371454	-0.731036	0.602471	0.0119933
CBU_0711	hypothetical protein			0.038827	0.220749	0.177083	0.170668		0.152173	0.00904188	-4.68679	0.038827	2.84339e-05		0.0517024	-2.17952	0.220749	2.17742e-06		0.0430059	-2.4975	0.177083	3.91267e-07		0.0405408	-2.55074	0.170668	2.35756e-11
CBU_0924	O-methyltransferase			0.0385364	0.0363006	0.0813878	0.137982		0.114492	0.00658604	-4.69763	0.0385364	6.37794e-39		0.00635966	-4.78386	0.0363006	1.80247e-53		0.0145426	-3.61904	0.0813878	1.15404e-38		0.0239972	-2.85745	0.137982	9.89537e-30
CBU_0584	hypothetical protein			0.0384729	0.0847736	0.0566017	0.0868903		0.131314	0.00758751	-4.70001	0.0384729	7.74694e-21		0.0166306	-3.56024	0.0847736	2.79275e-29		0.0114624	-4.14301	0.0566017	1.55437e-31		0.0169561	-3.52466	0.0868903	2.10146e-41
CBU_0956	hypothetical membrane associated protein			0.0378215	0.0788376	0.234129	0.417597		0.0209302	0.00121319	-4.72465	0.0378215	4.80462e-09		0.00257498	-3.66497	0.0788376	6.99416e-15		0.00785913	-2.09462	0.234129	2.66384e-08		0.0136488	-1.25982	0.417597	0.000100742
CBU_1951	hypothetical protein			0.0375536	0.212718	0.109605	0.0935167		0.0746273	0	-4.73491	0.0375536	0.000638191		0.0224628	-2.23299	0.212718	0.0124071		0.0123321	-3.18961	0.109605	0.00337897		0.0094574	-3.41863	0.0935167	1.76665e-05
CBU_1095	hypothetical exported protein			0.0364506	0.0807723	0.106582	0.209857		0.320834	0.017965	-4.77791	0.0364506	8.26089e-37		0.0401315	-3.63	0.0807723	9.73647e-28		0.0545065	-3.22997	0.106582	1.74543e-22		0.105878	-2.25252	0.209857	3.67178e-12
CBU_0193	hypothetical membrane associated protein			0.0356471	0.028444	0.0498217	0.104743		0.063939	0.00348736	-4.81007	0.0356471	1.36112e-26		0.00282306	-5.13573	0.028444	3.60683e-36		0.00501479	-4.32708	0.0498217	1.48012e-29		0.0104718	-3.25508	0.104743	3.31991e-21
CBU_1429	hypothetical membrane spanning protein			0.0356153	0.0591537	0.0574685	0.161484		0.102242	0.00535765	-4.81136	0.0356153	4.5998e-23		0.0091553	-4.07939	0.0591537	1.40188e-25		0.00916012	-4.12108	0.0574685	1.30845e-25		0.0246922	-2.63054	0.161484	5.64911e-14
CBU_0419	polysaccharide deacetylase family			0.0349652	0.0171597	0.0757928	0.276374		0.0317503	0.00165816	-4.83793	0.0349652	8.47677e-15		0.000838781	-5.86483	0.0171597	4.41863e-21		0.00376036	-3.7218	0.0757928	2.01438e-18		0.013291	-1.85531	0.276374	1.2975e-07
CBU_0173	hypothetical membrane spanning protein			0.032937	0.0925248	0.00870259	0.142792		0.00924889	0.000456108	-4.92415	0.032937	0.000205168		0.00130831	-3.43402	0.0925248	9.07899e-06		0	-6.84434	0.00870259	2.10332e-07		0.00203289	-2.80801	0.142792	1.8752e-07
CBU_0087	phosphoglycerol transferase MdoB and related protein-like protein	alkaline phosphatase superfamily		0.0318868	0.0614523	0.128015	0.278382		0.0709695	0.00347134	-4.9709	0.0318868	1.28259e-39		0.00692029	-4.02439	0.0614523	7.70252e-34		0.0146257	-2.96562	0.128015	8.51375e-20		0.0307895	-1.84486	0.278382	1.09381e-08
CBU_0176	endopeptidase	degP.1		0.0284402	0.0470294	0.137273	0.360519		0.112405	0.00488076	-5.13592	0.0284402	1.88117e-30		0.00797217	-4.41029	0.0470294	6.39326e-28		0.0244116	-2.86488	0.137273	3.15871e-13		0.0628289	-1.47185	0.360519	0.000210461
CBU_0053	enhanced entry protein	enhA.1		0.0283664	0.0623054	0.243537	0.566045		0.0989193	0.00431491	-5.13967	0.0283664	2.02782e-29		0.00949867	-4.0045	0.0623054	7.91299e-27		0.038468	-2.03778	0.243537	1.4695e-08		0.0868989	-0.821012	0.566045	0.0269763
CBU_0546	endopeptidase	htpX		0.0254413	0.0725023	0.133924	0.248932		0.23943	0.00923507	-5.29669	0.0254413	1.49457e-56		0.027176	-3.78583	0.0725023	5.46491e-38		0.0506003	-2.90052	0.133924	2.58301e-23		0.092282	-2.00618	0.248932	4.41234e-12
CBU_1950	hypothetical membrane spanning protein			0.0254164	0.0685444	0.157784	0.420777		0.859597	0.033338	-5.2981	0.0254164	8.30876e-51		0.0908366	-3.86682	0.0685444	4.60747e-33		0.21586	-2.66398	0.157784	1.11603e-16		0.556502	-1.24887	0.420777	0.000140788
CBU_1677	hypothetical cytosolic protein			0.0235447	0.0589486	0.102879	0.292102		0.062978	0.00226735	-5.40845	0.0235447	2.46767e-10		0.00569052	-4.0844	0.0589486	2.08034e-14		0.0100024	-3.28098	0.102879	3.07194e-11		0.0283092	-1.77546	0.292102	4.594e-05
CBU_0960	transcriptional regulator			0.0210918	0.0835629	0.0503508	0.104592		0.18923	0.00609111	-5.56717	0.0210918	3.94202e-36		0.0245342	-3.58099	0.0835629	1.09021e-27		0.0151573	-4.31184	0.0503508	2.34324e-36		0.0305676	-3.25715	0.104592	3.7783e-25
CBU_0555	hypothetical protein			0.020459	0.0119706	0.0546242	0.20345		0.331407	0.00993151	-5.61112	0.020459	1.24032e-12		0.00633568	-6.38436	0.0119706	6.91889e-18		0.0280731	-4.19432	0.0546242	4.55439e-16		0.100063	-2.29725	0.20345	1.82177e-07
CBU_1272	hypothetical protein			0.019763	0.187793	0.254484	0.418274		6.92525	0.212123	-5.66105	0.019763	1.99729e-34		2.01905	-2.41278	0.187793	3.75408e-10		2.84711	-1.97436	0.254484	3.57052e-07		4.53488	-1.25748	0.418274	0.00138767
CBU_1196	ATP-dependent clp protease ATP-binding subunit	clpA		0.0197215	0.0263678	0.133212	0.300465		0.088721	0.00259845	-5.66408	0.0197215	6.48156e-64		0.0035509	-5.24508	0.0263678	8.69263e-73		0.0183017	-2.9082	0.133212	4.0246e-27		0.0404117	-1.73473	0.300465	8.90218e-11
CBU_1332	hypothetical cytosolic protein			0.0188182	0.0186753	0.0194489	0.072947		0.0705964	0	-5.73172	0.0188182	1.80349e-05		0.00186475	-5.74273	0.0186753	2.02554e-05		0.00209314	-5.68417	0.0194489	2.47394e-05		0.00811593	-3.77701	0.072947	1.43749e-08
CBU_0943	rhodanese-related sulfurtransferase			0.0180937	0.0747797	0.146664	0.407682		0.0662285	0.00182445	-5.78837	0.0180937	5.17123e-12		0.00729492	-3.74121	0.0747797	1.39626e-15		0.0148231	-2.76942	0.146664	2.23709e-10		0.0404905	-1.29448	0.407682	0.00166799
CBU_0089a	hypothetical protein			0.0178438	0.0703474	0.158744	0.279045		2.09834	0.0556025	-5.80843	0.0178438	2.44567e-70		0.219112	-3.82936	0.0703474	3.84235e-39		0.511724	-2.65523	0.158744	1.00099e-19		0.891911	-1.84143	0.279045	3.41152e-10
CBU_1280a	hypothetical protein			0.0158382	0.0573196	0.223822	0.485402		1.91412	0.0457384	-5.98044	0.0158382	2.41346e-56		0.16821	-4.12483	0.0573196	1.94791e-42		0.667894	-2.15958	0.223822	2.68449e-13		1.43617	-1.04275	0.485402	0.000546208
CBU_0470	purine/pyrimidine phosphoribosyl transferase			0.0154543	0.0461704	0.0628252	0.152887		0.16831	0.00396765	-6.01585	0.0154543	2.49836e-37		0.0118499	-4.43689	0.0461704	5.70817e-37		0.0167436	-3.99251	0.0628252	3.3989e-31		0.0398683	-2.70946	0.152887	8.84921e-17
CBU_0206	hypothetical membrane spanning protein			0.0137997	0.0274163	0.13674	0.410744		0.622915	0.0129438	-6.17922	0.0137997	2.24785e-47		0.0261086	-5.18882	0.0274163	1.12744e-52		0.134572	-2.87049	0.13674	8.25559e-20		0.390056	-1.28369	0.410744	5.25019e-05
CBU_1933	hypothetical DNA-binding protein			0.013741	0.0292136	0.0894666	0.22581		0.0273037	0.000532088	-6.18537	0.013741	2.88141e-11		0.00121445	-5.09722	0.0292136	1.54266e-21		0.0038158	-3.48251	0.0894666	1.50346e-16		0.00931085	-2.14682	0.22581	2.02466e-09
CBU_0020	ribosome-associated factor Y			0.0114003	0.0296444	0.0542761	0.196818		0.145359	0.0025596	-6.45479	0.0114003	1.76857e-23		0.00662037	-5.0761	0.0296444	2.3209e-30		0.0127033	-4.20354	0.0542761	1.02601e-23		0.0449618	-2.34506	0.196818	1.91929e-09
CBU_1681	hypothetical exported protein			0.0109341	0.0658628	0.133534	0.35901		0.300096	0.00514662	-6.51502	0.0109341	1.82093e-20		0.0308612	-3.92439	0.0658628	3.09799e-22		0.0642167	-2.90472	0.133534	7.30433e-14		0.166518	-1.4779	0.35901	9.86777e-05
CBU_1516	hypothetical protein			0.0107604	0.102675	0.122694	0.255514		0.150183	0.00245398	-6.53812	0.0107604	9.83332e-09		0.0237678	-3.28384	0.102675	1.89926e-11		0.0290564	-3.02686	0.122694	3.03231e-10		0.0609618	-1.96852	0.255514	7.68045e-06
CBU_0545	LemA	lemA		0.00985631	0.0507118	0.0744516	0.149096		0.154129	0.00233291	-6.66474	0.00985631	9.08499e-27		0.011897	-4.30153	0.0507118	1.50864e-39		0.0178995	-3.74755	0.0744516	2.3265e-32		0.0355655	-2.74569	0.149096	1.16444e-21
CBU_2071	hypothetical membrane spanning protein			0.00960584	0.0347536	0.0704425	0.295541		0.0715639	0.00103511	-6.70187	0.00960584	1.94404e-12		0.0039549	-4.84669	0.0347536	7.81537e-21		0.0079178	-3.82741	0.0704425	4.20269e-16		0.032026	-1.75857	0.295541	3.75066e-05
CBU_1394	enhanced entry protein	enhA.5		0.00951264	0.00780923	0.140008	0.516187		0.234007	0.00354373	-6.71594	0.00951264	9.58846e-28		0.00289622	-7.0006	0.00780923	1.85531e-36		0.0545675	-2.83642	0.140008	7.53093e-10		0.192914	-0.954034	0.516187	0.0490073
CBU_0181a	hypothetical protein			0.0088105	0.00718609	0.0116527	0.0213282		0.416524	0.00584861	-6.82656	0.0088105	9.02107e-18		0.00491363	-7.12058	0.00718609	1.49197e-25		0.00816227	-6.4232	0.0116527	1.64518e-26		0.0144701	-5.55109	0.0213282	5.06268e-32
CBU_1152	anthranilate synthase component I	trpE		0.00828236	0.00414417	0.00440176	0.00122116		0.286204	0.00351215	-6.91574	0.00828236	1.26665e-106		0.00177015	-7.9147	0.00414417	2.95748e-141		0.00195525	-7.8277	0.00440176	4.84651e-139		0.00051429	-9.67753	0.00122116	5.48815e-207
CBU_1561	hypothetical membrane spanning protein			0.00773523	0.0115356	0.0247056	0.07235		0.21697	0.00256542	-7.01434	0.00773523	5.15812e-35		0.00377254	-6.43777	0.0115356	5.49974e-43		0.00862536	-5.33902	0.0247056	1.0486e-33		0.0241583	-3.78886	0.07235	1.07848e-19
CBU_1170	hypothetical membrane associated protein			0.00694403	0.0299877	0.114118	0.388619		1.26688	0.0136547	-7.17001	0.00694403	3.47441e-25		0.0590324	-5.05948	0.0299877	5.05856e-29		0.233425	-3.13141	0.114118	1.87154e-13		0.76589	-1.36357	0.388619	0.0015312
CBU_0571	hypothetical exported protein			0.0060476	0.0650715	0.0225777	0.0746757		0.0315298	0	-7.36942	0.0060476	9.04549e-09		0.00288371	-3.94183	0.0650715	1.25011e-11		0.00105644	-5.46896	0.0225777	8.43565e-11		0.00349255	-3.74322	0.0746757	7.5971e-17
CBU_0318	enhanced entry protein	enhA.2		0.00526464	0.015319	0.157182	0.474055		0.654971	0.00528198	-7.56945	0.00526464	1.80933e-56		0.0155174	-6.02854	0.015319	4.79894e-55		0.164117	-2.66949	0.157182	7.19269e-13		0.475922	-1.07687	0.474055	0.00537173
CBU_1136	enhanced entry protein enhC	tetratricopeptide repeat family		0.00432853	0.0114827	0.0446504	0.0961559		0.100554	0.000661064	-7.85191	0.00432853	8.80344e-56		0.00178978	-6.4444	0.0114827	5.23515e-75		0.0070297	-4.48518	0.0446504	7.54947e-44		0.0149261	-3.37848	0.0961559	6.34299e-27
CBU_0719	hypothetical protein			0.00422202	0.0337754	0.0707771	0.189302		0.484587	0.00312178	-7.88785	0.00422202	7.67317e-28		0.024641	-4.88788	0.0337754	4.11779e-48		0.0536882	-3.82057	0.0707771	1.72948e-33		0.141447	-2.40124	0.189302	1.1664e-15
CBU_1932	hypothetical protein			0.00368239	0.0266184	0.204027	0.520214		1.51435	0.00837144	-8.08514	0.00368239	1.18572e-21		0.0624334	-5.23143	0.0266184	8.38162e-31		0.48074	-2.29317	0.204027	6.34094e-08		1.20263	-0.942822	0.520214	0.0322315
CBU_1331	CBS domain containing protein			0.00351091	0.00974518	0.0241183	0.0499049		0.103414	0.000492445	-8.15394	0.00351091	2.11316e-10		0.00150378	-6.6811	0.00974518	4.5571e-20		0.0039583	-5.37373	0.0241183	1.13374e-21		0.00796089	-4.32468	0.0499049	6.44231e-24
CBU_0980	lipoprotein			0.00245669	0.0290129	0.222689	0.616363		2.58737	0.00942683	-8.66907	0.00245669	9.30186e-59		0.114277	-5.10716	0.0290129	2.35084e-58		0.895922	-2.1669	0.222689	3.08332e-12		2.39851	-0.698149	0.616363	0.0335784
CBU_1267a	ScvA	scvA		0.00210764	0.00867322	0.0320285	0.0733716		14.1945	0.0474662	-8.89016	0.00210764	3.51598e-17		0.187455	-6.84922	0.00867322	6.05231e-18		0.721476	-4.9645	0.0320285	1.25287e-10		1.64782	-3.76863	0.0733716	9.44234e-07
CBU_0925	membrane-bound lytic murein transglycosylase B			0.00193793	0.0097151	0.0496029	0.141219		0.297809	0.000866142	-9.01127	0.00193793	6.99097e-39		0.00443838	-6.68556	0.0097151	1.69508e-51		0.0232161	-4.33343	0.0496029	2.92017e-25		0.0642857	-2.82399	0.141219	9.94792e-12
CBU_0718	hypothetical membrane associated protein			0.00176966	0.0180017	0.0823548	0.210324		2.10144	0.0055794	-9.14231	0.00176966	8.29118e-37		0.0565506	-5.79573	0.0180017	7.10008e-43		0.265016	-3.602	0.0823548	1.39071e-18		0.670991	-2.24931	0.210324	4.57741e-08
CBU_1138	enhanced entry protein	enhA.4		0.0013855	0.0123744	0.112932	0.341529		0.285325	0.000600536	-9.49537	0.0013855	5.82038e-24		0.00560267	-6.3365	0.0123744	6.27583e-47		0.0522151	-3.14647	0.112932	6.51426e-15		0.1542	-1.54992	0.341529	0.000157071
CBU_1137	enhanced entry protein	enhB.2		0.000660787	0.0011512	0.053701	0.120325		0.212646	0	-10.5635	0.000660787	5.95912e-17		0.000401307	-9.76264	0.0011512	1.44826e-18		0.0181593	-4.21891	0.053701	2.3084e-26		0.040253	-3.055	0.120325	1.60365e-16
CBU_1758a	transposase			1.97935e-07	0.0617857	0.486774	0.498118		0.0539271	7.37e-08	-22.2685	1.97935e-07	6.53122e-27		0.00448719	-4.01658	0.0617857	0.0278556		0.0402697	-1.03868	0.486774	0.622282		0.0418899	-1.00544	0.498118	0.625635

## Sheet: S3.B. 2d
Supplementary Table S3.B. List of genes significantly upregulated or significantly downregulated at 2 days post-infection.
Locus tag	Name	Symbol		Change in expression vs in vitro					C. burnetii in vitro	C. b u r n e t i i i n G. m e l l o n e l l a 1 - d a y p. i.					C. b u r n e t i i i n G. m e l l o n e l l a 2 - d a y p. i.					C. b u r n e t i i i n G. m e l l o n e l l a 3 - d a y p. i.					C. b u r n e t i i i n G. m e l l o n e l l a 4 - d a y p. i.
				1d	2d	3d	4d		Total relative abundance	Total relative abundance	Change in expression vs in vitro				Total relative abundance	Change in expression vs in vitro				Total relative abundance	Change in expression vs in vitro				Total relative abundance	Change in expression vs in vitro
				fold change	fold change	fold change	fold change				log2 fold change	fold change	padj	25 most significantly upregulated		log2 fold change	fold change	padj	25 most significantly upregulated		log2 fold change	fold change	padj	25 most significantly upregulated		log2 fold change	fold change	padj	25 most significantly upregulated
CBU_1477	peroxiredoxin			5.77579	250.537	206.04	359.221		0.00104748	0.00882929	2.53002	5.77579	7.82889e-08		0.387119	7.96888	250.537	3.2795e-98	1	0.323944	7.68678	206.04	2.10499e-91	2	0.561141	8.48873	359.221	4.91531e-112	1		Color code	Fold change
CBU_0006a	hypothetical protein			153.194	243.493	284.122	86.1897		0.000220738	0.0547782	7.25922	153.194	3.61849e-10	2	0.0901657	7.92774	243.493	5.03651e-12	2	0.107102	8.15037	284.122	1.17622e-12	1	0.0309252	6.42944	86.1897	2.89172e-08	3			Significantly upregulated
CBU_0037a	hypothetical protein			127.757	196.36	63.4778	42.346		0	0.00495035	6.99725	127.757	0.000277009	3	0.00785451	7.61736	196.36	8.56048e-06	3	0.00262237	5.98818	63.4778	0.00237111	5	0.00175458	5.40415	42.346	0.0025662	4			Upregulated
CBU_0074	hypothetical protein			39.637	90.2814	39.6589	14.5876		0.000110881	0.00643407	5.30878	39.637	4.71572e-06	14	0.0144582	6.49636	90.2814	6.52127e-12	4	0.00689655	5.30957	39.6589	2.95957e-07	7	0.00246069	3.86667	14.5876	0.000178794	9			Non-regulated
CBU_1478	peroxiredoxin reductase (NAD(P)H)	ahpD		6.31301	84.5859	77.7793	113.822		0.000432143	0.00389145	2.65833	6.31301	0.000902689		0.0525681	6.40234	84.5859	6.42038e-22	5	0.0493092	6.28131	77.7793	4.66526e-21	4	0.0732144	6.83063	113.822	6.70311e-25	2			Downregulated
CBU_2003a	hypothetical protein			432.691	68.6321	84.3899	7.01113		0.000130586	0.0878717	8.75719	432.691	6.91199e-13	1	0.0135197	6.10081	68.6321	5.8986e-06	6	0.0176286	6.399	84.3899	1.38265e-06	3	0.00151087	2.80965	7.01113	0.100969				Significantly downregulated
CBU_0627	hypothetical protein			126.166	68.3398	61.2247	12.6686		0.000478696	0.0902662	6.97918	126.166	1.64969e-14	4	0.0490081	6.09465	68.3398	2.09238e-11	7	0.0460217	5.93604	61.2247	1.38305e-10	6	0.00931194	3.66319	12.6686	0.000189337	13		Significance: at least 2 -fold difference in expression and p<0.05
CBU_1581	hypothetical protein			87.803	54.7118	12.0563	38.6128		0.000178416	0.0237426	6.4562	87.803	4.41018e-05	7	0.0162536	5.77378	54.7118	0.000221	8	0.00308462	3.59171	12.0563	0.0698302		0.010438	5.27101	38.6128	0.000377202	5		Non-regulated: 0.95 - 1.05 -fold difference in expression
CBU_1472	hypothetical protein			94.0826	34.5671	21.0115	6.35233		0.00165245	0.221404	6.55586	94.0826	2.38212e-93	6	0.0828899	5.11133	34.5671	4.95943e-53	9	0.0522818	4.3931	21.0115	3.58388e-34	14	0.0155714	2.66729	6.35233	2.83789e-13
CBU_0981	hypothetical protein			43.6144	34.1372	33.9446	1.65231		0.000367955	0.0244181	5.44673	43.6144	0.0053446	12	0.0188038	5.09327	34.1372	0.00631454	10	0.0196308	5.08511	33.9446	0.00705073	9	0	0.724483	1.65231	0.764719			Color code	Relative abundance (%)
CBU_1004	biotin synthesis protein	bioC.2		41.3126	30.9414	25.5813	11.756		0.000127525	0.00785177	5.36851	41.3126	1.73229e-27	13	0.00594734	4.95147	30.9414	4.7702e-26	11	0.00514702	4.67702	25.5813	7.04586e-22	12	0.00237023	3.55533	11.756	2.29566e-14	14			0-0.01
CBU_1008	adenosylmethionine-8-amino-7-oxononanoate aminotransferase	bioA		34.5502	30.4257	28.6018	15.9124		9.13606e-05	0.00474176	5.11062	34.5502	6.44618e-29	16	0.00426014	4.92722	30.4257	1.10553e-29	12	0.0040783	4.83804	28.6018	4.00047e-28	11	0.00232448	3.99208	15.9124	5.76115e-21	6			0.01-0.02
CBU_0537	hypothetical cytosolic protein			85.6704	29.7434	38.315	8.88028		0.00362211	0.444996	6.42072	85.6704	7.07006e-81	8	0.15518	4.8945	29.7434	1.19914e-44	13	0.209353	5.25984	38.315	1.90961e-53	8	0.0478202	3.15061	8.88028	5.36946e-19				0.02-0.03
CBU_2001	hypothetical protein			43.9445	27.2444	8.49663	3.88095		0.00023514	0.0157765	5.45761	43.9445	1.46783e-06	11	0.00970263	4.76789	27.2444	2.11335e-05	14	0.00320097	3.08689	8.49663	0.0388941		0.00148261	1.95641	3.88095	0.155126				0.03-0.04
CBU_1006	8-amino-7-oxononanoate synthase	bioF		17.0806	19.3541	21.157	9.64376		0.000472301	0.0120945	4.09429	17.0806	8.13695e-42		0.0140524	4.27457	19.3541	8.72786e-53	15	0.0157193	4.40306	21.157	4.09288e-56	13	0.00716756	3.2696	9.64376	9.58764e-33	23			0.04-0.05
CBU_0805	hypothetical protein			20.7333	19.0711	29.4063	11.1058		0.0010474	0.0343319	4.37387	20.7333	3.41391e-05		0.0308834	4.25331	19.0711	3.73322e-06	16	0.0492228	4.87805	29.4063	1.84192e-08	10	0.0185943	3.47324	11.1058	4.42889e-05	16			0.05-0.06
CBU_1007	biotin synthase	bioB		8.33995	18.6622	14.75	9.81746		0.00043694	0.00549242	3.06004	8.33995	1.6738e-13		0.0127543	4.22205	18.6622	1.82867e-33	17	0.0101539	3.88265	14.75	1.95465e-27	21	0.0067488	3.29535	9.81746	1.18308e-21	21			0.06-0.07
CBU_0806	hypothetical protein			11.1734	16.9944	15.2703	2.46461		0.00104796	0.0178892	3.482	11.1734	0.0160015		0.0271091	4.08699	16.9944	0.000232464	18	0.0252701	3.93266	15.2703	0.000680137	19	0.00379919	1.30136	2.46461	0.363356				0.07-0.08
CBU_1323a	hypothetical cytosolic protein			50.037	16.866	18.9412	4.81508		0.0149667	1.09491	5.64492	50.037	2.05239e-74	10	0.380288	4.07605	16.866	1.56264e-36	19	0.433772	4.24345	18.9412	1.83349e-39	16	0.107229	2.26756	4.81508	1.06695e-11				0.08-0.09
CBU_0434	hypothetical cytosolic protein			38.5842	15.1649	19.7561	6.08346		0.0061501	0.340173	5.26994	38.5842	1.93312e-45	15	0.138176	3.92266	15.1649	1.25267e-23	20	0.188433	4.30423	19.7561	2.95649e-30	15	0.0556738	2.60489	6.08346	5.68374e-12				0.09-0.1
CBU_1894	hypothetical cytosolic protein			21.4254	14.749	13.4463	3.58097		0.0142469	0.455493	4.42125	21.4254	1.11448e-55	24	0.320533	3.88254	14.749	1.21104e-44	21	0.30108	3.74913	13.4463	3.36118e-41		0.0780645	1.84035	3.58097	1.28912e-10				0.1-0.5
CBU_0110a	hypothetical protein			20.9898	14.4489	8.59085	2.80394		1.08405	34.0167	4.39161	20.9898	3.27723e-53	25	23.7116	3.85289	14.4489	4.85586e-41	22	14.463	3.1028	8.59085	6.96766e-27		4.60488	1.48745	2.80394	4.81592e-07				0.5-10
CBU_1841	peptidyl-tRNA hydrolase	pth		24.3902	13.9841	13.8635	14.6559		0.00183829	0.0629395	4.60823	24.3902	2.97511e-72	21	0.0365961	3.80571	13.9841	2.03575e-50	23	0.0376554	3.79322	13.8635	9.98044e-50	25	0.0393664	3.87341	14.6559	6.40481e-57	8			10<
CBU_1824	hypothetical protein			9.80016	13.7098	5.0083	0.686362		0.000101993	0.00146241	3.29281	9.80016	0.125136		0.00215778	3.77714	13.7098	0.048153	24	0.000791998	2.32432	5.0083	0.302997		0	-0.542959	0.686362	0.820366
CBU_2007	hypothetical protein			13.0986	12.7766	18.5098	13.7756		0.00368366	0.0704472	3.71135	13.0986	2.85447e-97		0.0699314	3.67543	12.7766	1.69077e-103	25	0.105401	4.21021	18.5098	4.84651e-139	17	0.0764734	3.78404	13.7756	1.00839e-116	10
CBU_1005	carboxylesterase	bioH		12.6204	12.5222	12.6884	7.62691		0.00038052	0.00708062	3.65769	12.6204	1.40903e-13		0.00691318	3.64642	12.5222	6.57703e-17		0.00746748	3.66544	12.6884	8.87668e-17		0.00450092	2.9311	7.62691	8.03097e-13
CBU_1685	hypothetical protein			14.4054	12.3827	7.87533	6.8952		0.000128144	0.00257891	3.84854	14.4054	3.31193e-09		0.00223722	3.63025	12.3827	1.26168e-09		0.00150752	2.97734	7.87533	5.2343e-06		0.00123605	2.78559	6.8952	1.06494e-06
CBU_1894a	hypothetical cytosolic protein			19.3307	12.2414	8.16904	2.28617		0.0077802	0.228613	4.27282	19.3307	1.54653e-30		0.147472	3.61369	12.2414	2.73244e-23		0.101959	3.03017	8.16904	4.82674e-15		0.0279915	1.19293	2.28617	0.00357837
CBU_1463	hypothetical protein			23.7663	11.7193	9.32689	8.9773		0.0559642	1.8366	4.57084	23.7663	2.52265e-69	22	0.923773	3.55081	11.7193	4.86295e-42		0.76048	3.2214	9.32689	2.43944e-34		0.716479	3.16628	8.9773	2.82532e-34	25
CBU_0678	D-glycero-D-manno-heptose-1-phosphate adenylyltransferase			10.928	11.5755	16.7072	14.7016		0.00235062	0.036583	3.44995	10.928	5.40184e-72		0.0400181	3.533	11.5755	4.57303e-81		0.0590678	4.0624	16.7072	3.32274e-109	18	0.0511135	3.8779	14.7016	4.87169e-103	7
CBU_1145	hypothetical protein			7.86685	10.9737	14.8013	3.16719		0.00354314	0.0439904	2.97579	7.86685	0.00115419		0.0625315	3.45598	10.9737	1.765e-06		0.0862129	3.88765	14.8013	2.76441e-08	20	0.0181109	1.6632	3.16719	0.0308946
CBUA0022	hypothetical protein			32.6743	10.6046	11.1841	4.70245		0.000226905	0.0107317	5.03008	32.6743	1.24941e-12	17	0.00360384	3.40661	10.6046	1.49912e-05		0.00378983	3.48338	11.1841	9.15188e-06		0.00163061	2.23341	4.70245	0.00297889
CBU_0911	hypothetical protein			25.2215	10.3433	9.57288	1.74728		0.00136952	0.0506438	4.65658	25.2215	2.92188e-11	20	0.0211757	3.37062	10.3433	6.11276e-06		0.020613	3.25895	9.57288	2.2703e-05		0.00365193	0.80511	1.74728	0.418294
CBU_0516	hypothetical protein			8.10113	10.243	14.3814	5.83058		0.003029	0.0368192	3.01812	8.10113	0.00124672		0.0476769	3.35656	10.243	1.16196e-05		0.0676736	3.84614	14.3814	1.26818e-07	23	0.0273127	2.54364	5.83058	0.000392514
CBU_0677	NAD dependent epimerase/dehydratase family			9.28059	10.0501	12.5573	12.6938		0.0034401	0.0462294	3.21422	9.28059	2.68733e-45		0.0523048	3.32914	10.0501	1.69508e-51		0.0658531	3.65046	12.5573	3.15676e-62		0.0655323	3.66605	12.6938	5.46202e-65	12
CBU_0228	LSU ribosomal protein L10P	rplJ		13.0254	9.9958	11.7584	11.4423		0.010787	0.198633	3.70325	13.0254	7.11654e-66		0.155794	3.32132	9.9958	3.63641e-54		0.189981	3.55562	11.7584	3.15676e-62		0.181014	3.5163	11.4423	1.00249e-62	15
CBU_0008	hypothetical protein			54.1593	9.95116	6.4333	0.480978		0.000248312	0.0194937	5.75914	54.1593	4.73544e-09	9	0.00406465	3.31486	9.95116	0.00787951		0.00254817	2.68556	6.4333	0.0636055		0	-1.05596	0.480978	0.548637
CBU_0494	malonyl-CoA-[acyl-carrier-protein] transacylase	fabD		16.5141	9.78728	9.97164	8.21249		0.00356907	0.0858	4.04562	16.5141	1.43489e-123		0.0515384	3.29091	9.78728	6.52412e-84		0.0548883	3.31783	9.97164	4.09855e-85		0.0442223	3.03782	8.21249	3.55968e-77
CBU_0826	transcriptional activator	rfaH		15.3318	9.74245	10.1229	8.66528		0.000714879	0.0161511	3.93846	15.3318	8.55568e-28		0.0106281	3.28428	9.74245	3.36126e-21		0.0111939	3.33955	10.1229	8.62238e-22		0.00950754	3.11525	8.66528	1.0801e-23
CBU_2011	ATP-dependent endopeptidase hsl proteolytic subunit	hslV		15.5291	9.68905	6.14903	7.67757		0.00624737	0.140947	3.9569	15.5291	2.42899e-40		0.0876595	3.27635	9.68905	3.97146e-28		0.0588903	2.62036	6.14903	5.35504e-18		0.0713306	2.94065	7.67757	2.84477e-23
CBU_0230	hypothetical protein			6.33988	9.44349	14.537	13.7376		0.0081299	0.0759825	2.66445	6.33988	1.11644e-06		0.113766	3.23932	9.44349	6.60452e-16		0.179968	3.86166	14.537	1.76169e-25	22	0.167737	3.78005	13.7376	2.57589e-31	11
CBU_0259	hypothetical protein			9.1777	9.40596	7.13833	7.11559		0.0266347	0.360841	3.19813	9.1777	3.9507e-19		0.376821	3.23358	9.40596	1.0961e-26		0.29454	2.83559	7.13833	1.20393e-17		0.289313	2.83098	7.11559	5.45653e-25
CBU_0237	SSU ribosomal protein S10P	rpsJ		17.2271	9.36884	9.86957	8.8667		0.00876376	0.215327	4.10661	17.2271	1.80069e-79		0.118114	3.22787	9.36884	8.58896e-50		0.130023	3.30299	9.86957	3.66178e-52		0.115589	3.1484	8.8667	3.84916e-51
CBU_0672	hypothetical protein			10.5846	9.08623	7.08409	4.87653		0.000516278	0.00799897	3.4039	10.5846	4.65149e-24		0.00687278	3.18368	9.08623	2.80526e-23		0.00569538	2.82458	7.08409	1.30454e-17		0.00383401	2.28585	4.87653	3.13393e-13
CBU_1426	hypothetical protein			29.0028	8.73801	9.20594	4.55052		0.000867152	0.0388565	4.85812	29.0028	3.78887e-05	18	0.0120685	3.1273	8.73801	0.0214264		0.0131978	3.20256	9.20594	0.0184491		0.00629484	2.18603	4.55052	0.081748
CBU_0465	hypothetical protein			21.7514	8.72313	2.44039	4.59457		0.00307707	0.0984047	4.44304	21.7514	9.61845e-09	23	0.0392713	3.12485	8.72313	0.000125688		0.0129358	1.28711	2.44039	0.355469		0.0212044	2.19993	4.59457	0.00360942
CBU_0229	LSU ribosomal protein L12P (L7/L12)	rplL		10.6358	8.42865	10.9839	10.8199		0.00932853	0.14123	3.41086	10.6358	1.64633e-43		0.113784	3.0753	8.42865	4.03248e-37		0.153205	3.45732	10.9839	2.0926e-47		0.15145	3.43562	10.8199	5.14159e-49	17
CBU_0221b	protein translation elongation factor Tu (EF-TU)			12.7615	8.38801	8.84664	9.74191		0.00570341	0.10089	3.67372	12.7615	3.37551e-40		0.0688186	3.06833	8.38801	1.84156e-28		0.0740834	3.14513	8.84664	8.73106e-30		0.0794925	3.28421	9.74191	6.88158e-33	22
CBU_0226	LSU ribosomal protein L11P	rplK		9.57622	8.31857	9.24835	9.95476		0.00572349	0.0780181	3.25946	9.57622	4.45194e-52		0.0694178	3.05634	8.31857	8.75871e-51		0.0793539	3.2092	9.24835	2.25364e-56		0.0842541	3.31539	9.95476	4.31421e-67	20
CBU_0676	UDP-glucose 4-epimerase			8.56011	8.07463	8.58747	10.0245		0.00667267	0.0771641	3.09763	8.56011	3.46059e-17		0.074474	3.0134	8.07463	1.84619e-16		0.0808296	3.10223	8.58747	2.43253e-17		0.0936027	3.32546	10.0245	5.36399e-20	19
CBU_0239	LSU ribosomal protein L1E (= L4P)	rplD		11.7033	7.94619	9.6803	10.2947		0.00389789	0.0662144	3.54885	11.7033	1.5613e-77		0.0457262	2.99026	7.94619	6.02629e-59		0.0577655	3.27505	9.6803	2.25901e-72		0.0602077	3.36383	10.2947	1.00571e-86	18
CBU_0037	3-hydroxydecanoyl-[acyl-carrier-protein] dehydratase	fabA		10.1619	7.89153	6.11866	4.68224		0.00236389	0.0352734	3.3451	10.1619	1.86702e-45		0.0276657	2.98031	7.89153	5.81146e-40		0.0225214	2.61322	6.11866	4.79367e-29		0.0167566	2.2272	4.68224	6.84764e-25
CBU_0221a	hypothetical protein			9.40095	7.73312	6.75259	6.49001		0.0260318	0.342468	3.23281	9.40095	4.22233e-15		0.291773	2.95105	7.73312	4.56668e-14		0.259248	2.75544	6.75259	4.90668e-12		0.240303	2.69822	6.49001	2.18583e-13
CBU_1285	multidrug resistance protein B			8.71703	7.63644	3.88472	2.53834		0.00169035	0.0221328	3.12384	8.71703	1.18378e-15		0.0189277	2.9329	7.63644	3.33726e-14		0.0104739	1.95781	3.88472	1.07311e-06		0.00667152	1.34389	2.53834	0.000774461
CBU_0246	LSU ribosomal protein L29P	rpmC		5.5832	7.19248	6.53389	5.03293		0.00840126	0.0669573	2.48109	5.5832	9.64705e-11		0.0866565	2.84649	7.19248	8.38476e-19		0.0823124	2.70794	6.53389	1.00281e-16		0.0632206	2.3314	5.03293	3.99542e-15
CBU_0825	nucleotide-sugar aminotransferase			13.0439	7.18724	5.48912	5.80203		0.00304234	0.0549774	3.7053	13.0439	3.27245e-39		0.0309605	2.84544	7.18724	1.19946e-23		0.0242514	2.45658	5.48912	1.52307e-17		0.0253021	2.53656	5.80203	1.55075e-19
CBU_1806	hypothetical protein			3.92208	7.08086	1.97648	0.811943		0.000488854	0.00276286	1.97162	3.92208	0.0943627		0.00504687	2.82392	7.08086	0.000785436		0.00145309	0.982932	1.97648	0.447709		0.000661947	-0.30055	0.811943	0.805802
CBU_1842	GTP-binding protein	probable translation factor		9.93196	7.08032	8.3683	6.94734		0.00060798	0.0088805	3.31208	9.93196	1.04355e-32		0.00647897	2.82381	7.08032	6.14725e-27		0.00789767	3.06493	8.3683	1.63106e-32		0.00649326	2.79646	6.94734	1.10626e-32
CBU_0227	LSU ribosomal protein L1P	rplA		7.07634	6.96179	8.89247	9.28842		0.00476771	0.0475653	2.823	7.07634	4.37666e-29		0.0483339	2.79946	6.96179	1.10633e-30		0.0627813	3.15258	8.89247	4.31536e-39		0.0648915	3.21543	9.28842	1.45296e-42	24
CBU_1476	hydrogen peroxide-inducible genes activator	oxyR		0.66824	6.88976	2.7644	3.82814		0.00373575	0.00364332	-0.581562	0.66824	0.249787		0.037416	2.78445	6.88976	1.89643e-15		0.0156499	1.46697	2.7644	7.17455e-05		0.0213516	1.93665	3.82814	3.89324e-08
CBU_1919	hypothetical cytosolic protein			5.71752	6.87642	5.55718	5.03813		0.015208	0.124288	2.51539	5.71752	1.35585e-14		0.151304	2.78166	6.87642	3.29743e-24		0.126938	2.47435	5.55718	3.59975e-18		0.112495	2.33289	5.03813	5.50604e-21
CBU_1849	hypothetical protein			6.56626	6.87489	3.33138	2.44347		0.00151623	0.0144855	2.71507	6.56626	0.000453765		0.0152283	2.78134	6.87489	2.25856e-05		0.0076886	1.73612	3.33138	0.0325999		0.00579731	1.28893	2.44347	0.0553675
CBU_0257	LSU ribosomal protein L15P	rplO		8.27798	6.8321	7.50123	6.89915		0.0222557	0.271254	3.04928	8.27798	7.77409e-62		0.225979	2.77233	6.8321	3.33444e-53		0.260101	2.90713	7.50123	1.24787e-58		0.233395	2.78642	6.89915	2.22808e-56
CBU_1014	hypothetical membrane associated protein			2.21029	6.78366	3.25877	1.84257		0.000749096	0.00222408	1.14424	2.21029	0.497717		0.00719798	2.76206	6.78366	0.00932272		0.0036695	1.70433	3.25877	0.197231		0.00213652	0.881721	1.84257	0.45669
CBU_1971	hypothetical protein			2.13283	6.77045	3.52715	3.69591		0.00488751	0.0149116	1.09277	2.13283	0.229624		0.0486302	2.75925	6.77045	1.98785e-09		0.0264135	1.8185	3.52715	0.00115471		0.0267474	1.88593	3.69591	6.78693e-06
CBU_1825	hypothetical protein			19.9071	6.6526	4.66134	1.599		0.000234052	0.00744273	4.31521	19.9071	4.25785e-06		0.00261813	2.73392	6.6526	0.00750142		0.00177629	2.22074	4.66134	0.0491996		0.000645311	0.677168	1.599	0.573916
CBU_1675a	hypothetical cytosolic protein			6.66821	6.65174	3.93049	0.789889		0.00230646	0.0236486	2.7373	6.66821	0.00166615		0.0237214	2.73373	6.65174	0.000271807		0.014679	1.97471	3.93049	0.0228121		0.00266479	-0.340279	0.789889	0.754578
CBU_1740	hypothetical protein			4.32879	6.53775	4.61511	2.76171		0.00736948	0.0459957	2.11396	4.32879	6.17875e-05		0.070456	2.70879	6.53775	2.48171e-11		0.0518623	2.20636	4.61511	4.58505e-07		0.0309815	1.46556	2.76171	0.000222727
CBU_0249	LSU ribosomal protein L24P	rplX		7.86089	6.5346	8.11419	7.10244		0.00845024	0.0955234	2.97469	7.86089	4.77968e-30		0.0801394	2.7081	6.5346	1.63366e-27		0.103966	3.02045	8.11419	1.02526e-34		0.0905824	2.82832	7.10244	1.86111e-33
CBU_0240	LSU ribosomal protein L23P	rplW		8.03706	6.43291	5.43286	5.92659		0.00685308	0.0783702	3.00667	8.03706	1.19841e-21		0.064942	2.68547	6.43291	4.34462e-19		0.0554783	2.44171	5.43286	2.13006e-15		0.0606448	2.5672	5.92659	1.14642e-19
CBU_0274a	hypothetical protein			4.0999	6.40802	9.20417	5.09749		0.00617004	0.0380365	2.03559	4.0999	0.00139786		0.0598169	2.67988	6.40802	1.09669e-07		0.0886155	3.20229	9.20417	2.48732e-11		0.048046	2.34979	5.09749	3.8654e-07
CBU_0241	LSU ribosomal protein L2P	rplB		8.84438	6.37164	7.3028	7.07734		0.00949479	0.119629	3.14476	8.84438	1.76841e-68		0.0887553	2.67166	6.37164	6.21009e-51		0.10461	2.86845	7.3028	9.86898e-59		0.0991417	2.82321	7.07734	2.09411e-59
CBU_0704	polysaccharide export ATP-binding protein	rfbI		5.84912	6.30822	6.2149	5.48951		0.00210277	0.0178992	2.54822	5.84912	1.20875e-19		0.0198317	2.65723	6.30822	2.56743e-26		0.020003	2.63573	6.2149	2.67084e-25		0.0176059	2.45668	5.48951	8.16994e-26
CBU_0083	hypothetical protein			2.83945	6.24932	12.217	5.26157		0.0293268	0.125188	1.50561	2.83945	3.30983e-05		0.281286	2.6437	6.24932	1.40013e-15		0.56094	3.61081	12.217	1.04007e-28		0.234802	2.39549	5.26157	2.40071e-13
CBU_0493	3-oxoacyl-[acyl-carrier-protein] synthase III	fabH		9.48731	6.24931	5.8813	5.12517		0.00608008	0.0844883	3.246	9.48731	2.0431e-87		0.0565364	2.6437	6.24931	3.6515e-60		0.0554019	2.55614	5.8813	9.96193e-56		0.0473094	2.3576	5.12517	1.75079e-51
CBU_0261	SSU ribosomal protein S11P	rpsK		5.09937	6.14895	5.2042	5.34833		0.0201361	0.138883	2.35032	5.09937	6.2617e-11		0.169391	2.62034	6.14895	1.05455e-13		0.149064	2.37968	5.2042	1.97761e-11		0.151307	2.41909	5.34833	4.75812e-12
CBU_0256	LSU ribosomal protein L30P			7.62931	6.10125	7.87552	6.34507		0.0195372	0.215442	2.93155	7.62931	2.05895e-32		0.176386	2.6091	6.10125	1.78789e-29		0.234492	2.97738	7.87552	2.00731e-40		0.186018	2.66564	6.34507	1.21794e-37
CBU_2036	hypothetical protein			6.87519	6.05427	3.96572	1.64832		0.00246241	0.0254865	2.7814	6.87519	0.000609892		0.0228173	2.59795	6.05427	0.000509545		0.0157037	1.98758	3.96572	0.0155457		0.00613813	0.720997	1.64832	0.393884
CBU_0231	DNA-directed RNA polymerase beta chain	rpoB		7.3718	5.9723	8.2436	7.31136		0.00586693	0.0625368	2.88202	7.3718	9.32346e-84		0.0519994	2.57829	5.9723	3.15249e-68		0.0740556	3.04327	8.2436	1.48177e-95		0.0645687	2.87014	7.31136	2.66872e-86
CBU_0793	hypothetical protein			17.248	5.92653	1.36606	1.91638		8.92701e-05	0.00221415	4.10836	17.248	4.30473e-05		0.000777922	2.56719	5.92653	0.0215067		0.000170295	0.450017	1.36606	0.809768		0.000275579	0.938385	1.91638	0.438513
CBU_0248	LSU ribosomal protein L14P	rplN		6.76982	5.73104	6.33517	5.68648		0.00696515	0.0681801	2.75912	6.76982	2.19482e-32		0.0586918	2.5188	5.73104	6.89417e-31		0.0670787	2.66338	6.33517	6.69947e-35		0.0598287	2.50754	5.68648	9.28074e-36
CBU_1956	NAD(P) transhydrogenase alpha subunit	pntAB		8.60366	5.69857	4.85592	3.29506		0.00343048	0.0425457	3.10495	8.60366	1.76857e-23		0.0284172	2.5106	5.69857	2.43081e-17		0.0253157	2.27974	4.85592	1.55881e-13		0.0167432	1.72031	3.29506	2.72751e-10
CBU_0264	LSU ribosomal protein L17P	rplQ		6.69672	5.68049	6.60947	5.9413		0.0111321	0.108082	2.74345	6.69672	1.72042e-45		0.0935969	2.50601	5.68049	2.03525e-42		0.112169	2.72453	6.60947	8.05207e-51		0.0996989	2.57078	5.9413	2.03671e-50
CBU_0556	nicotinate-nucleotide adenylyltransferase	nadD		8.64018	5.66095	6.7365	4.65538		0.000342075	0.00435343	3.11106	8.64018	1.3048e-10		0.00290518	2.50104	5.66095	4.30513e-08		0.00356601	2.752	6.7365	4.73937e-10		0.00244768	2.2189	4.65538	9.40229e-09
CBU_1583	sodium/proton antiporter protein	shaF		6.45399	5.56022	3.78217	3.88533		0.00181445	0.0172908	2.69019	6.45399	4.94457e-09		0.0148787	2.47514	5.56022	1.66951e-09		0.0106637	1.91921	3.78217	2.4452e-05		0.0107721	1.95804	3.88533	1.12278e-07
CBU_0284	hypothetical cytosolic protein			5.11857	5.55787	3.37917	2.60084		0.0146986	0.105797	2.35574	5.11857	7.88597e-10		0.113676	2.47453	5.55787	6.51115e-12		0.0734451	1.75667	3.37917	3.74858e-06		0.056361	1.37898	2.60084	0.000140788
CBU_1621	hypothetical protein			9.50456	5.49696	3.42825	2.28812		0.00900569	0.113779	3.24862	9.50456	1.62848e-06		0.0689054	2.45863	5.49696	0.000294015		0.0430574	1.77747	3.42825	0.0169436		0.0280792	1.19416	2.28812	0.0873676
CBU_1957	NAD(P) transhydrogenase subunit beta	pntB		5.88541	5.42788	4.86374	4.3402		0.00100977	0.00879998	2.55714	5.88541	1.89102e-22		0.00834774	2.44039	5.42788	4.02972e-24		0.00770777	2.28207	4.86374	1.97724e-20		0.00675308	2.11776	4.3402	4.93948e-21
CBU_1764	hypothetical protein			2.01171	5.41899	4.04464	0.586935		0.00289738	0.00848632	1.00842	2.01171	0.569068		0.0226825	2.43802	5.41899	0.0409707		0.0194342	2.01601	4.04464	0.119472		0.00264739	-0.768728	0.586935	0.652501
CBU_0631	phosphoribosylformylglycinamidine synthase	purL		5.58685	5.39098	5.17759	4.54461		0.00110904	0.00915729	2.48204	5.58685	2.56225e-42		0.00909106	2.43055	5.39098	4.0174e-45		0.00897614	2.37228	5.17759	1.83521e-42		0.00770762	2.18416	4.54461	1.66527e-39
CBUA0031	hypothetical membrane spanning protein			5.58734	5.33909	2.61555	0.974775		0.00153179	0.0124502	2.48216	5.58734	5.42906e-10		0.0120362	2.4166	5.33909	3.13821e-12		0.00626692	1.38711	2.61555	0.00114227		0.00230485	-0.0368592	0.974775	0.936592
CBU_1240	O-sialoglycoprotein endopeptidase	gcp		6.64771	5.33098	5.74162	5.2092		0.00211404	0.0203939	2.73286	6.64771	2.49552e-37		0.0168435	2.4144	5.33098	6.43648e-33		0.0185634	2.52146	5.74162	7.29618e-36		0.0164591	2.38106	5.2092	5.63614e-37
CBU_0283	hypothetical protein			5.3313	5.27207	2.58689	2.25384		0.026206	0.197199	2.41449	5.3313	1.2859e-13		0.19768	2.39837	5.27207	1.66546e-15		0.100978	1.37122	2.58689	5.06743e-05		0.086285	1.17238	2.25384	0.000100461
CBU_0811	bacterial peptide chain release factor 3 (RF-3)	prfC		8.68932	5.23531	3.414	3.4963		0.00256915	0.0309304	3.11924	8.68932	4.51198e-21		0.0185565	2.38828	5.23531	7.59708e-13		0.012862	1.77146	3.414	2.22711e-07		0.0128692	1.80583	3.4963	5.79976e-08
CBU_1307	hypothetical membrane associated protein			16.6479	5.20767	6.54567	2.29212		0.000143243	0.00359453	4.05727	16.6479	6.14522e-07		0.0011583	2.38064	5.20767	0.01283		0.00146944	2.71054	6.54567	0.00254214		0.000524072	1.19668	2.29212	0.192093
CBU_0312	methylenetetrahydrofolate dehydrogenase (NADP+)	folD		5.98451	5.19709	5.12994	3.99494		0.0027182	0.0230472	2.58123	5.98451	3.70078e-28		0.0203078	2.37771	5.19709	9.78691e-27		0.0208657	2.35894	5.12994	5.41941e-26		0.0159329	1.99818	3.99494	4.19838e-21
CBU_0234	SSU ribosomal protein S7P	rpsG		7.76912	5.17933	4.2493	5.65713		0.00756388	0.079802	2.95775	7.76912	1.36129e-19		0.0543918	2.37277	5.17933	4.17054e-13		0.0459819	2.08723	4.2493	2.82934e-10		0.0602092	2.50007	5.65713	7.59403e-15
CBU_0225	transcription antitermination protein	nusG		5.56508	5.14598	6.22487	6.26785		0.0104249	0.0822667	2.4764	5.56508	2.46029e-27		0.0776684	2.36345	5.14598	1.35996e-26		0.0966969	2.63804	6.22487	3.92361e-33		0.0973872	2.64797	6.26785	4.42102e-35
CBU_0242	SSU ribosomal protein S19P	rpsS		7.48502	5.0648	5.46235	4.62008		0.0163792	0.171958	2.90401	7.48502	1.4685e-28		0.118558	2.34051	5.0648	1.56319e-19		0.132135	2.44952	5.46235	2.34647e-21		0.110352	2.20792	4.62008	8.88666e-19
CBU_1434	hypothetical cytosolic protein			6.09367	4.97973	3.94715	4.63858		0.0135796	0.115836	2.60731	6.09367	2.31637e-23		0.0954891	2.31607	4.97973	2.60505e-19		0.0795691	1.98081	3.94715	4.0449e-14		0.0906486	2.21368	4.63858	1.93517e-18
CBU_1943	ATP synthase alpha chain	atpA		7.26158	4.93024	7.5729	6.96805		0.0037826	0.0397874	2.86028	7.26158	3.72632e-23		0.028541	2.30166	4.93024	1.70943e-15		0.043695	2.92085	7.5729	1.67441e-24		0.0397304	2.80076	6.96805	5.36408e-23
CBU_2097	LSU ribosomal protein L36P	rpmJ		4.69119	4.92018	6.60407	5.18886		0.0761736	0.53488	2.22995	4.69119	1.73914e-15		0.577172	2.29871	4.92018	2.67962e-19		0.791892	2.72336	6.60407	1.49411e-27		0.604905	2.37542	5.18886	2.80242e-23
CBU_0767	hypothetical protein			7.81367	4.88312	2.97712	2.13769		0.00433879	0.0481314	2.966	7.81367	0.00037524		0.0300568	2.2878	4.88312	0.00517435		0.0200277	1.57392	2.97712	0.0921924		0.0140897	1.09605	2.13769	0.183402
CBU_2006	two-component response regulator			9.64402	4.8341	4.86598	3.91629		0.0111708	0.150901	3.26964	9.64402	6.62708e-23		0.0754244	2.27325	4.8341	1.37736e-11		0.0813197	2.28273	4.86598	1.18924e-11		0.0632701	1.96949	3.91629	4.60424e-09
CBU_1077	anhydromuramoyl-peptide exo-beta-N-acetylglucosaminidase	nagZ		10.0487	4.82264	4.5112	4.15428		0.00195415	0.0290371	3.32893	10.0487	1.72996e-53		0.0140984	2.26982	4.82264	2.91248e-25		0.0138258	2.17351	4.5112	1.4284e-22		0.0124005	2.0546	4.15428	4.95289e-24
CBU_1697	endonuclease III	nth		8.05677	4.78889	3.90215	2.98315		0.00029667	0.00352792	3.0102	8.05677	6.45156e-07		0.00215529	2.25969	4.78889	0.00013576		0.00177709	1.96427	3.90215	0.00197883		0.00138047	1.57684	2.98315	0.00347785
CBU_1944	ATP synthase gamma chain	atpG		7.53005	4.75689	5.58274	4.93547		0.00183269	0.0198425	2.91266	7.53005	4.91969e-29		0.0129978	2.25002	4.75689	1.06214e-18		0.0155596	2.48097	5.58274	6.25863e-23		0.0135433	2.30319	4.93547	9.63821e-23
CBU_1769	alpha/beta hydrolase			6.54632	4.75419	5.17409	4.08962		0.00121853	0.0117774	2.71068	6.54632	4.73787e-17		0.00892194	2.2492	4.75419	1.36828e-13		0.00982367	2.3713	5.17409	3.97853e-15		0.00753291	2.03197	4.08962	7.291e-14
CBU_0316a	hypothetical cytosolic protein			9.43556	4.75292	2.56811	0.899628		0.00380374	0.0533558	3.23811	9.43556	6.6912e-08		0.0274089	2.24881	4.75292	0.000263525		0.0150001	1.36071	2.56811	0.0786847		0.0054705	-0.1526	0.899628	0.853448
CBU_0255	SSU ribosomal protein S5P	rpsE		5.97572	4.74449	5.09344	5.28387		0.0139698	0.121645	2.57911	5.97572	2.44567e-70		0.0986063	2.24625	4.74449	5.38787e-59		0.109412	2.34864	5.09344	1.14846e-64		0.110998	2.40159	5.28387	1.55581e-77
CBU_0265	glucose/galactose transporter			7.56162	4.73495	4.63098	4.68848		0.00140709	0.015825	2.9187	7.56162	9.82184e-29		0.0101665	2.24335	4.73495	3.28605e-18		0.0103075	2.21132	4.63098	2.00107e-17		0.0101614	2.22912	4.68848	1.85731e-20
CBU_1940	ATP synthase C chain	atpE		9.21176	4.67896	4.73304	5.14678		0.00907166	0.119955	3.20348	9.21176	4.78696e-38		0.0628315	2.22619	4.67896	7.02369e-19		0.0652577	2.24277	4.73304	4.74877e-19		0.0689024	2.36367	5.14678	7.39011e-25
CBU_0247	SSU ribosomal protein S17P	rpsQ		5.68556	4.61871	5.74731	4.79189		0.00813397	0.0657163	2.5073	5.68556	4.37619e-14		0.0542286	2.20749	4.61871	1.18017e-12		0.0698207	2.52289	5.74731	5.5361e-17		0.0577041	2.26059	4.79189	5.17613e-16
CBU_0998	adenylosuccinate synthetase	purA		4.4288	4.61478	3.10222	2.3934		0.00242905	0.0157148	2.14692	4.4288	3.00035e-19		0.0163878	2.20626	4.61478	5.38084e-23		0.011567	1.6333	3.10222	3.09685e-12		0.00881365	1.25906	2.3934	1.28244e-08
CBU_0258	protein translocase subunit	secY		7.19332	4.54434	4.89951	4.59849		0.00914756	0.0978029	2.84666	7.19332	1.24244e-36		0.0630199	2.18407	4.54434	4.10086e-22		0.0709452	2.29264	4.89951	3.3307e-24		0.064527	2.20116	4.59849	7.45081e-23
CBU_1284	hypothetical ATPase			3.22059	4.52169	2.96196	1.84721		0.00516624	0.0232996	1.68733	3.22059	6.80501e-08		0.0325105	2.17686	4.52169	3.58756e-13		0.0224748	1.56655	2.96196	3.61623e-07		0.0138107	0.88535	1.84721	0.00446378
CBU_1430	tRNA pseudouridine synthase B	truB		6.53099	4.46573	5.05491	3.81711		0.00105591	0.0103627	2.7073	6.53099	3.56848e-17		0.00722964	2.1589	4.46573	4.00034e-12		0.0084593	2.33769	5.05491	3.16456e-14		0.00630875	1.93248	3.81711	1.94977e-11
CBU_0183	hypothetical protein			7.24697	4.46142	9.11299	5.31491		0.000493685	0.00507236	2.85738	7.24697	0.0029108		0.00313138	2.1575	4.46142	0.0219405		0.00669074	3.18792	9.11299	6.02942e-05		0.00368992	2.41005	5.31491	0.00120948
CBU_0260	SSU ribosomal protein S13P			4.08132	4.45904	3.43721	3.31252		0.042025	0.223772	2.02904	4.08132	0.0019082		0.244974	2.15673	4.45904	0.000993549		0.197096	1.78124	3.43721	0.00751006		0.189131	1.72793	3.31252	0.00921025
CBU_0812	Na+ driven multidrug efflux pump			6.85019	4.43015	1.88241	2.30987		0.000841441	0.00857561	2.77614	6.85019	1.33448e-16		0.00554641	2.14736	4.43015	6.86438e-11		0.00251612	0.912582	1.88241	0.021291		0.00298327	1.20781	2.30987	0.000195701
CBU_0439	hypothetical protein			1.11648	4.41601	0.610843	1.79891		0.00332693	0.00516559	0.158958	1.11648	0.927365		0.0211575	2.14274	4.41601	0.0144864		0.00312955	-0.711125	0.610843	0.676902		0.00855195	0.847127	1.79891	0.3451
CBU_0849	UTP--glucose-1-phosphate uridylyltransferase	galU		5.09433	4.3928	5.49428	4.52655		0.00206227	0.0152549	2.34889	5.09433	3.43422e-22		0.0134895	2.13514	4.3928	1.23739e-21		0.017491	2.45793	5.49428	2.4055e-29		0.0140215	2.17841	4.52655	7.98503e-27
CBU_0232	DNA-directed RNA polymerase beta' chain	rpoC		5.50491	4.38437	5.21731	4.77143		0.00821633	0.0656019	2.46072	5.50491	9.86085e-57		0.0533074	2.13237	4.38437	2.88945e-43		0.0658036	2.38331	5.21731	7.37135e-54		0.0591	2.25442	4.77143	6.07037e-49
CBU_1396	succinyl-CoA synthetase alpha chain	sucD		6.44852	4.36934	5.15923	4.47629		0.0145156	0.13756	2.68897	6.44852	2.64594e-60		0.0951002	2.12742	4.36934	6.86872e-39		0.116641	2.36715	5.15923	4.03389e-48		0.0989178	2.1623	4.47629	1.12739e-41
CBU_2055	zinc uptake transporter			7.57943	4.31408	4.91348	4.42083		0.00124142	0.0141219	2.92209	7.57943	1.4811e-20		0.00832291	2.10905	4.31408	1.41075e-11		0.00960136	2.29675	4.91348	7.98232e-14		0.00843723	2.14432	4.42083	1.39414e-14
CBU_1269a	hypothetical protein			5.2294	4.30313	4.29479	2.14478		0.00225587	0.0175329	2.38665	5.2294	8.82849e-08		0.0148788	2.10539	4.30313	5.24861e-07		0.0151207	2.10259	4.29479	6.14506e-07		0.00742786	1.10083	2.14478	0.00805995
CBU_1116	alanine dehydrogenase	ald		6.1103	4.28334	5.04077	3.99516		0.00501383	0.0449513	2.61124	6.1103	1.69675e-42		0.0323454	2.09874	4.28334	5.05856e-29		0.039237	2.33364	5.04077	5.63873e-36		0.0306281	1.99825	3.99516	1.89924e-28
CBU_1920	60 kDa inner membrane protein	yidC		5.65696	4.25209	3.99223	3.8098		0.00478161	0.0397099	2.50003	5.65696	1.97124e-45		0.0305687	2.08817	4.25209	2.3696e-33		0.0295188	1.99719	3.99223	3.42744e-30		0.0276009	1.92972	3.8098	3.11673e-30
CBU_0722	ornithine decarboxylase			5.88673	4.23764	3.03825	5.19052		0.00393457	0.0325737	2.55747	5.88673	6.9216e-15		0.0245749	2.08326	4.23764	2.24198e-10		0.0175464	1.60324	3.03825	1.85804e-06		0.0298764	2.37588	5.19052	1.51589e-13
CBU_0235	protein translation elongation factor G (EF-G)	fusA		7.33819	4.23309	4.8999	4.48021		0.0101832	0.108839	2.87543	7.33819	5.35535e-81		0.0644213	2.08171	4.23309	3.62132e-43		0.0768383	2.29275	4.8999	2.93952e-52		0.0688519	2.16357	4.48021	8.69537e-48
CBU_0616	hydrolase family protein			5.3978	4.22497	4.61278	3.02796		0.00145122	0.0116716	2.43237	5.3978	3.84349e-11		0.00931079	2.07894	4.22497	7.39933e-10		0.0104735	2.20564	4.61278	4.98332e-11		0.00682339	1.59835	3.02796	1.78578e-07
CBUA0028	hypothetical protein			3.63756	4.2232	3.02356	1.71484		0.0110878	0.0584238	1.86297	3.63756	1.67637e-05		0.0686095	2.07834	4.2232	7.00934e-07		0.049751	1.59625	3.02356	0.000209025		0.0295899	0.778077	1.71484	0.0805041
CBU_0253	LSU ribosomal protein L6P	rplF		6.21687	4.20482	4.23887	3.82338		0.00992683	0.0887508	2.63619	6.21687	3.74622e-53		0.0609747	2.07205	4.20482	3.58299e-35		0.0638149	2.08368	4.23887	3.27517e-35		0.0567419	1.93485	3.82338	1.22114e-34
CBU_1178	hypothetical protein			7.04198	4.20463	4.04834	1.11306		0.000444269	0.00459099	2.81598	7.04198	2.00078e-12		0.00279027	2.07198	4.20463	9.77422e-08		0.00275653	2.01733	4.04834	4.29257e-07		0.000765356	0.154532	1.11306	0.749875
CBU_0262	SSU ribosomal protein S4P	rpsD		4.15948	4.19792	4.36726	4.36922		0.0104838	0.0622028	2.0564	4.15948	7.56206e-22		0.0640821	2.06967	4.19792	2.92548e-24		0.0682624	2.12673	4.36726	1.76169e-25		0.0682102	2.12738	4.36922	2.32021e-27
CBU_0386	LSU ribosomal protein L27P	rpmA		5.79511	4.1955	3.55122	4.65219		0.0274326	0.213491	2.53484	5.79511	4.12339e-10		0.157031	2.06884	4.1955	3.70787e-07		0.136486	1.82832	3.55122	8.90744e-06		0.177529	2.21791	4.65219	2.97806e-08
CBU_0224	protein translocase subunit	secE		5.65399	4.19404	5.05045	5.00857		0.00968571	0.0784795	2.49927	5.65399	4.19706e-29		0.0596676	2.06834	4.19404	5.89046e-22		0.0737495	2.33641	5.05045	2.43633e-28		0.0716659	2.3244	5.00857	1.1804e-31
CBU_1324	LSU ribosomal protein L35P	rpmI		4.07191	4.18241	3.83264	3.66267		0.0203756	0.121476	2.02571	4.07191	6.48102e-13		0.1274	2.06433	4.18241	1.56901e-17		0.119772	1.93834	3.83264	3.61421e-15		0.112924	1.8729	3.66267	1.03489e-18
CBU_2012	ATP-dependent endopeptidase hsl ATP-binding subunit	hslU		7.19252	4.17475	3.9407	5.12435		0.00324448	0.0339802	2.8465	7.19252	3.35307e-26		0.0200746	2.06169	4.17475	2.43582e-14		0.0196221	1.97845	3.9407	3.31538e-13		0.0250623	2.35737	5.12435	2.93103e-19
CBU_2067	transporter	MFS superfamily		4.50078	4.13262	4.40825	3.18105		0.00326869	0.0216241	2.17018	4.50078	2.96033e-24		0.0201497	2.04706	4.13262	5.60996e-24		0.0224891	2.14021	4.40825	5.2522e-26		0.0157852	1.6695	3.18105	1.45943e-17
CBU_0035	3-oxoacyl-[acyl-carrier-protein] synthase			4.53564	4.12412	3.42112	2.52396		0.0133143	0.0869885	2.18131	4.53564	4.07056e-27		0.0794988	2.04408	4.12412	1.53183e-24		0.0696976	1.77447	3.42112	1.4975e-18		0.0501328	1.33569	2.52396	2.75151e-11
CBU_1941	ATP synthase B chain	atpF		7.93678	4.11066	4.0396	4.69739		0.00174002	0.0198181	2.98855	7.93678	1.55397e-20		0.0107476	2.03937	4.11066	3.09881e-10		0.0105929	2.01421	4.0396	8.4661e-10		0.0121385	2.23186	4.69739	1.7036e-16
CBU_1357	cysteine desulfurase	csdB		2.62527	4.09944	5.11855	3.83856		0.00395425	0.0158564	1.39246	2.62527	1.20074e-06		0.0251023	2.03543	4.09944	1.46458e-14		0.03277	2.35574	5.11855	2.56311e-19		0.0240439	1.94056	3.83856	6.62993e-14
CBU_1921	hypothetical protein			15.3001	4.08561	5.89592	8.07275		0.00816585	0.190153	3.93547	15.3001	3.94138e-12		0.051363	2.03055	4.08561	0.00222447		0.0783909	2.55972	5.89592	3.21221e-05		0.103306	3.01306	8.07275	1.02722e-09
CBU_1010	hypothetical protein			5.69993	4.07771	2.75383	2.35108		0.00111799	0.00948248	2.51094	5.69993	1.01451e-06		0.00692837	2.02776	4.07771	1.61502e-05		0.00481679	1.46144	2.75383	0.00751006		0.00403288	1.23332	2.35108	0.00330258
CBU_0884	GTP-binding protein	typA/bipA		8.07608	4.02862	3.378	3.59424		0.00186406	0.0216265	3.01366	8.07608	4.73008e-57		0.0110961	2.01029	4.02862	5.38002e-26		0.00953561	1.75617	3.378	3.28089e-19		0.00998731	1.84569	3.59424	9.07046e-25
CBU_0495	3-oxoacyl-[acyl-carrier protein] reductase	fabG		5.27218	4.00221	4.73041	4.11061		0.00422828	0.0323996	2.3984	5.27218	7.68655e-38		0.0252553	2.0008	4.00221	3.59365e-30		0.0306602	2.24197	4.73041	1.24068e-38		0.0262573	2.03935	4.11061	4.85202e-38
CBU_0970	hypothetical exported membrane spanning protein			6.25375	3.99893	5.3719	5.66201		0.00283398	0.0247692	2.64472	6.25375	4.62575e-15		0.0163228	1.99961	3.99893	3.16335e-09		0.0224557	2.42543	5.3719	2.99679e-13		0.0238217	2.50131	5.66201	1.22657e-14
CBU_1582	sodium/proton antiporter protein	shaG		5.90895	3.99463	3.79605	3.22357		0.00229337	0.0200439	2.5629	5.90895	1.98116e-12		0.0136889	1.99806	3.99463	8.06386e-09		0.0136246	1.9245	3.79605	4.98356e-08		0.0112087	1.68866	3.22357	3.09997e-08
CBU_1464	DNA-binding protein HU	hupB		5.12795	3.99437	4.32359	4.63677		0.0694734	0.502485	2.35838	5.12795	1.92229e-28		0.399911	1.99797	3.99437	3.23163e-21		0.448783	2.11223	4.32359	1.39074e-23		0.471849	2.21312	4.63677	1.15771e-26
CBU_0558	rare lipoprotein B precursor			8.43431	3.9909	4.13303	3.66487		0.00087226	0.0107081	3.07627	8.43431	4.11035e-18		0.0050911	1.99671	3.9909	4.93013e-08		0.00549272	2.0472	4.13303	2.20593e-08		0.0047816	1.87376	3.66487	5.85208e-10
CBU_0852	hypothetical protein	pnp		6.54166	3.98813	4.12796	4.21456		0.0090877	0.0837066	2.70966	6.54166	1.87484e-41		0.05183	1.99571	3.98813	4.374e-23		0.0559596	2.04543	4.12796	4.3204e-24		0.0559251	2.07538	4.21456	3.28506e-25
CBU_1915	16S rRNA m(5)C 967 methyltransferase	sun		7.73239	3.94299	5.29383	1.87202		0.000631421	0.00718487	2.95092	7.73239	1.26712e-22		0.00373778	1.97929	3.94299	6.57442e-11		0.00521851	2.40431	5.29383	9.53691e-17		0.00182196	0.904595	1.87202	0.00201116
CBU_0702	3-oxoacyl-[acyl-carrier protein] reductase			3.93964	3.91821	3.321	3.3742		0.0048041	0.0262135	1.97806	3.93964	3.29782e-10		0.0263775	1.97019	3.91821	6.21118e-11		0.0232829	1.73162	3.321	1.67806e-08		0.0234349	1.75455	3.3742	2.25532e-09
CBU_1584	sodium/proton antiporter protein	shaE		4.54516	3.90572	3.54027	3.2854		0.00234933	0.0158435	2.18433	4.54516	2.09724e-06		0.0134752	1.96559	3.90572	2.41741e-06		0.0130252	1.82386	3.54027	2.10936e-05		0.011834	1.71607	3.2854	4.31452e-06
CBU_1003	dethiobiotin synthetase	bioD		5.74231	3.9042	3.72554	2.02943		0.00035086	0.00301953	2.52163	5.74231	5.90065e-05		0.00209863	1.96503	3.9042	0.00102322		0.00202579	1.89745	3.72554	0.00199919		0.0011314	1.02107	2.02943	0.077457
CBU_0817	aminoglycoside N6'-acetyltransferase	aacA4		2.85377	3.88471	1.63057	0.967496		0.000930879	0.00371142	1.51287	2.85377	0.04682		0.00502957	1.95781	3.88471	0.00166017		0.00221287	0.705376	1.63057	0.386835		0.00127251	-0.0476717	0.967496	0.949203
CBU_0006	transposase			2.6835	3.85685	3.28206	4.25028		0.0134455	0.0545028	1.42411	2.6835	7.1386e-08		0.0808135	1.94742	3.85685	3.79097e-14		0.0706534	1.7146	3.28206	3.61267e-11		0.0878948	2.08756	4.25028	2.53107e-16
CBU_1719	10 kDa chaperonin GROES	groES		4.13708	3.8484	3.2035	3.66699		0.0215472	0.126697	2.04861	4.13708	7.95666e-09		0.11962	1.94426	3.8484	3.02538e-08		0.101992	1.67965	3.2035	2.35192e-06		0.115743	1.87459	3.66699	6.3879e-08
CBU_0378	hypothetical membrane associated protein			7.13654	3.84791	3.61339	3.78493		0.00554223	0.0535941	2.83523	7.13654	2.99325e-13		0.0296428	1.94408	3.84791	8.16632e-07		0.0285841	1.85335	3.61339	3.17571e-06		0.0294287	1.92026	3.78493	3.97691e-07
CBU_1399	2-oxoglutarate dehydrogenase E1 component	sucA		5.50693	3.80012	4.78546	3.90112		0.00452449	0.0363325	2.46125	5.50693	2.72072e-51		0.0258777	1.92604	3.80012	1.46699e-32		0.033337	2.25866	4.78546	9.00756e-45		0.0267115	1.96389	3.90112	2.52944e-35
CBU_1432	bacterial protein translation initiation factor 2 (IF-2)	infB		6.06014	3.79915	4.4065	4.02824		0.0045407	0.040414	2.59935	6.06014	2.84232e-63		0.0259222	1.92568	3.79915	5.88144e-36		0.0311278	2.13963	4.4065	2.28953e-44		0.0277005	2.01015	4.02824	1.96275e-41
CBU_0243	LSU ribosomal protein L22P	rplV		6.32442	3.78875	5.92627	4.72486		0.00660066	0.059484	2.66093	6.32442	1.56298e-25		0.0365313	1.92172	3.78875	1.84109e-14		0.0589413	2.56712	5.92627	1.95465e-27		0.0463515	2.24027	4.72486	3.91186e-24
CBU_0251	SSU ribosomal protein S14P	rpsN		3.77415	3.73596	3.73521	4.95277		0.0102269	0.0546794	1.91615	3.77415	6.72365e-09		0.0558207	1.90148	3.73596	4.59765e-10		0.0567664	1.90119	3.73521	5.39566e-10		0.0741317	2.30824	4.95277	2.1094e-16
CBU_1660	hypothetical cytosolic protein			8.55809	3.70909	4.19454	1.54407		0.000963518	0.0122441	3.09729	8.55809	5.06442e-21		0.0054084	1.89106	3.70909	3.09175e-08		0.00635447	2.06851	4.19454	8.4556e-10		0.00227967	0.626739	1.54407	0.0752366
CBU_1797	acyl-CoA hydrolase			2.56913	3.70901	3.13647	1.71985		0.00401826	0.0150545	1.36128	2.56913	0.000492955		0.0217761	1.89104	3.70901	7.94025e-09		0.0194019	1.64914	3.13647	1.02504e-06		0.0103112	0.782282	1.71985	0.0187941
CBU_1707	hypothetical protein			2.96163	3.63081	5.10856	4.08942		0.0654828	0.27774	1.56639	2.96163	0.00103933		0.352683	1.86029	3.63081	3.62084e-06		0.513662	2.35292	5.10856	1.32525e-09		0.400049	2.0319	4.08942	2.67675e-08
CBU_1788	hypothetical cytosolic protein			4.12475	3.61473	2.30075	1.94172		0.00327539	0.020058	2.04431	4.12475	6.52483e-10		0.0177295	1.85389	3.61473	2.72883e-09		0.0119349	1.2021	2.30075	0.000374485		0.00971909	0.957333	1.94172	0.00200503
CBU_0703	O-antigen export system permease protein			2.32422	3.57243	4.37324	3.60441		0.0039385	0.0133989	1.21675	2.32422	3.43574e-05		0.0213238	1.83691	3.57243	5.06686e-14		0.0266324	2.1287	4.37324	7.97803e-19		0.0213934	1.84976	3.60441	4.1905e-16
CBU_0462	dihydrolipoamide acetyltransferase component of pyruvate dehydrogenase complex	pdhC		4.09866	3.5638	4.71742	4.66885		0.00238788	0.0142018	2.03515	4.09866	3.60993e-17		0.012839	1.83341	3.5638	7.09074e-16		0.0171661	2.238	4.71742	6.39567e-24		0.0167074	2.22307	4.66885	2.92183e-26
CBU_0473	bacterial DNA-binding protein			1.89836	3.56127	2.5082	4.95058		0.0218842	0.0591065	0.924755	1.89836	0.0163411		0.113912	1.83239	3.56127	2.16894e-07		0.0819729	1.32665	2.5082	0.000256759		0.156042	2.3076	4.95058	2.23219e-11
CBU_2004	ADP-heptose--LPS heptosyltransferase			5.76866	3.55629	2.76538	2.00216		0.00294365	0.0251833	2.52824	5.76866	1.4786e-19		0.0155977	1.83037	3.55629	5.17593e-11		0.012804	1.46748	2.76538	3.50349e-07		0.00912305	1.00156	2.00216	0.000328058
CBU_0609	mevalonate kinase			6.13627	3.55509	4.05361	3.85327		0.00177862	0.0162364	2.61736	6.13627	7.37633e-26		0.00969147	1.82989	3.55509	1.13559e-13		0.0113128	2.01921	4.05361	9.96097e-17		0.0106283	1.94608	3.85327	1.56597e-18
CBU_1618	hypothetical protein			7.55645	3.5519	2.5611	2.35943		0.00153207	0.0161661	2.91771	7.55645	3.75593e-08		0.00779916	1.82859	3.5519	0.000848049		0.0056199	1.35677	2.5611	0.0257587		0.00514559	1.23844	2.35943	0.0142423
CBU_1721	hypothetical protein			5.83157	3.51844	3.53271	2.72337		0.0023736	0.0202138	2.54388	5.83157	8.21232e-21		0.012418	1.81494	3.51844	8.38813e-12		0.0128946	1.82077	3.53271	1.18108e-11		0.00969612	1.44539	2.72337	1.90377e-09
CBU_1835	protoporphyrinogen oxidase			3.83243	3.51561	3.50776	3.02714		0.0042386	0.0235844	1.93826	3.83243	6.3773e-21		0.0223774	1.81377	3.51561	2.52042e-20		0.022773	1.81055	3.50776	4.79458e-20		0.0194718	1.59796	3.02714	2.49887e-17
CBU_0993	peptide deformylase	def		5.56671	3.50806	3.18281	4.0981		0.00535701	0.0435947	2.47683	5.56671	5.06442e-21		0.0281479	1.81067	3.50806	3.25985e-12		0.0261518	1.6703	3.18281	2.66618e-10		0.032985	2.03495	4.0981	2.48408e-17
CBU_0245	LSU ribosomal protein L16P	rplP		5.29743	3.50219	4.1777	4.66253		0.00991092	0.0759231	2.40529	5.29743	3.1521e-32		0.0515627	1.80826	3.50219	5.31768e-20		0.0633148	2.06271	4.1777	2.66828e-26		0.0689198	2.22111	4.66253	1.11385e-35
CBU_0966	cytochrome d ubiquinol oxidase subunit II	cydB		3.28629	3.48211	4.09698	4.51529		0.00371332	0.0180067	1.71646	3.28629	9.82432e-14		0.0196579	1.79996	3.48211	3.11112e-17		0.0236121	2.03456	4.09698	5.09596e-22		0.0254706	2.17482	4.51529	1.58411e-27
CBU_1817	lysyl-tRNA synthetase			4.92429	3.43896	4.01572	2.62194		0.0014278	0.0102214	2.29991	4.92429	1.09506e-14		0.00715241	1.78197	3.43896	2.78693e-10		0.00873559	2.00566	4.01572	4.79419e-13		0.00567566	1.39063	2.62194	6.36953e-08
CBU_0721	deoxyhypusine synthase			6.71749	3.42563	5.12508	5.42362		0.00213687	0.020903	2.74792	6.71749	5.13125e-14		0.0113489	1.77637	3.42563	1.82477e-06		0.0166875	2.35757	5.12508	7.98865e-11		0.0175058	2.43926	5.42362	5.09325e-12
CBU_1720	aconitate hydratase	acnA		5.44643	3.42352	2.60805	2.71159		0.00650392	0.05014	2.44531	5.44643	1.16281e-35		0.0319442	1.77548	3.42352	1.91368e-19		0.0253325	1.38297	2.60805	4.65429e-12		0.0259395	1.43914	2.71159	2.09765e-13
CBU_1585	sodium/proton antiporter protein	shaD		3.75845	3.40763	3.75399	2.23004		0.00247385	0.0136649	1.91014	3.75845	1.37944e-17		0.0125201	1.76877	3.40763	1.11002e-17		0.0144445	1.90842	3.75399	1.87099e-20		0.00840515	1.15707	2.23004	4.80628e-09
CBU_0607	diphosphomevalonate decarboxylase	mvaD		7.76224	3.40485	3.73655	3.30912		0.00038871	0.00442574	2.95647	7.76224	1.56195e-15		0.00199393	1.76759	3.40485	4.91142e-06		0.00224081	1.90171	3.73655	7.13418e-07		0.00193848	1.72645	3.30912	3.14755e-07
CBU_0263	DNA-directed RNA polymerase alpha chain	rpoA		4.00512	3.40419	3.68703	3.72706		0.00848148	0.0492643	2.00184	4.00512	1.50799e-31		0.042904	1.76731	3.40419	7.31429e-27		0.0477494	1.88246	3.68703	2.30235e-30		0.0476472	1.89804	3.72706	1.15401e-33
CBU_0285	hypothetical protein			3.23463	3.38831	1.31487	2.00154		0.00429808	0.0196366	1.6936	3.23463	0.000923501		0.0204949	1.76057	3.38831	0.000152093		0.00838922	0.394916	1.31487	0.527534		0.012357	1.00111	2.00154	0.0293629
CBU_1863	hypothetical membrane spanning protein			4.22289	3.38318	5.3573	4.83994		0.00358412	0.0219703	2.07823	4.22289	2.52362e-10		0.0186319	1.75838	3.38318	8.013e-08		0.0293814	2.42151	5.3573	5.3756e-14		0.0264923	2.27499	4.83994	1.01873e-12
CBU_1467	microcin-processing peptidase 2 (TldD)	tldD		4.29826	3.38246	2.59955	2.79395		0.00355178	0.02246	2.10375	4.29826	1.38863e-25		0.0180623	1.75807	3.38246	1.48509e-19		0.0143494	1.37826	2.59955	7.15606e-12		0.0151718	1.48231	2.79395	1.78406e-15
CBU_0640	pyruvate dehydrogenase E1 component alpha subunit			3.76399	3.37024	3.94915	3.65126		0.00876463	0.0480907	1.91226	3.76399	8.02953e-21		0.0448096	1.75285	3.37024	1.57816e-18		0.0532474	1.98154	3.94915	1.82157e-23		0.0481879	1.86839	3.65126	6.88321e-22
CBU_1686	hypothetical protein			4.06465	3.35501	2.27969	1.82626		0.000450429	0.00261382	2.02313	4.06465	1.8288e-05		0.00213146	1.74632	3.35501	7.95802e-05		0.00159048	1.18884	2.27969	0.0145514		0.00121387	0.868893	1.82626	0.048497
CBU_0036	(3R)-hydroxymyristoyl-[acyl carrier protein] dehydratase			2.7532	3.3531	2.87338	2.31027		0.00795335	0.0322012	1.46111	2.7532	6.65977e-09		0.0397362	1.74549	3.3531	1.51161e-16		0.0354423	1.52275	2.87338	4.23954e-12		0.027958	1.20806	2.31027	1.02722e-09
CBU_0175	serine/threonine protein kinase domain protein			3.7852	3.35102	2.07618	2.34054		0.00187077	0.00969678	1.92037	3.7852	5.58646e-05		0.00854966	1.7446	3.35102	0.000124565		0.00558861	1.05393	2.07618	0.034682		0.00623489	1.22684	2.34054	0.00577706
CBU_1942	ATP synthase delta chain	atpH		5.89822	3.35081	4.13622	3.92991		0.00291314	0.0249432	2.56028	5.89822	3.14262e-15		0.014853	1.74451	3.35081	6.24777e-08		0.0183666	2.04831	4.13622	6.91884e-11		0.0173282	1.9745	3.92991	2.80647e-12
CBU_0675	transaldolase			3.90269	3.34994	2.59912	2.54918		0.00261945	0.0139306	1.96447	3.90269	9.39784e-07		0.0123025	1.74413	3.34994	6.74339e-06		0.00979667	1.37802	2.59912	0.000607464		0.00947577	1.35003	2.54918	0.000348292
CBU_1551	bis(5'-nucleosyl)-tetraphosphatase (asymmetrical)			2.27135	3.31942	2.22607	1.93695		0.00479835	0.0158072	1.18355	2.27135	2.67262e-05		0.0234366	1.73093	3.31942	6.81542e-13		0.0164854	1.1545	2.22607	6.92319e-06		0.0139829	0.953787	1.93695	5.53718e-05
CBU_1945	ATP synthase beta chain	atpD		5.19474	3.31721	3.85334	3.64264		0.00889783	0.068205	2.37705	5.19474	6.25692e-48		0.0445455	1.72997	3.31721	2.21637e-26		0.0536726	1.94611	3.85334	3.17773e-33		0.0494011	1.86498	3.64264	4.562e-32
CBU_2031	adenosylhomocysteinase	ahcY		3.48149	3.31235	4.37472	4.30564		0.00919866	0.0465741	1.79971	3.48149	1.88994e-12		0.0465701	1.72785	3.31235	7.8088e-12		0.0618027	2.12919	4.37472	1.79734e-17		0.0596567	2.10623	4.30564	1.88009e-17
CBU_1955	NAD(P) transhydrogenase alpha subunit	pntAA		4.462	3.26821	3.5425	3.21423		0.00566667	0.0362547	2.15769	4.462	8.60155e-38		0.0272099	1.7085	3.26821	8.92471e-26		0.0303741	1.82477	3.5425	2.83384e-29		0.0271429	1.68447	3.21423	8.00104e-28
CBU_1401	succinate dehydrogenase flavoprotein subunit	sdhA		5.14337	3.25786	3.40379	3.72306		0.0078106	0.0587509	2.36271	5.14337	2.16386e-34		0.038559	1.70392	3.25786	1.34355e-18		0.0409911	1.76714	3.40379	7.24373e-20		0.0440098	1.89649	3.72306	1.64085e-23
CBU_0720	agmatinase			5.94589	3.24811	4.66534	4.59251		0.00307256	0.0268112	2.57189	5.94589	3.0438e-21		0.0152783	1.6996	3.24811	5.14475e-10		0.0221334	2.22198	4.66534	5.72188e-17		0.0216566	2.19928	4.59251	4.15279e-18
CBU_1938	ATP synthase protein I	atpI		5.2616	3.24734	2.11692	2.34397		0.0221803	0.15994	2.3955	5.2616	3.51954e-15		0.100425	1.69926	3.24734	3.27636e-08		0.0676589	1.08196	2.11692	0.000707484		0.0732491	1.22895	2.34397	6.77836e-05
CBU_1431	ribosome-binding factor A	rbfA		4.91305	3.24218	3.49783	2.39999		0.00300049	0.0218052	2.29662	4.91305	8.78525e-09		0.0144671	1.69697	3.24218	7.94865e-06		0.0163531	1.80646	3.49783	1.94258e-06		0.0109971	1.26303	2.39999	0.000199591
CBU_2032	GGDEF family protein			3.61236	3.22983	3.72112	2.76718		0.00262855	0.0141257	1.85294	3.61236	2.91513e-10		0.0129792	1.69146	3.22983	2.58479e-10		0.0154492	1.89574	3.72112	6.49995e-13		0.0112343	1.46842	2.76718	2.06658e-09
CBU_0838	lipopolysaccharide N-acetylglucosaminyltransferase			3.003	3.2127	2.56857	2.16101		0.00307503	0.01352	1.58641	3.003	3.44802e-08		0.014429	1.68379	3.2127	1.14996e-10		0.0122509	1.36097	2.56857	5.87598e-07		0.0100802	1.11171	2.16101	1.11792e-05
CBU_1081	hypothetical exported protein			2.77241	3.20446	2.86197	2.81838		0.0246041	0.094086	1.47114	2.77241	0.00115629		0.109218	1.68008	3.20446	0.000141534		0.101359	1.51701	2.86197	0.00068902		0.103335	1.49487	2.81838	0.00067518
CBU_1580	ATPase			6.58946	3.19215	2.74916	2.06001		0.00103244	0.00982534	2.72016	6.58946	2.69635e-18		0.00496998	1.67453	3.19215	1.4289e-07		0.00433603	1.45899	2.74916	1.45366e-05		0.00320374	1.04265	2.06001	0.00036927
CBU_1438	NADH-quinone oxidoreductase chain K	nuoK		4.74988	3.17878	2.01252	1.98721		0.00351553	0.0241389	2.24789	4.74988	1.15606e-08		0.0165391	1.66848	3.17878	9.20368e-06		0.0107834	1.00901	2.01252	0.0216205		0.0104747	0.990747	1.98721	0.00395939
CBU_1733	hypothetical membrane spanning protein			6.16691	3.17733	4.21527	3.31462		0.000512223	0.00446544	2.62455	6.16691	1.47568e-09		0.00240467	1.66782	3.17733	0.000168785		0.00324404	2.07563	4.21527	1.49411e-06		0.00250232	1.72884	3.31462	3.15284e-05
CBU_0238	LSU ribosomal protein L3P	rplC		5.63765	3.16105	3.92294	4.03681		0.00627487	0.0507226	2.49509	5.63765	2.30226e-32		0.029461	1.6604	3.16105	3.21597e-15		0.0372224	1.97193	3.92294	1.41323e-21		0.0375995	2.01322	4.03681	3.70549e-25
CBU_1311	hypothetical cytosolic protein			5.46232	3.15053	1.20419	0.363308		0.000339502	0.00266588	2.44951	5.46232	7.27237e-08		0.00150647	1.65559	3.15053	0.00028095		0.000625271	0.268057	1.20419	0.683885		0.000184926	-1.46074	0.363308	0.0079627
CBU_0049	hypothetical protein			7.36313	3.14149	2.73842	2.67648		0.00099453	0.0104059	2.88032	7.36313	6.3436e-23		0.00456463	1.65145	3.14149	5.8146e-08		0.00405536	1.45334	2.73842	4.6425e-06		0.00391852	1.42033	2.67648	2.04699e-07
CBU_1038	cytochrome c oxidase polypeptide III	cyoC		4.74831	3.14104	5.01109	4.28337		0.011636	0.0807562	2.24741	4.74831	4.43476e-21		0.0555628	1.65124	3.14104	3.1461e-12		0.0906955	2.32512	5.01109	5.65563e-24		0.0751435	2.09875	4.28337	9.86275e-21
CBU_0029	1-acyl-sn-glycerol-3-phosphate acyltransferase			2.3524	3.12884	3.44217	2.51085		0.00181688	0.0063433	1.23413	2.3524	0.00458337		0.00886518	1.64563	3.12884	4.94402e-06		0.0097053	1.78332	3.44217	6.23585e-07		0.00704317	1.32818	2.51085	7.56092e-05
CBU_1397	succinyl-CoA synthetase beta chain	sucC		3.94529	3.1275	3.69884	3.23847		0.00612425	0.0350727	1.98013	3.94529	3.85956e-22		0.0285789	1.64501	3.1275	1.57873e-16		0.0347049	1.88707	3.69884	1.2886e-21		0.0300535	1.69531	3.23847	7.63452e-19
CBU_1242	long-chain fatty acid transport protein precursor			4.21707	3.11713	1.81902	1.17155		0.00627517	0.0387552	2.07624	4.21707	1.83986e-09		0.028165	1.64022	3.11713	2.34041e-06		0.0177711	0.863159	1.81902	0.0191014		0.0110259	0.228417	1.17155	0.573864
CBU_0031	3-oxoacyl-[acyl-carrier protein] reductase			3.61237	3.11665	2.85124	2.61443		0.00390825	0.0202185	1.85295	3.61237	2.83302e-18		0.0177068	1.64	3.11665	1.35302e-16		0.0168398	1.51159	2.85124	7.82753e-14		0.0152315	1.3865	2.61443	6.99881e-14
CBU_1241	malate dehydrogenase	mdh		4.00578	3.10909	3.36084	3.67597		0.0114123	0.0653179	2.00208	4.00578	7.95499e-19		0.0526515	1.63649	3.10909	3.29837e-13		0.0578031	1.74882	3.36084	6.36927e-15		0.0622132	1.87813	3.67597	1.12999e-17
CBU_0450	signal recognition particle subunit FFH/SRP54	ffh		6.74381	3.10691	2.19495	2.46635		0.00279167	0.0244776	2.75356	6.74381	2.34054e-05		0.011345	1.63548	3.10691	0.0160422		0.00849771	1.13419	2.19495	0.107835		0.00929865	1.30238	2.46635	0.0581047
CBU_0706	hypothetical protein			2.97342	3.08901	2.92061	2.39591		0.0129478	0.055748	1.57212	2.97342	2.15025e-11		0.0584074	1.62715	3.08901	1.81112e-13		0.0574848	1.54627	2.92061	4.41523e-12		0.0469582	1.26057	2.39591	4.72309e-09
CBU_1273	pyrophosphate--fructose 6-phosphate 1-phosphotransferase			4.92106	3.07286	3.03408	3.28665		0.00523607	0.0355399	2.29897	4.92106	3.00621e-11		0.0231903	1.61958	3.07286	3.85861e-06		0.0231642	1.60126	3.03408	5.2343e-06		0.024497	1.71662	3.28665	6.35075e-07
CBU_0557	DNA polymerase III delta subunit	holA		4.16568	3.06991	2.72478	2.1881		0.00107654	0.00653342	2.05855	4.16568	1.3722e-10		0.00490155	1.6182	3.06991	6.20267e-08		0.00449824	1.44614	2.72478	3.29241e-06		0.0035565	1.12968	2.1881	3.05058e-05
CBU_0081	prolyl-tRNA synthetase	proS		4.02596	3.06393	3.19913	2.68298		0.00769853	0.0448535	2.00933	4.02596	3.04671e-39		0.0346383	1.61538	3.06393	5.85449e-27		0.0375003	1.67768	3.19913	6.6547e-29		0.031085	1.42384	2.68298	1.72747e-22
CBU_0442	LSU ribosomal protein L19P	rplS		5.30118	3.04678	2.81843	3.05958		0.0371211	0.262762	2.40631	5.30118	1.42718e-08		0.153556	1.60729	3.04678	0.000217446		0.147826	1.49489	2.81843	0.000641822		0.156525	1.61334	3.05958	0.000183549
CBU_0486	ribonuclease E			4.36248	3.03631	2.08361	2.54112		0.00503574	0.0319924	2.12515	4.36248	3.98573e-26		0.022624	1.60232	3.03631	1.11969e-15		0.0162312	1.05908	2.08361	3.30315e-07		0.0191782	1.34546	2.54112	6.84325e-12
CBU_1827	tRNA nucleotidyltransferase			3.18464	3.02707	1.9252	2.29718		0.00210044	0.00934761	1.67113	3.18464	4.59859e-07		0.0090235	1.59792	3.02707	2.87948e-07		0.00598497	0.945009	1.9252	0.00523157		0.00703841	1.19986	2.29718	6.47296e-05
CBU_2005	sensor protein	rstB		5.86657	3.0211	3.66741	2.44233		0.00329268	0.028662	2.55252	5.86657	3.24948e-33		0.0151108	1.59508	3.0211	1.10168e-13		0.0190529	1.87476	3.66741	7.34944e-19		0.0124423	1.28826	2.44233	2.92062e-10
CBU_1939	ATP synthase A chain	atpB		5.4982	3.00536	1.72913	2.2188		0.00432535	0.0351816	2.45896	5.4982	8.2074e-26		0.0195737	1.58754	3.00536	1.49748e-11		0.0117446	0.790043	1.72913	0.00258862		0.0145275	1.14978	2.2188	3.22714e-07
CBU_1141	protein translocase subunit	secF		4.1553	2.9986	3.11939	3.05733		0.00778959	0.048787	2.05495	4.1553	6.36284e-21		0.0358416	1.58429	2.9986	2.28911e-13		0.0388515	1.64126	3.11939	3.15855e-14		0.0371148	1.61227	3.05733	9.335e-15
CBU_1474	aspartyl/glutamyl-tRNA(Asn/Gln) amidotransferase subunit A	gatA		4.66177	2.99417	3.25958	3.4771		0.00186915	0.0125933	2.22088	4.66177	2.99104e-23		0.00830167	1.58216	2.99417	3.55013e-13		0.00925101	1.70469	3.25958	3.33194e-15		0.00967913	1.79789	3.4771	1.92172e-20
CBU_0100	hypothetical protein			2.6618	2.98026	2.17793	1.36531		0.00495859	0.0191337	1.4124	2.6618	0.000904014		0.0221933	1.57544	2.98026	1.90498e-05		0.0164094	1.12296	2.17793	0.00490607		0.00998483	0.44923	1.36531	0.240603
CBU_0842	UDP-N-acetylglucosamine 2-epimerase	wecB		3.24618	2.9679	2.43221	1.97494		0.00101211	0.0047509	1.69874	3.24618	3.8721e-06		0.00442166	1.56944	2.9679	5.87553e-07		0.00379955	1.28227	2.43221	0.000169105		0.0030123	0.98181	1.97494	0.000521905
CBU_1398	dihydrolipoamide succinyltransferase component (E2) of 2-oxoglutarate dehydrogenase complex	sucB		4.07012	2.95726	3.35612	3.4363		0.00410403	0.023949	2.02507	4.07012	1.18591e-13		0.0179544	1.56426	2.95726	6.90598e-09		0.021	1.7468	3.35612	7.26621e-11		0.0210416	1.78086	3.4363	5.77754e-12
CBU_0569	tRNA 2-methylthioadenosine synthase			4.20376	2.95043	3.67526	3.46244		0.00300145	0.0185274	2.07168	4.20376	1.54337e-23		0.0133856	1.56093	2.95043	9.17432e-15		0.0170846	1.87785	3.67526	1.83004e-21		0.0157944	1.79179	3.46244	5.76155e-22
CBU_0038	3-oxoacyl-[acyl-carrier-protein] synthase III			3.81784	2.94854	3.05894	2.44723		0.00585835	0.032816	1.93276	3.81784	2.12162e-25		0.0259178	1.56	2.94854	1.5704e-18		0.0278524	1.61303	3.05894	1.20653e-19		0.0216559	1.29115	2.44723	1.38419e-14
CBU_1011	lignostilbene-alpha	beta-dioxygenase		1.41274	2.94039	1.37213	1.23799		0.00237945	0.00493183	0.498497	1.41274	0.245555		0.0102101	1.55601	2.94039	9.8096e-07		0.00512768	0.456419	1.37213	0.239945		0.0044416	0.308004	1.23799	0.381222
CBU_0813	hypothetical protein			1.63247	2.93237	1.3751	1.70033		0.000827633	0.00193274	0.707058	1.63247	0.557321		0.00345411	1.55207	2.93237	0.048861		0.00168709	0.459537	1.3751	0.676717		0.00212311	0.765815	1.70033	0.305095
CBU_1918	ribonuclease P protein component	rnpA		2.75458	2.92883	2.26243	2.09049		0.0469403	0.168938	1.46183	2.75458	0.0205221		0.180064	1.55033	2.92883	0.0143401		0.144741	1.17788	2.26243	0.069755		0.134299	1.06384	2.09049	0.101708
CBU_1713	glycine dehydrogenase (decarboxylating)			4.554	2.92484	3.4165	2.82229		0.0013468	0.00904438	2.18713	4.554	2.0019e-13		0.00607073	1.54836	2.92484	1.29515e-07		0.00717449	1.77252	3.4165	8.46255e-10		0.00576979	1.49687	2.82229	3.88117e-08
CBU_0244	SSU ribosomal protein S3P	rpsC		4.58768	2.9185	3.03288	3.49441		0.00929312	0.0619744	2.19777	4.58768	4.29042e-31		0.0401582	1.54523	2.9185	1.34751e-16		0.0432148	1.60069	3.03288	1.1368e-17		0.0488872	1.80505	3.49441	3.19705e-25
CBU_1777	hypothetical protein			4.59476	2.91606	2.74483	2.16143		0.0128261	0.0840961	2.19999	4.59476	6.98032e-09		0.0553654	1.54402	2.91606	2.94928e-05		0.0527672	1.45672	2.74483	0.000104358		0.0410016	1.11199	2.16143	0.000605765
CBU_2092	phosphoenolpyruvate carboxykinase (ATP)	pckA		3.19432	2.91533	2.63248	2.34672		0.0227089	0.105038	1.67551	3.19432	2.30241e-29		0.0973538	1.54366	2.91533	9.08176e-26		0.0917453	1.39642	2.63248	4.15006e-21		0.0797813	1.23065	2.34672	4.20207e-17
CBU_0796	adenosine 5'-monophosphoramidase			1.86246	2.90354	2.3823	2.88765		0.0136465	0.0375679	0.897209	1.86246	0.000527922		0.059526	1.53781	2.90354	1.33029e-14		0.0506347	1.25236	2.3823	1.93766e-09		0.0604476	1.52989	2.88765	1.13439e-17
CBU_1230	ATP-dependent nuclease subunit A			4.90885	2.90005	2.18842	1.27599		0.000273937	0.00197813	2.29539	4.90885	5.60642e-11		0.00117006	1.53608	2.90005	9.08329e-06		0.000930616	1.12989	2.18842	0.00265458		0.000538562	0.351617	1.27599	0.337987
CBU_0880	hypothetical cytosolic protein			1.83693	2.89605	1.758	1.12346		0.000595371	0.00163247	0.877298	1.83693	0.14567		0.00256177	1.53409	2.89605	0.000407349		0.00167005	0.813932	1.758	0.114359		0.00103567	0.167954	1.12346	0.738519
CBU_1117	electron transfer flavoprotein alpha-subunit	etfA		3.31448	2.87733	3.26603	3.02084		0.00309989	0.0151557	1.72878	3.31448	7.25114e-11		0.0135998	1.52473	2.87733	9.98225e-10		0.0156182	1.70754	3.26603	4.68786e-12		0.0144157	1.59495	3.02084	5.47502e-12
CBU_0387	GTP-binding protein (probably involved in DNA repair)	cgtA		4.86063	2.87224	2.62502	2.71489		0.0026452	0.0191835	2.28114	4.86063	4.05471e-21		0.0114647	1.52218	2.87224	2.18679e-10		0.0108998	1.39233	2.62502	1.38716e-08		0.0110368	1.44089	2.71489	7.75684e-11
CBU_0639	pyruvate dehydrogenase E1 component beta subunit			4.65744	2.87	2.72385	2.52649		0.00360661	0.0241237	2.21954	4.65744	1.82545e-24		0.015204	1.52105	2.87	1.23656e-12		0.014957	1.44565	2.72385	2.90417e-11		0.0135799	1.33713	2.52649	1.79049e-11
CBU_1061a	hypothetical membrane associated protein			5.80677	2.86705	2.99628	1.22665		0.000126659	0.00108468	2.53774	5.80677	0.000464695		0.000536484	1.51957	2.86705	0.0457054		0.000605155	1.58317	2.99628	0.0368123		0.000233647	0.294719	1.22665	0.71636
CBU_0886	phosphopantothenoylcysteine decarboxylase	coaBC		6.18397	2.86389	3.85971	2.75491		0.00119349	0.01079	2.62853	6.18397	7.26266e-20		0.00516988	1.51798	2.86389	3.13558e-07		0.00718407	1.94849	3.85971	7.89169e-12		0.00498379	1.46201	2.75491	3.93357e-08
CBU_1341	GMP synthase (glutamine-hydrolyzing)	guaA		3.61756	2.86018	2.77499	2.57287		0.00279299	0.0149107	1.85502	3.61756	2.53481e-19		0.0120578	1.5161	2.86018	1.20831e-14		0.0119817	1.47248	2.77499	1.18219e-13		0.0110132	1.36338	2.57287	1.07299e-13
CBU_1354	hypothetical cytosolic protein			2.2902	2.85821	3.21573	2.33743		0.0047023	0.0163657	1.19547	2.2902	0.00045888		0.0205288	1.51511	2.85821	4.69078e-07		0.0243193	1.68515	3.21573	1.50672e-08		0.0173339	1.22493	2.33743	1.88642e-05
CBU_0033	4'-phosphopantetheinyl transferase family			2.46796	2.85573	2.0246	1.84038		0.00835497	0.0305239	1.30332	2.46796	1.54736e-07		0.0356041	1.51386	2.85573	3.6937e-11		0.0265265	1.01763	2.0246	2.302e-05		0.0236526	0.880005	1.84038	0.000102219
CBU_1783	glyceraldehyde 3-phosphate dehydrogenase	gap		3.41635	2.8546	4.03537	4.65795		0.00210117	0.0102533	1.77246	3.41635	6.65977e-09		0.00881564	1.51329	2.8546	1.21411e-07		0.0128291	2.0127	4.03537	2.33428e-13		0.014634	2.2197	4.65795	2.45922e-18
CBU_1784	transketolase	tkt		4.71874	2.79593	3.01417	3.19491		0.00599899	0.0404077	2.2384	4.71874	1.65333e-32		0.024766	1.48333	2.79593	4.86043e-15		0.0272778	1.59176	3.01417	3.72752e-17		0.0284586	1.67578	3.19491	7.21788e-20
CBU_1395	hypothetical membrane spanning protein			4.30811	2.79198	3.69041	2.59447		0.00925634	0.0587958	2.10706	4.30811	1.98701e-15		0.0386414	1.48129	2.79198	8.28721e-09		0.0534846	1.88378	3.69041	3.60486e-14		0.0365994	1.37544	2.59447	2.70315e-09
CBU_0768	multidrug resistance protein B			2.86511	2.78652	1.46874	1.30821		0.00022561	0.000950539	1.51859	2.86511	0.0197024		0.000901618	1.47847	2.78652	0.00731862		0.000516418	0.554581	1.46874	0.448708		0.00045	0.387598	1.30821	0.500679
CBU_0254	LSU ribosomal protein L18P	rplR		3.55265	2.76547	2.10497	2.53825		0.00762107	0.0397955	1.8289	3.55265	1.3256e-13		0.0317368	1.46753	2.76547	8.43635e-11		0.0248873	1.0738	2.10497	1.2008e-05		0.0293038	1.34384	2.53825	4.70314e-12
CBU_1819	hypothetical membrane associated protein			10.9529	2.76475	1.85468	1.66229		0.000302142	0.00478018	3.45324	10.9529	1.85585e-10		0.00120297	1.46715	2.76475	0.021213		0.000844095	0.891168	1.85468	0.233689		0.000740388	0.733174	1.66229	0.221903
CBU_0453	type 4 pili biogenesis protein (prepilin-like protein)	fimT		2.73688	2.71015	1.94035	1.52685		0.00140213	0.00572346	1.45253	2.73688	0.00502506		0.00568365	1.43837	2.71015	0.00184223		0.00435662	0.956316	1.94035	0.0596854		0.00335417	0.610555	1.52685	0.183387
CBU_1162	transporter	MFS superfamily		2.50329	2.70676	2.38402	2.58525		0.00349146	0.0129214	1.32382	2.50329	2.40418e-07		0.0143156	1.43657	2.70676	1.18828e-09		0.0130132	1.2534	2.38402	2.12421e-07		0.0137124	1.3703	2.58525	1.07516e-09
CBU_2089	integral membrane protein			3.29781	2.70175	2.31273	1.82666		0.00451976	0.0221815	1.72151	3.29781	3.30757e-07		0.0183148	1.4339	2.70175	7.43465e-06		0.0166345	1.20959	2.31273	0.000266528		0.0127667	0.869206	1.82666	0.00517627
CBU_0487	ribosomal large subunit pseudouridine synthase C	rluC		3.45425	2.69873	2.82984	2.33729		0.00292638	0.0144824	1.78837	3.45425	1.00171e-10		0.0116233	1.43228	2.69873	6.31807e-08		0.0125755	1.50072	2.82984	1.45657e-08		0.0102267	1.22484	2.33729	8.25489e-07
CBU_1998	DNA processing protein			2.26564	2.68796	1.65718	1.28429		0.00546143	0.0175286	1.17992	2.26564	7.2637e-05		0.0210265	1.42651	2.68796	2.2841e-07		0.0135703	0.728727	1.65718	0.0149681		0.010461	0.360972	1.28429	0.221928
CBU_1355	HesB protein family			1.58966	2.68543	2.28376	1.88634		0.00720372	0.0174163	0.668717	1.58966	0.136941		0.0295406	1.42515	2.68543	2.6249e-05		0.0262901	1.19141	2.28376	0.000749603		0.0215802	0.915587	1.88634	0.00476761
CBU_0492	fatty acid/phospholipid synthesis protein	plsX		4.70106	2.68359	2.22932	2.37061		0.0117124	0.0734518	2.23299	4.70106	3.44802e-08		0.042187	1.42416	2.68359	0.000614944		0.0368512	1.1566	2.22932	0.00641925		0.0384622	1.24526	2.37061	0.00280606
CBU_1696	electron transport complex protein	rnfB		5.45328	2.67768	2.46923	2.01122		0.000647543	0.00522425	2.44712	5.45328	1.09827e-08		0.00263804	1.42098	2.67768	0.00134695		0.00247441	1.30406	2.46923	0.00494035		0.00196932	1.00807	2.01122	0.00704542
CBU_1716	aminomethyltransferase	gcvT		5.65281	2.67179	1.68294	1.9211		0.0107967	0.0849976	2.49897	5.65281	9.40051e-25		0.040875	1.4178	2.67179	1.14463e-08		0.0267178	0.750985	1.68294	0.00411188		0.0299071	0.941936	1.9211	0.000166158
CBU_0999	GTP-binding protein	hflX		2.68786	2.66505	2.414	1.68062		0.00317228	0.0125422	1.42646	2.68786	1.39307e-08		0.0124925	1.41416	2.66505	1.59699e-09		0.011905	1.27142	2.414	1.02168e-07		0.00820338	0.748991	1.68062	0.00122995
CBU_1566	hypothetical cytosolic protein			4.54419	2.65375	2.85951	2.64675		0.00463551	0.0305252	2.18402	4.54419	3.58807e-25		0.0183492	1.40803	2.65375	1.44354e-11		0.0203237	1.51577	2.85951	2.70798e-13		0.0183791	1.40422	2.64675	6.37832e-14
CBU_1747	stringent starvation protein A	sspA		3.74469	2.64432	2.12276	2.54627		0.0186729	0.101927	1.90485	3.74469	5.42919e-21		0.0724628	1.4029	2.64432	3.26883e-12		0.0607719	1.08594	2.12276	1.40748e-07		0.0718208	1.34838	2.54627	5.29562e-12
CBU_0149	hypothetical cytosolic protein			7.00931	2.63744	3.0168	1.6522		0.0131655	0.137869	2.80927	7.00931	7.42843e-12		0.0527394	1.39914	2.63744	0.00225791		0.0622676	1.59302	3.0168	0.000314031		0.033335	0.724391	1.6522	0.0781375
CBU_0638	dihydrolipoamide acetyltransferase component of pyruvate dehydrogenase complex			3.55753	2.63037	4.21002	3.44911		0.00299159	0.0155288	1.83088	3.55753	4.40327e-15		0.0117756	1.39526	2.63037	5.36888e-10		0.0193993	2.07383	4.21002	4.04344e-22		0.015699	1.78622	3.44911	2.62593e-18
CBU_0032	hypothetical cytosolic protein			3.36307	2.62921	1.99048	1.28008		0.043967	0.218714	1.74978	3.36307	1.81496e-15		0.172557	1.39463	2.62921	8.49545e-11		0.137227	0.993117	1.99048	8.67296e-06		0.0851718	0.356228	1.28008	0.118821
CBU_1100	hypothetical exported protein			3.69683	2.61074	2.64013	2.41716		0.00527039	0.0284218	1.88629	3.69683	1.56503e-11		0.0203053	1.38446	2.61074	2.06788e-07		0.0214476	1.40061	2.64013	1.79113e-07		0.0190299	1.27331	2.41716	7.64513e-08
CBU_0474	hypothetical protein			1.22081	2.608	2.86495	4.19366		0.0575115	0.102812	0.287836	1.22081	0.331695		0.222452	1.38294	2.608	4.76466e-10		0.254064	1.51851	2.86495	5.69279e-12		0.361305	2.06821	4.19366	2.29681e-23
CBU_1435	NADH-quinone oxidoreductase chain N	nuoN		4.32633	2.60447	2.37195	2.38536		0.00303968	0.0194357	2.11314	4.32633	8.08162e-19		0.0120675	1.38099	2.60447	7.27018e-09		0.0113653	1.24608	2.37195	2.96873e-07		0.0110811	1.25421	2.38536	3.54014e-08
CBU_1340	hypothetical protein			4.91824	2.60344	3.27304	2.60015		0.0070778	0.051377	2.29814	4.91824	8.19926e-15		0.0276755	1.38042	2.60344	4.25318e-06		0.0359914	1.71063	3.27304	2.07848e-09		0.0281449	1.37859	2.60015	5.44215e-08
CBU_0034	acyl carrier protein			2.57794	2.60004	2.54061	2.09355		0.0188513	0.0697951	1.36622	2.57794	0.000598868		0.070649	1.37853	2.60004	0.000240468		0.0718616	1.34517	2.54061	0.00036762		0.0606599	1.06595	2.09355	0.00347785
CBU_0846	UDP-glucose 6-dehydrogenase	ugd		2.66734	2.59449	2.49687	2.34565		0.00134709	0.00512089	1.4154	2.66734	6.52625e-06		0.00511233	1.37545	2.59449	5.32403e-07		0.0050388	1.32012	2.49687	2.40853e-06		0.00466457	1.22999	2.34565	4.81592e-07
CBU_0101	L-aspartate oxidase	nadB		4.28385	2.59371	1.78021	1.71275		0.00472013	0.0296796	2.09891	4.28385	3.86875e-23		0.0181713	1.37502	2.59371	9.05844e-11		0.013048	0.832049	1.78021	0.000201429		0.0121951	0.776311	1.71275	0.000232887
CBU_0252	SSU ribosomal protein S8P	rpsH		2.45801	2.59325	2.87832	2.54859		0.0167991	0.0593115	1.29749	2.45801	2.90761e-06		0.0636044	1.37476	2.59325	8.17625e-08		0.0725926	1.52523	2.87832	2.04595e-09		0.0647381	1.3497	2.54859	2.78525e-08
CBU_0839	glycosyltransferase			2.01449	2.59033	1.79067	1.82156		0.0024614	0.00736329	1.01042	2.01449	0.00152224		0.00949611	1.37314	2.59033	4.53638e-07		0.00689557	0.840501	1.79067	0.00454424		0.00690777	0.865176	1.82156	0.000970448
CBU_1383	ribosome recycling factor	rrf		3.97196	2.5853	3.15925	2.47725		0.0042166	0.024046	1.98985	3.97196	1.1004e-14		0.0159949	1.37033	2.5853	3.97051e-08		0.020216	1.65958	3.15925	7.3188e-12		0.0156452	1.30874	2.47725	3.28937e-09
CBU_1858	oligopeptide transport system permease protein	oppC		3.5196	2.58405	1.59181	1.94414		0.000162258	0.000828296	1.81541	3.5196	0.0101319		0.00061692	1.36964	2.58405	0.0341208		0.000398736	0.670667	1.59181	0.415558		0.0004644	0.959135	1.94414	0.0808088
CBU_0844	UDP-N-acetylglucosamine 4-epimerase			3.13101	2.58024	2.93364	3.4278		0.00140518	0.00657011	1.64663	3.13101	3.52381e-06		0.00562137	1.3675	2.58024	2.92053e-05		0.00644198	1.55269	2.93364	1.43851e-06		0.00742294	1.77728	3.4278	3.22959e-10
CBU_0841	alpha-D-QuiNAc alpha-1	3-galactosyltransferase		2.09446	2.56694	2.13914	1.72548		0.0013352	0.00410745	1.06658	2.09446	0.00858759		0.0050236	1.36005	2.56694	5.65177e-05		0.00446518	1.09703	2.13914	0.00206099		0.00353052	0.786994	1.72548	0.0147242
CBU_0835	hypothetical protein			3.73201	2.56574	2.2719	1.44189		0.0020791	0.0116015	1.89995	3.73201	0.00257975		0.00789136	1.35938	2.56574	0.0239826		0.00740544	1.1839	2.2719	0.061017		0.00450276	0.527957	1.44189	0.359326
CBU_1181	thiamine biosynthesis protein	thiI		6.35879	2.55228	2.49091	2.12182		0.000970978	0.00908154	2.66875	6.35879	5.88499e-17		0.00365688	1.35179	2.55228	7.04332e-05		0.00377794	1.31667	2.49091	0.000146006		0.00317007	1.0853	2.12182	0.000342315
CBU_0454	adenylate kinase	adk		2.22875	2.53923	2.30311	1.99728		0.00546742	0.017537	1.15623	2.22875	2.48069e-06		0.0203328	1.34439	2.53923	2.0686e-10		0.0191977	1.20358	2.30311	2.90089e-08		0.0163944	0.998033	1.99728	3.63284e-07
CBU_0867	LSU ribosomal protein L9P	rplI		3.7285	2.53289	3.22744	3.48271		0.0107914	0.0574366	1.8986	3.7285	2.1791e-16		0.0398747	1.34078	2.53289	3.34154e-09		0.0523656	1.69039	3.22744	2.13654e-14		0.0559356	1.80021	3.48271	3.29793e-18
CBU_1714	glycine dehydrogenase (decarboxylating)			2.72777	2.53227	2.51642	2.54555		0.00262906	0.0104865	1.44772	2.72777	1.03613e-06		0.0102414	1.34043	2.53227	2.08933e-06		0.0101444	1.33137	2.51642	2.75611e-06		0.0100648	1.34798	2.54555	5.20011e-07
CBU_1586	hypothetical protein			3.46071	2.52863	2.72262	1.98504		0.00446437	0.0223496	1.79107	3.46071	3.63799e-06		0.0166284	1.33836	2.52863	0.000284946		0.0187901	1.445	2.72262	7.49741e-05		0.0132248	0.989169	1.98504	0.00331896
CBU_1704	ribonuclease T	rnt		3.27708	2.51037	3.73695	2.72734		0.00157979	0.00771915	1.71241	3.27708	5.28836e-06		0.00613755	1.3279	2.51037	0.000140113		0.00919236	1.90186	3.73695	3.96343e-09		0.00659302	1.4475	2.72734	1.03536e-06
CBU_1326	threonyl-tRNA synthetase	thrS		2.74196	2.50868	2.54381	2.63194		0.0135761	0.0521992	1.45521	2.74196	6.48814e-12		0.0487513	1.32693	2.50868	2.94004e-10		0.0510846	1.34699	2.54381	1.63773e-10		0.0517372	1.39612	2.63194	1.98218e-11
CBU_1587	sodium/proton antiporter protein	shaB		3.93744	2.49314	2.55726	2.02754		0.00324362	0.0185899	1.97726	3.93744	3.40195e-08		0.0118194	1.31797	2.49314	0.000159526		0.0127983	1.3546	2.55726	0.000105965		0.00977733	1.01973	2.02754	0.000890439
CBU_0673	histidinol-phosphatase			2.14858	2.49183	2.12276	2.53158		0.00207435	0.00648866	1.10338	2.14858	0.030875		0.00764307	1.31721	2.49183	0.00102322		0.00664463	1.08594	2.12276	0.0120514		0.00781185	1.34004	2.53158	6.90103e-05
CBU_0843	glycosyltransferase			2.59692	2.49035	2.43335	1.61315		0.00131824	0.00507556	1.3768	2.59692	0.000280001		0.00487455	1.31635	2.49035	5.17702e-05		0.0049524	1.28294	2.43335	0.00011268		0.00327512	0.689878	1.61315	0.0226638
CBU_0832	bacterial transferase family (hexapeptide motif)			1.16916	2.48072	2.31809	1.91534		0.00268929	0.00453006	0.225479	1.16916	0.672149		0.00983315	1.31076	2.48072	2.4802e-05		0.00948059	1.21293	2.31809	0.000146006		0.00768855	0.937601	1.91534	0.000717798
CBU_1419	serine hydroxymethyltransferase			3.30805	2.4791	2.42274	2.12436		0.0156505	0.0731935	1.72598	3.30805	1.20674e-12		0.0554055	1.30981	2.4791	8.29264e-08		0.057128	1.27664	2.42274	1.95712e-07		0.0487596	1.08703	2.12436	8.31664e-06
CBU_0671	mannose-6-phosphate isomerase	rfbA		2.69431	2.46863	2.29321	2.33702		0.00268224	0.0106573	1.42992	2.69431	1.78539e-10		0.00993499	1.30371	2.46863	1.06161e-10		0.00953422	1.19737	2.29321	7.24401e-09		0.00950155	1.22467	2.33702	1.81333e-11
CBU_1437	NADH-quinone oxidoreductase chain L	nuoL		4.00362	2.46655	2.34012	2.02213		0.00283458	0.0167979	2.0013	4.00362	8.25254e-26		0.0105954	1.3025	2.46655	5.38116e-12		0.0103444	1.22658	2.34012	1.39365e-10		0.00877773	1.01588	2.02213	1.42243e-08
CBU_0608	phosphomevalonate kinase			5.61406	2.46007	3.03662	2.31758		0.000666456	0.00553748	2.48904	5.61406	6.14343e-12		0.00249336	1.2987	2.46007	0.000748445		0.00312915	1.60247	3.03662	1.23817e-05		0.00238885	1.21262	2.31758	0.000127956
CBU_1473	aspartyl/glutamyl-tRNA(Asn/Gln) amidotransferase subunit C	gatC		3.76558	2.45383	1.22405	1.46501		0.00769294	0.0380159	1.91287	3.76558	0.00241928		0.0249611	1.29504	2.45383	0.045344		0.0131928	0.291659	1.22405	0.710627		0.0157405	0.550907	1.46501	0.419331
CBU_1322	phenylalanyl-tRNA synthetase alpha chain	pheS		3.22864	2.45014	2.34524	2.32047		0.00329768	0.0153681	1.69092	3.22864	1.54742e-13		0.0120753	1.29286	2.45014	1.66615e-09		0.0117441	1.22974	2.34524	1.80619e-08		0.0114529	1.21442	2.32047	2.23288e-10
CBU_1746	stringent starvation protein B	sspB		4.05037	2.44861	2.3265	2.43104		0.0187998	0.11327	2.01805	4.05037	3.23678e-19		0.0695803	1.29196	2.44861	1.05783e-08		0.0685965	1.21816	2.3265	9.31739e-08		0.0700173	1.28158	2.43104	1.98809e-09
CBU_0836	radical SAM superfamily protein			1.14151	2.43998	1.82141	1.5196		0.00425258	0.0070664	0.190946	1.14151	0.611854		0.0150459	1.28687	2.43998	5.25843e-07		0.0118784	0.865059	1.82141	0.00159044		0.00977892	0.603687	1.5196	0.0182378
CBU_1358	SufD	sufD		1.82834	2.43688	2.87989	2.79615		0.00570505	0.0159266	0.870537	1.82834	0.00179998		0.0218133	1.28503	2.43688	5.35175e-07		0.0263963	1.52601	2.87989	1.74348e-09		0.025169	1.48344	2.79615	1.88574e-09
CBU_2090	pyrroline-5-carboxylate reductase	proC		2.37533	2.4361	2.40649	1.74514		0.00509458	0.0175597	1.24813	2.37533	2.34282e-08		0.0182341	1.28458	2.4361	4.97971e-11		0.0187025	1.26693	2.40649	1.39365e-10		0.013403	0.803345	1.74514	1.01339e-05
CBU_1321	phenylalanyl-tRNA synthetase beta chain	pheT		3.44482	2.43332	3.55122	2.92218		0.00568381	0.0289762	1.78443	3.44482	3.39754e-19		0.0211414	1.28293	2.43332	1.1388e-10		0.0316344	1.82832	3.55122	7.96102e-21		0.0255057	1.54705	2.92218	1.15021e-15
CBU_0338	membrane alanine aminopeptidase	pepN		2.82784	2.4318	2.81762	2.82104		0.00320579	0.0127875	1.4997	2.82784	1.07356e-09		0.0113427	1.28202	2.4318	1.03576e-07		0.0133337	1.49448	2.81762	3.80543e-10		0.013232	1.49623	2.82104	1.1827e-10
CBU_1433	N utilization substance protein A	nusA		3.34518	2.41009	2.0005	1.94047		0.00732951	0.0352165	1.74208	3.34518	3.6677e-19		0.0255297	1.26909	2.41009	4.91837e-11		0.0222597	1.00036	2.0005	4.20414e-07		0.0212198	0.956407	1.94047	4.3913e-07
CBU_1281	carbamoyl-phosphate synthase large chain	carB		5.10863	2.40894	2.60528	2.46695		0.00141002	0.0105887	2.35294	5.10863	4.89421e-36		0.00513982	1.2684	2.40894	3.83173e-11		0.00569533	1.38144	2.60528	4.69345e-13		0.00527521	1.30273	2.46695	1.50214e-13
CBU_2084	hypothetical protein			0.912279	2.40466	1.64616	1.4784		0.0720104	0.0956193	-0.132453	0.912279	0.837433		0.252997	1.26584	2.40466	0.00180381		0.180532	0.719104	1.64616	0.108178		0.157711	0.564039	1.4784	0.165333
CBU_1206	delta(24(24(1)))-sterol reductase			3.29147	2.40365	1.61865	1.36538		0.00156439	0.0075238	1.71873	3.29147	1.5415e-09		0.00550045	1.26523	2.40365	2.60722e-06		0.00385264	0.69479	1.61865	0.0230357		0.0032298	0.449301	1.36538	0.0932567
CBU_1540	hypothetical protein			3.61912	2.39836	3.08049	1.24002		0.00407187	0.0221475	1.85564	3.61912	5.96836e-06		0.0150683	1.26205	2.39836	0.00147696		0.0199267	1.62316	3.08049	1.74408e-05		0.00786608	0.310362	1.24002	0.451784
CBU_1353	23S rRNA Um2552 2'-O-methyltransferase	rrmJ		2.31969	2.39584	1.81315	1.59058		0.00737218	0.0256935	1.21393	2.31969	0.000426643		0.0262739	1.26053	2.39584	0.000125688		0.0213193	0.858497	1.81315	0.0128401		0.018298	0.669549	1.59058	0.0451395
CBU_0179	hypothetical protein			1.51235	2.39201	2.69095	1.82658		0.00465468	0.0104156	0.596792	1.51235	0.0402733		0.016884	1.25822	2.39201	3.13558e-07		0.019749	1.42811	2.69095	4.72476e-09		0.0130093	0.869147	1.82658	0.000302449
CBU_1828	hypothetical protein			3.1727	2.3866	2.07369	1.58608		0.00128984	0.00583517	1.66571	3.1727	6.38104e-07		0.00444944	1.25496	2.3866	7.72373e-05		0.00398769	1.0522	2.07369	0.00151753		0.00301378	0.665467	1.58608	0.0284635
CBU_1439	NADH-quinone oxidoreductase chain J	nuoJ		3.88395	2.38234	3.18467	2.24079		0.00275459	0.0158076	1.95752	3.88395	7.98219e-10		0.00995665	1.25238	2.38234	6.4776e-05		0.013804	1.67114	3.18467	1.8663e-08		0.00934982	1.164	2.24079	2.33888e-05
CBU_1665	hypothetical protein			1.51851	2.37899	2.36999	1.33875		0.000413124	0.00090397	0.60266	1.51851	0.365307		0.00142	1.25035	2.37899	0.00880852		0.00150941	1.24488	2.36999	0.0101054		0.000838255	0.420884	1.33875	0.384647
CBU_1035d	cytochrome O ubiquinol oxidase protein	cyoD		3.70293	2.37049	4.07619	3.44401		0.0154943	0.0840104	1.88867	3.70293	2.43581e-18		0.0553202	1.24519	2.37049	2.68321e-09		0.0977663	2.02722	4.07619	1.08234e-25		0.0806629	1.78409	3.44401	1.98393e-23
CBU_1289	chaperone protein	dnaJ		3.7938	2.34393	3.22163	3.58802		0.00933277	0.0525552	1.92365	3.7938	3.04636e-14		0.0335261	1.22893	2.34393	1.67288e-06		0.0470217	1.68779	3.22163	1.97761e-11		0.0509471	1.84319	3.58802	7.90446e-14
CBU_1922	tRNA (5-carboxymethylaminomethyl-2-thiouridylate) synthase	trmE		4.07783	2.34071	1.87035	1.90187		0.00148953	0.00840624	2.0278	4.07783	2.08832e-08		0.0048211	1.22694	2.34071	0.000859576		0.00403115	0.903305	1.87035	0.0198548		0.00402975	0.927417	1.90187	0.00892744
CBU_2014	hypothetical membrane associated protein			1.0071	2.33916	2.28753	1.45372		0.00125374	0.00192952	0.0102084	1.0071	0.995657		0.00451548	1.22599	2.33916	0.046247		0.00450736	1.19379	2.28753	0.0586073		0.00273935	0.539747	1.45372	0.33759
CBU_0478a	conserved cytosolic protein			0.868147	2.33251	2.29009	2.20327		0.0830554	0.107431	-0.203989	0.868147	0.67085		0.301536	1.22188	2.33251	0.000452171		0.294707	1.1954	2.29009	0.000635594		0.282771	1.13965	2.20327	0.000702733
CBU_1881	rubredoxin			1.67782	2.31952	1.15983	1.20831		0.0153896	0.035363	0.746591	1.67782	0.240892		0.05042	1.21382	2.31952	0.0128184		0.0260924	0.213914	1.15983	0.746166		0.0267002	0.272987	1.20831	0.593865
CBU_0501	hypothetical protein			1.77387	2.31124	1.29194	1.27661		0.0427354	0.112446	0.826904	1.77387	0.0666875		0.151571	1.20867	2.31124	0.000429473		0.0866753	0.369541	1.29194	0.408506		0.0837245	0.352323	1.27661	0.30342
CBU_1820	hypothetical protein			2.58603	2.30821	2.1496	2.10396		0.00963827	0.0369378	1.37074	2.58603	4.75817e-08		0.0331828	1.20677	2.30821	2.13612e-07		0.0324143	1.10407	2.1496	3.30959e-06		0.0311032	1.0731	2.10396	6.16485e-07
CBU_1816	protein translation elongation factor P (EF-P)	efp		2.6296	2.30488	2.33986	2.39901		0.0138493	0.0511017	1.39485	2.6296	6.26302e-07		0.0450712	1.20469	2.30488	1.13169e-05		0.0481751	1.22642	2.33986	7.97455e-06		0.0486065	1.26244	2.39901	1.86875e-06
CBU_0411	hypothetical protein			2.53604	2.30039	1.3947	2.34055		0.0380114	0.140624	1.34258	2.53604	0.0277095		0.133117	1.20188	2.30039	0.0240752		0.0811346	0.479959	1.3947	0.486298		0.131958	1.22684	2.34055	0.00774906
CBU_0301	guanylate kinase	gmk		2.86149	2.29293	2.51004	2.29751		0.00306131	0.0126956	1.51677	2.86149	7.94787e-08		0.0103684	1.19719	2.29293	2.91671e-06		0.0117663	1.32771	2.51004	1.48158e-07		0.0105833	1.20007	2.29751	2.8279e-08
CBU_1417	N utilization substance protein B	nusB		3.00665	2.28709	3.40501	2.30656		0.0054172	0.0237229	1.58816	3.00665	3.29309e-07		0.0185685	1.19352	2.28709	4.52236e-05		0.0282987	1.76766	3.40501	7.4612e-11		0.0191245	1.20574	2.30656	2.20581e-06
CBU_0156a	phage integrase family protein			1.92892	2.27869	1.94379	1.37207		0.0116891	0.0325063	0.947792	1.92892	0.162008		0.038853	1.1882	2.27869	0.0235921		0.0342837	0.958873	1.94379	0.0858014		0.0229797	0.456355	1.37207	0.360795
CBU_1219	hypothetical cytosolic protein			1.67786	2.26987	3.02949	1.91967		0.0055136	0.0135625	0.746624	1.67786	0.00587251		0.0187399	1.18261	2.26987	2.95412e-07		0.0260076	1.59908	3.02949	9.75376e-13		0.0161842	0.940857	1.91967	1.79652e-05
CBU_0771	methylisocitrate lyase	prpB		1.65857	2.26859	2.17802	2.77739		0.00355603	0.00856784	0.729943	1.65857	0.0104351		0.0120813	1.1818	2.26859	1.92578e-07		0.0119191	1.12302	2.17802	1.15295e-06		0.0147933	1.47373	2.77739	1.74707e-13
CBU_1385	protein translation elongation factor Ts (EF-Ts)	tsf		3.65208	2.26568	2.66532	3.08514		0.00863568	0.0458192	1.86872	3.65208	2.09309e-27		0.0291965	1.17994	2.26568	4.23523e-12		0.0351836	1.41431	2.66532	3.42386e-17		0.0401983	1.62534	3.08514	1.11721e-25
CBU_1826	phosphatidylserine decarboxylase	psd		3.91654	2.25477	1.50153	1.34737		0.00597724	0.0334796	1.96958	3.91654	3.52184e-15		0.0195176	1.17298	2.25477	3.53869e-06		0.0136518	0.586429	1.50153	0.0346833		0.0119839	0.430151	1.34737	0.0979824
CBU_1475	aspartyl/glutamyl-tRNA(Asn/Gln) amidotransferase subunit B	gatB		4.23024	2.24292	2.71	2.62684		0.00164198	0.0101138	2.08074	4.23024	7.85454e-20		0.00550111	1.16538	2.24292	4.17183e-07		0.00683539	1.43829	2.71	1.11894e-10		0.00651314	1.39333	2.62684	9.81154e-13
CBU_0122	hypothetical membrane associated protein			0.974002	2.23828	2.43627	3.47204		0.00679324	0.00981918	-0.0380033	0.974002	0.959507		0.0238276	1.16239	2.23828	0.00698884		0.0257984	1.28467	2.43627	0.00242967		0.0362962	1.79578	3.47204	8.41297e-07
CBU_1782	phosphoglycerate kinase	pgk		2.30487	2.23421	3.00406	2.5572		0.00198486	0.00662347	1.20469	2.30487	4.05734e-06		0.00667129	1.15976	2.23421	2.32724e-07		0.00914615	1.58692	3.00406	8.37872e-14		0.00764491	1.35457	2.5572	8.58342e-13
CBU_1471	rod shape-determining protein	mreB		2.33552	2.22813	2.16409	2.10832		0.0463689	0.157471	1.22374	2.33552	1.96097e-14		0.152539	1.15584	2.22813	2.73403e-13		0.154963	1.11376	2.16409	2.24715e-12		0.147171	1.0761	2.10832	6.31164e-12
CBU_1258	nucleoside diphosphate kinase	ndk		2.43513	2.22038	2.11854	2.48844		0.0257316	0.0844268	1.284	2.43513	0.00131898		0.0784822	1.15081	2.22038	0.00401305		0.0768817	1.08307	2.11854	0.0072264		0.0894334	1.31524	2.48844	0.000750173
CBU_1839	aminobutyraldehyde dehydrogenase			3.99326	2.21912	2.02513	2.21659		0.00423532	0.0237193	1.99757	3.99326	5.44206e-12		0.0135702	1.14999	2.21912	9.9837e-05		0.0126109	1.01801	2.02513	0.000730995		0.0137647	1.14834	2.21659	4.95654e-05
CBU_0423	pantoate--beta-alanine ligase	panC		4.52559	2.20872	1.07945	1.90217		0.00114551	0.00758752	2.1781	4.52559	6.4808e-07		0.00367253	1.14321	2.20872	0.0128009		0.0018499	0.110299	1.07945	0.870222		0.00326112	0.92765	1.90217	0.0233988
CBU_1276	short chain dehydrogenase			3.10394	2.20293	1.8806	1.76366		0.0154875	0.0668131	1.6341	3.10394	5.90333e-09		0.0478913	1.13942	2.20293	6.01234e-05		0.0429219	0.91119	1.8806	0.00166643		0.0397489	0.818572	1.76366	0.00409068
CBU_0674	phosphoheptose isomerase			1.54606	2.20196	2.75391	2.60925		0.00894004	0.0200997	0.628598	1.54606	0.0145676		0.0294365	1.13879	2.20196	1.84868e-08		0.0376658	1.46148	2.75391	9.24226e-14		0.0348716	1.38363	2.60925	1.37401e-14
CBU_0077	hypothetical membrane spanning protein			2.31022	2.19122	2.36901	2.52723		0.0174325	0.0579046	1.20803	2.31022	5.81595e-05		0.0575661	1.13173	2.19122	0.00013557		0.0625192	1.24429	2.36901	2.49683e-05		0.0666234	1.33756	2.52723	3.5605e-06
CBU_1325	bacterial protein translation initiation factor 3 (IF-3)	infC		3.20248	2.18355	2.3563	2.69288		0.0108978	0.048316	1.67919	3.20248	3.71185e-08		0.0338681	1.12667	2.18355	0.000234944		0.0374686	1.23652	2.3563	4.8369e-05		0.0419243	1.42915	2.69288	7.60013e-07
CBU_1843	hypothetical exported protein			1.17688	2.18307	2.05164	2.23454		0.00489273	0.00829141	0.234962	1.17688	0.678401		0.0160462	1.12636	2.18307	0.00355706		0.0153064	1.03678	2.05164	0.00858493		0.0164999	1.15998	2.23454	0.000832652
CBU_1384	uridylate kinase	pyrH		3.86321	2.18175	2.96787	3.00692		0.00848446	0.0477617	1.9498	3.86321	1.45451e-26		0.0277875	1.12549	2.18175	7.09841e-10		0.0385732	1.56943	2.96787	4.83758e-19		0.0383149	1.58829	3.00692	1.9309e-22
CBU_1655	D-glycero-D-manno-heptose-7-phosphate 1-kinase	rfaE		2.68064	2.18138	2.26096	2.419		0.00449683	0.0170929	1.42258	2.68064	3.44802e-08		0.0144438	1.12524	2.18138	8.86885e-06		0.0152942	1.17694	2.26096	3.31339e-06		0.0160995	1.27441	2.419	1.38654e-07
CBU_0613	UDP-3-O-[3-hydroxymyristoyl] glucosamine N-acyltransferase	lpxD		2.51261	2.18014	2.27151	2.30443		0.0178213	0.0646315	1.32919	2.51261	7.31678e-20		0.057216	1.12442	2.18014	9.97445e-16		0.0617834	1.18365	2.27151	2.92535e-17		0.0610084	1.20441	2.30443	1.55075e-19
CBU_1067	tRNA s2C32 biosynthesis protein	ttcA		2.91048	2.16293	1.83656	1.90607		0.00989507	0.0400625	1.54126	2.91048	4.46231e-07		0.0307725	1.11298	2.16293	0.000275322		0.0265969	0.877004	1.83656	0.00533207		0.0273338	0.930599	1.90607	0.0020117
CBU_0968	phospholipase D			1.11433	2.15625	2.15758	2.61419		0.0188482	0.0312949	0.156175	1.11433	0.651741		0.0625094	1.10852	2.15625	2.6249e-05		0.0635206	1.10942	2.15758	2.74983e-05		0.0756578	1.38636	2.61419	3.48959e-08
CBU_1381	phosphatidate cytidylyltransferase	cdsA		3.59755	2.1562	2.22903	1.79968		0.00973285	0.0526046	1.84702	3.59755	2.56924e-15		0.0322354	1.10849	2.1562	2.59887e-06		0.0345164	1.15641	2.22903	9.56753e-07		0.0271115	0.847743	1.79968	0.000224952
CBU_0075	2-polyprenyl-6-methoxyphenol hydroxylase	ubiH		2.09297	2.15144	1.42542	1.39178		0.00717762	0.0220402	1.06555	2.09297	5.43314e-05		0.0225683	1.1053	2.15144	1.4395e-05		0.0159363	0.511386	1.42542	0.0634666		0.0151178	0.476935	1.39178	0.0711913
CBU_0964a	hypothetical protein			2.14508	2.15091	1.91403	1.57305		0.0773787	0.235934	1.10103	2.14508	3.59953e-05		0.238221	1.10495	2.15091	6.14539e-06		0.221797	0.936612	1.91403	0.000177812		0.178481	0.653569	1.57305	0.00556046
CBU_0829	NAD dependent epimerase/dehydratase family			1.54162	2.14867	1.73764	1.63217		0.00395896	0.0089868	0.624444	1.54162	0.0252307		0.0127043	1.10345	2.14867	4.86614e-07		0.0106164	0.797125	1.73764	0.000634158		0.00983126	0.706787	1.63217	0.000550091
CBU_1834	glucose-1-phosphate thymidylyltransferase	rmlA		3.49208	2.14779	2.14511	1.77353		0.0034829	0.0170925	1.80409	3.49208	2.02398e-07		0.0107679	1.10285	2.14779	0.00175805		0.0111512	1.10105	2.14511	0.00188235		0.00915577	0.826627	1.77353	0.0157614
CBU_0628	inorganic pyrophosphatase	ppa		1.70259	2.14496	2.08466	2.09053		0.0219791	0.053359	0.767729	1.70259	0.00166675		0.0677353	1.10095	2.14496	7.13463e-07		0.0688998	1.05981	2.08466	2.22015e-06		0.068156	1.06387	2.09053	6.27467e-07
CBU_1339	ribonuclease HII	rnhB		3.37034	2.13533	2.52144	1.70762		0.00206632	0.0102502	1.75289	3.37034	4.04706e-07		0.00657012	1.09446	2.13533	0.00115529		0.00799922	1.33425	2.52144	3.91731e-05		0.00538139	0.771984	1.70762	0.00872502
CBU_0837	hypothetical membrane spanning protein			1.89727	2.13192	1.41004	1.17333		0.00287859	0.00806675	0.923924	1.89727	0.00514391		0.009028	1.09216	2.13192	0.000125688		0.00627686	0.495735	1.41004	0.129308		0.00517622	0.230604	1.17333	0.451492
CBU_0809	hypothetical membrane spanning protein			2.77558	2.10032	2.17308	1.6948		0.00324459	0.0133766	1.47279	2.77558	1.45301e-09		0.0102497	1.07061	2.10032	4.13172e-06		0.0110817	1.11974	2.17308	1.48665e-06		0.00844544	0.761115	1.6948	0.000460749
CBU_0801	ribosomal-protein-S18-alanine acetyltransferase	rimI		0.71478	2.09897	1.55352	1.53816		0.0028442	0.00294033	-0.484429	0.71478	0.531562		0.00873279	1.06968	2.09897	0.00626543		0.00667393	0.635543	1.55352	0.156433		0.00656832	0.621204	1.53816	0.0752709
CBU_1356	IscU	iscU.2		1.64224	2.08774	2.36876	1.8076		0.00654957	0.0161173	0.715665	1.64224	0.0507435		0.0205412	1.06195	2.08774	0.000531441		0.0245051	1.24413	2.36876	3.5426e-05		0.0182136	0.854074	1.8076	0.00284584
CBU_0497	3-oxoacyl-[acyl-carrier-protein] synthase	fabF		2.43631	2.08123	1.80371	1.72386		0.0178732	0.0625063	1.2847	2.43631	6.67791e-18		0.0545105	1.05744	2.08123	3.08817e-13		0.0488453	0.85097	1.80371	8.70897e-09		0.0456944	0.78564	1.72386	3.06588e-08
CBU_1758b	hypothetical protein			2.61012	2.07738	2.03178	0.683324		0.0155598	0.0597645	1.38412	2.61012	5.83838e-08		0.0485358	1.05477	2.07738	1.1233e-05		0.049537	1.02274	2.03178	2.44773e-05		0.0163244	-0.549359	0.683324	0.026699
CBU_1732	D-3-phosphoglycerate dehydrogenase			3.56162	2.07596	0.754471	1.76597		0.000650649	0.00327826	1.83253	3.56162	8.57961e-05		0.00199468	1.05378	2.07596	0.0261534		0.000717123	-0.406463	0.754471	0.550132		0.00167123	0.820464	1.76597	0.0546565
CBU_1359	ATP-dependent transporter	sufC		1.62366	2.07218	2.15879	2.31352		0.00538702	0.0132697	0.69925	1.62366	0.0439848		0.0171962	1.05115	2.07218	0.000482885		0.0185216	1.11022	2.15879	0.00022397		0.0197077	1.21009	2.31352	1.58457e-05
CBU_0629	proline dehydrogenase	putA		2.00947	2.06634	2.19821	2.49001		0.00542464	0.0158866	1.00681	2.00947	1.47516e-09		0.0164988	1.04708	2.06634	3.13071e-11		0.0183979	1.13633	2.19821	5.07788e-13		0.0203377	1.31615	2.49001	2.01954e-18
CBU_1440	NADH-quinone oxidoreductase chain I	nuoI		2.69501	2.0587	1.44456	1.84882		0.00502492	0.0199491	1.43029	2.69501	4.27438e-06		0.0157401	1.04174	2.0587	0.000396214		0.0112772	0.530634	1.44456	0.112322		0.0140977	0.886605	1.84882	0.000817024
CBU_1556	hypothetical membrane spanning protein			5.75977	2.05551	1.8805	1.81295		0.00056099	0.00471	2.52601	5.75977	3.12272e-13		0.00177704	1.0395	2.05551	0.00708423		0.00161627	0.911118	1.8805	0.0237675		0.00151717	0.858343	1.81295	0.0103055
CBU_1594	GatB/YqeY domain protein			2.72481	2.04372	1.85339	1.88559		0.01138	0.0422628	1.44616	2.72481	0.000139188		0.0321915	1.0312	2.04372	0.00699651		0.0302654	0.890165	1.85339	0.0225039		0.0300491	0.915018	1.88559	0.0139249
CBU_1706	thioredoxin peroxidase			1.3608	2.04283	1.85244	2.29089		0.15078	0.301028	0.44445	1.3608	0.0358532		0.460949	1.03057	2.04283	2.62851e-07		0.431331	0.889427	1.85244	1.05331e-05		0.520542	1.19591	2.29089	1.61793e-09
CBU_0885	hypothetical cytosolic protein			2.5175	2.04274	1.79266	1.96801		0.00098871	0.00371122	1.33199	2.5175	0.00114904		0.00309473	1.03051	2.04274	0.00505147		0.00282117	0.842099	1.79266	0.0325216		0.00302119	0.976738	1.96801	0.00143879
CBU_0282	transcriptional regulator			3.20821	2.03188	2.06514	1.61848		0.00204222	0.00970826	1.68177	3.20821	4.23538e-05		0.00627664	1.02281	2.03188	0.0107478		0.00665958	1.04624	2.06514	0.00969554		0.00509949	0.69464	1.61848	0.0449145
CBU_2083	queuosine biosynthesis protein	queC		1.5945	2.03048	2.35717	1.48243		0.00324958	0.0074819	0.673102	1.5945	0.0576897		0.00986143	1.02182	2.03048	0.000246312		0.011736	1.23706	2.35717	5.28904e-06		0.00728146	0.567966	1.48243	0.0287534
CBU_1195	bacterial protein translation initiation factor 1 (IF-1)	infA		2.51715	2.02735	2.07778	1.75047		0.0835544	0.293792	1.33179	2.51715	6.14522e-07		0.240682	1.0196	2.02735	0.000124565		0.256402	1.05505	2.07778	6.96509e-05		0.211672	0.807742	1.75047	0.00203656
CBU_1303	hypothetical cytosolic protein			2.80666	2.02605	2.34938	1.20244		0.00783703	0.0326597	1.48885	2.80666	7.21235e-06		0.0241955	1.01867	2.02605	0.00116205		0.0287192	1.23228	2.34938	4.8962e-05		0.0145843	0.265965	1.20244	0.396237
CBU_1361	rrf2 family protein			1.49668	2.025	1.23053	1.63846		0.0218513	0.0469911	0.581769	1.49668	0.0663412		0.0636797	1.01792	2.025	0.00036577		0.040803	0.299274	1.23053	0.364608		0.0530417	0.71234	1.63846	0.0121684
CBU_1282	carbamoyl-phosphate synthase small chain	carA		3.46408	2.01564	1.46132	1.44036		0.00279982	0.0135519	1.79247	3.46408	2.43489e-09		0.00807978	1.01124	2.01564	0.000958549		0.00599773	0.547269	1.46132	0.102267		0.00583798	0.526434	1.44036	0.0851455
CBU_2096	hypothetical protein			2.21534	2.01551	2.64295	3.15173		0.303054	1.02131	1.14753	2.21534	0.00705322		0.953418	1.01114	2.01551	0.0198662		1.25413	1.40215	2.64295	0.00096232		1.56535	1.65614	3.15173	7.99792e-05
CBU_1224a	hypothetical protein			0.779291	2.00986	2.50376	2.2491		1.4119	1.60619	-0.359766	0.779291	0.0423043		4.23892	1.00709	2.00986	4.03933e-10		5.44542	1.3241	2.50376	1.04669e-16		4.78206	1.16935	2.2491	2.10957e-13
CBU_0840	asparagine synthetase family protein	asnB-2		1.83302	2.00947	1.47709	1.31457		0.00293884	0.00791727	0.874224	1.83302	0.00115808		0.00874155	1.00681	2.00947	4.05718e-05		0.00673982	0.562762	1.47709	0.0337833		0.00589293	0.394585	1.31457	0.115317
CBU_1726	biotin carboxylase	accC		2.37884	1.99983	2.4888	2.33116		0.00390454	0.0137775	1.25026	2.37884	1.01895e-06		0.0120799	0.999874	1.99983	5.23629e-05		0.0152197	1.31545	2.4888	5.06492e-08		0.0140505	1.22105	2.33116	1.23325e-07
CBU_1017	hypothetical ATPase			0.651572	1.99778	2.05444	1.99537		0.00665472	0.00649145	-0.618004	0.651572	0.0692393		0.0204284	0.998399	1.99778	4.61308e-05		0.0213411	1.03875	2.05444	2.36201e-05		0.020735	0.996654	1.99537	1.75998e-05
CBU_2076	hypothetical protein			0.161936	0.504377	0.456053	0.508227		0.0126525	0.00291185	-2.62651	0.161936	0.00155578		0.00945212	-0.987425	0.504377	0.0295419		0.00886033	-1.13273	0.456053	0.0153091		0.00988722	-0.976455	0.508227	0.00719796
CBU_1520	glutaredoxin	grxC		0.635021	0.502862	0.430963	0.654621		0.0309773	0.0282559	-0.655124	0.635021	0.104428		0.0226858	-0.991764	0.502862	0.00416202		0.0202041	-1.21436	0.430963	0.000697653		0.030129	-0.611267	0.654621	0.026801
CBU_0481	arginine transport ATP-binding protein	artP		0.459636	0.502641	0.861802	1.66161		0.0263063	0.0180749	-1.12144	0.459636	0.00775703		0.0198771	-0.992399	0.502641	0.0159273		0.0346527	-0.214572	0.861802	0.651544		0.0668936	0.732578	1.66161	0.0721067
CBU_1147	tRNA (5-methylaminomethyl-2-thiouridylate)-methyltransferase	trmU		0.396601	0.502469	0.431589	0.543402		0.0063137	0.00372233	-1.33424	0.396601	0.000221314		0.00487115	-0.992893	0.502469	0.000757105		0.00425255	-1.21227	0.431589	6.38355e-05		0.00527572	-0.879908	0.543402	0.000585236
CBU_1513	short chain dehydrogenase			0.410253	0.501971	0.39923	0.469676		0.0643423	0.0396751	-1.28541	0.410253	4.93593e-06		0.0484369	-0.994324	0.501971	0.000303261		0.0407178	-1.32471	0.39923	1.38265e-06		0.0469733	-1.09026	0.469676	5.00258e-05
CBU_1994	hypothetical cytosolic protein			0.221245	0.500802	0.535802	0.548053		0.0556393	0.0181549	-2.17629	0.221245	3.27778e-21		0.041966	-0.997687	0.500802	2.54911e-07		0.0462656	-0.900227	0.535802	3.60357e-06		0.0465952	-0.867612	0.548053	2.70864e-06
CBU_1387	hypothetical cytosolic protein			0.219947	0.500317	0.646672	0.586892		0.0109767	0.00361557	-2.18477	0.219947	3.48587e-06		0.00835081	-0.999085	0.500317	0.00159225		0.0111386	-0.628894	0.646672	0.0466659		0.00985644	-0.768834	0.586892	0.00473673
CBU_0964	hypothetical protein			0.531387	0.500243	0.293828	0.314592		0.00384901	0.00300108	-0.912166	0.531387	0.0672963		0.00294608	-0.9993	0.500243	0.0181787		0.0017812	-1.76695	0.293828	0.000189321		0.00185286	-1.66844	0.314592	4.11017e-06
CBU_1981	4-hydroxythreonine-4-phosphate dehydrogenase	pdxA		0.429248	0.497694	0.448383	0.417981		0.0117757	0.00761934	-1.22012	0.429248	0.000136568		0.00907108	-1.00667	0.497694	0.000306661		0.00831989	-1.1572	0.448383	4.42991e-05		0.00758499	-1.25849	0.417981	5.92525e-07
CBU_1879	peptide deformylase			0.449458	0.497478	0.646163	0.592746		0.0163282	0.0104778	-1.15374	0.449458	0.00101099		0.0118247	-1.0073	0.497478	0.000900571		0.0160765	-0.63003	0.646163	0.0391333		0.0143617	-0.754515	0.592746	0.00556319
CBU_0180	peptidoglycan-specific endopeptidase	M23 family		0.312219	0.497424	0.403368	0.494911		0.0169086	0.00779477	-1.67937	0.312219	1.53684e-12		0.012716	-1.00745	0.497424	2.99844e-07		0.0106341	-1.30983	0.403368	8.05539e-11		0.0127093	-1.01476	0.494911	1.87933e-08
CBU_0500	DNA polymerase III delta' subunit	holB		0.524491	0.496608	0.493546	0.574623		0.0184815	0.0143702	-0.931009	0.524491	5.72197e-05		0.013864	-1.00982	0.496608	8.00343e-07		0.0143124	-1.01874	0.493546	8.45548e-07		0.0162559	-0.799312	0.574623	1.1479e-05
CBU_0637	coenzyme PQQ synthesis protein C			0.322085	0.495828	0.743041	1.01117		0.0210239	0.00956767	-1.63449	0.322085	7.72833e-05		0.015464	-1.01209	0.495828	0.00652723		0.0229344	-0.428486	0.743041	0.276059		0.0313221	0.0160278	1.01117	0.970563
CBU_0451	cytochrome c assembly protein family			0.635992	0.494876	0.423062	0.330796		0.00747017	0.00710427	-0.65292	0.635992	0.194284		0.00551158	-1.01486	0.494876	0.0224542		0.00496525	-1.24106	0.423062	0.00667388		0.00372333	-1.59598	0.330796	3.75457e-05
CBU_1975	carboxylesterase			0.449837	0.49374	0.490552	0.552742		0.0434643	0.0287038	-1.15253	0.449837	1.50048e-07		0.0323303	-1.01818	0.49374	3.91719e-07		0.0328531	-1.02752	0.490552	3.5865e-07		0.0366242	-0.855321	0.552742	5.64149e-06
CBU_0648	6 7-dimethyl-8-ribityllumazine synthase	ribH		0.663234	0.49184	0.584864	0.761148		0.0419425	0.0404649	-0.59241	0.663234	0.0237162		0.031152	-1.02374	0.49184	2.25211e-05		0.037586	-0.773828	0.584864	0.0013776		0.0481604	-0.393751	0.761148	0.0875119
CBU_0151	queuosine biosynthesis protein	queF		0.284631	0.491715	0.52213	0.492097		0.00740518	0.00302031	-1.81284	0.284631	1.00191e-05		0.0053035	-1.02411	0.491715	0.000303891		0.0059085	-0.937518	0.52213	0.00098624		0.00543046	-1.02299	0.492097	9.64002e-06
CBU_0567	hypothetical metal-binding protein			0.521557	0.489391	0.726813	0.563643		0.0276689	0.0214912	-0.939103	0.521557	0.0123078		0.0206221	-1.03094	0.489391	0.0026688		0.0316386	-0.460343	0.726813	0.196665		0.0241038	-0.827147	0.563643	0.00941925
CBU_1021	nucleotidyltransferase			0.492471	0.489178	0.517537	0.617181		0.0259778	0.0186238	-1.02189	0.492471	0.00317128		0.0185262	-1.03157	0.489178	0.000450119		0.0206292	-0.950265	0.517537	0.00140157		0.0242071	-0.696234	0.617181	0.00619873
CBU_0808	valyl-tRNA synthetase	valS		0.786869	0.487696	0.575744	0.583685		0.00307231	0.00349962	-0.345805	0.786869	0.364795		0.00228671	-1.03595	0.487696	0.00243991		0.00267646	-0.7965	0.575744	0.021097		0.00268461	-0.776739	0.583685	0.0146994
CBU_0446	hypothetical protein			0.66148	0.486966	0.278943	0.263886		0.00435052	0.00422731	-0.596231	0.66148	0.267328		0.00316895	-1.03811	0.486966	0.0222803		0.00182871	-1.84196	0.278943	0.000635051		0.00171249	-1.92202	0.263886	5.62701e-07
CBU_0588	quinolinate synthetase A	nadA		0.41217	0.485602	0.530546	0.518919		0.045166	0.0277774	-1.27869	0.41217	3.45939e-08		0.0336796	-1.04215	0.485602	2.42218e-06		0.0377659	-0.91445	0.530546	3.85778e-05		0.0359981	-0.946419	0.518919	1.02091e-05
CBU_0001	chromosomal replication initiator protein	dnaA		0.374073	0.484342	0.642216	0.726373		0.0491715	0.0273029	-1.41861	0.374073	3.97086e-12		0.0365682	-1.0459	0.484342	8.3083e-08		0.0491911	-0.63887	0.642216	0.00131672		0.054905	-0.461217	0.726373	0.019871
CBU_0293	deoxyuridine 5'-triphosphate nucleotidohydrolase	dut		0.801539	0.484182	0.432345	0.651796		0.0224658	0.0258959	-0.319156	0.801539	0.273646		0.0162102	-1.04638	0.484182	5.35856e-05		0.0147025	-1.20974	0.432345	5.02975e-06		0.0215762	-0.617507	0.651796	0.00611757
CBU_1590	Na+/H+ antiporter	nhaP.2		0.607191	0.484118	0.450136	0.492246		0.00231081	0.00205517	-0.719778	0.607191	0.116185		0.00165602	-1.04657	0.484118	0.00648709		0.00163552	-1.15157	0.450136	0.00378916		0.00174948	-1.02255	0.492246	0.000643572
CBU_1847	hypothetical exported protein			0.606982	0.483724	0.978321	1.77908		0.0132875	0.011696	-0.720274	0.606982	0.250933		0.0094308	-1.04775	0.483724	0.0422573		0.0197805	-0.0316198	0.978321	0.953049		0.0353849	0.831132	1.77908	0.00706946
CBU_0565	magnesium and cobalt efflux protein	corC		0.479337	0.480843	0.237466	0.303519		0.00933692	0.00644198	-1.06089	0.479337	0.0140313		0.00652286	-1.05636	0.480843	0.00733792		0.00339304	-2.07421	0.237466	9.9165e-07		0.00429446	-1.72014	0.303519	1.83508e-06
CBU_1812	erythronate-4-phosphate dehydrogenase			0.364483	0.480423	0.298164	0.894015		0.00502918	0.00277689	-1.45607	0.364483	0.00048008		0.00368111	-1.05762	0.480423	0.00195754		0.00236805	-1.74582	0.298164	2.38676e-06		0.00698907	-0.161629	0.894015	0.633639
CBU_0096	cardiolipin synthetase	clS		0.669298	0.480056	0.518519	0.543899		0.0151765	0.0149603	-0.579279	0.669298	0.0159511		0.0108992	-1.05872	0.480056	1.62256e-06		0.012203	-0.94753	0.518519	1.85987e-05		0.0124876	-0.878588	0.543899	1.11792e-05
CBU_0592	hypothetical membrane spanning protein			0.691918	0.478455	0.487759	0.333425		0.0232587	0.0240146	-0.531327	0.691918	0.314113		0.0165676	-1.06354	0.478455	0.0265208		0.0178625	-1.03576	0.487759	0.0320896		0.0120026	-1.58456	0.333425	0.000244913
CBU_0278	MarC family integral membrane protein			0.388005	0.476828	0.288692	0.308549		0.00787189	0.00460509	-1.36585	0.388005	0.00710875		0.00573518	-1.06846	0.476828	0.0103069		0.00358075	-1.7924	0.288692	8.31976e-05		0.00377333	-1.69643	0.308549	3.03466e-06
CBU_1931	hypothetical protein			0.383732	0.476747	0.839644	0.65661		0.0855883	0.0484354	-1.38183	0.383732	0.0224989		0.0633471	-1.0687	0.476747	0.0181678		0.113025	-0.25215	0.839644	0.588616		0.0854	-0.606892	0.65661	0.0901974
CBU_0200	aldose 1-epimerase family protein			0.368818	0.476612	0.544293	0.497907		0.0231981	0.0126763	-1.43902	0.368818	1.07488e-08		0.0167842	-1.06911	0.476612	1.2192e-06		0.019799	-0.877543	0.544293	6.81255e-05		0.0175265	-1.00605	0.497907	7.33642e-07
CBU_0698	hypothetical protein			0.25452	0.475078	0.422558	0.361088		0.0153863	0.00573575	-1.97415	0.25452	6.0708e-12		0.0110487	-1.07376	0.475078	1.93529e-06		0.0100303	-1.24278	0.422558	6.03286e-08		0.00843102	-1.46958	0.361088	9.12323e-13
CBU_0295	hypothetical protein			0.331718	0.474114	0.526891	0.412545		0.0142577	0.00700107	-1.59197	0.331718	1.83641e-09		0.010194	-1.07669	0.474114	1.36338e-06		0.0117763	-0.924423	0.526891	3.53393e-05		0.00905179	-1.27737	0.412545	3.65691e-10
CBU_0302	DNA-directed RNA polymerase omega chain	rpoZ		0.202846	0.47356	0.556104	0.637548		0.367166	0.10845	-2.30154	0.202846	5.82828e-30		0.255899	-1.07838	0.47356	3.40168e-10		0.312606	-0.846574	0.556104	9.19333e-07		0.354682	-0.649393	0.637548	0.000104178
CBU_0619	hypothetical exported protein			0.293938	0.472543	0.556132	0.447673		0.0255025	0.011122	-1.76641	0.293938	1.06984e-07		0.0182865	-1.08148	0.472543	1.97715e-05		0.0220677	-0.8465	0.556132	0.000749603		0.0175237	-1.15948	0.447673	1.29651e-07
CBU_1268	hypothetical protein			0.34727	0.47158	0.759903	0.590838		0.0227492	0.0117569	-1.52587	0.34727	1.09126e-08		0.0164115	-1.08443	0.47158	4.65254e-06		0.0272368	-0.396112	0.759903	0.108143		0.0205971	-0.759165	0.590838	0.000715883
CBU_1221	hypothetical membrane spanning protein			0.245164	0.470807	0.486652	0.42419		0.00863836	0.00299569	-2.02818	0.245164	0.000331164		0.00573916	-1.08679	0.470807	0.0087892		0.00621037	-1.03904	0.486652	0.0130126		0.00530018	-1.23722	0.42419	0.000600123
CBU_1234	hypothetical ATPase			0.395816	0.470796	0.192508	0.177112		0.0154801	0.00917178	-1.3371	0.395816	0.000421613		0.0107932	-1.08683	0.470796	0.00246975		0.00472795	-2.37701	0.192508	2.50538e-10		0.0042513	-2.49727	0.177112	3.02018e-13
CBU_0275	uroporphyrinogen decarboxylase	hemE		0.180439	0.470417	0.437512	0.589906		0.106909	0.0287333	-2.47042	0.180439	1.17718e-22		0.0749265	-1.08799	0.470417	8.76033e-06		0.0732395	-1.19261	0.437512	1.07311e-06		0.095793	-0.761443	0.589906	0.00204313
CBU_0757	ribosomal large subunit pseudouridine synthase D	rluD		0.284177	0.467372	0.451619	0.320239		0.00647708	0.0026705	-1.81514	0.284177	9.53118e-06		0.00444736	-1.09736	0.467372	0.000114927		0.00445804	-1.14682	0.451619	7.81331e-05		0.00309132	-1.64278	0.320239	3.5905e-12
CBU_0910	hypothetical membrane associated protein			0.487464	0.46603	0.399221	0.426032		0.010204	0.00742475	-1.03663	0.487464	0.000888188		0.00719468	-1.10151	0.46603	5.1751e-05		0.00644086	-1.32474	0.399221	2.42941e-06		0.00670097	-1.23097	0.426032	2.61369e-07
CBU_1866	topoisomerase IV subunit A	parC		0.355744	0.466025	0.488213	0.545657		0.0157839	0.0083317	-1.49109	0.355744	7.24863e-12		0.0111898	-1.10152	0.466025	2.92266e-08		0.0119891	-1.03442	0.488213	2.20838e-07		0.0130813	-0.873933	0.545657	4.16373e-06
CBU_0525	phosphoserine aminotransferase	serC		0.383572	0.464159	0.568391	0.605829		0.0278259	0.0159199	-1.38243	0.383572	4.87933e-08		0.0195392	-1.10731	0.464159	2.0316e-06		0.0248397	-0.815043	0.568391	0.000515422		0.0259345	-0.723018	0.605829	0.00127759
CBUA0006	hypothetical protein			0.230101	0.46398	0.293241	0.328241		0.0127629	0.0043562	-2.11966	0.230101	1.6306e-08		0.00885067	-1.10786	0.46398	0.000198851		0.00576288	-1.76984	0.293241	1.61468e-08		0.00641925	-1.60717	0.328241	4.61254e-09
CBU_2052	hypothetical protein			0.498585	0.463684	0.467938	0.491564		0.00520345	0.00385544	-1.00409	0.498585	0.0205477		0.00362741	-1.10879	0.463684	0.00220163		0.00381848	-1.09561	0.467938	0.00292072		0.00390955	-1.02455	0.491564	0.000534454
CBU_0381	glutamate-rich protein	grpB		0.418808	0.463211	0.43546	0.480868		0.0215078	0.0130151	-1.25564	0.418808	0.000168896		0.0144355	-1.11026	0.463211	7.45368e-05		0.014163	-1.19939	0.43546	2.73382e-05		0.0153771	-1.05629	0.480868	1.47234e-05
CBU_0660	hypothetical protein			0.684611	0.462676	0.263137	0.391737		0.22878	0.240009	-0.546644	0.684611	0.223871		0.169622	-1.11193	0.462676	0.00771689		0.0977858	-1.92612	0.263137	6.55473e-06		0.13985	-1.35204	0.391737	0.000534454
CBU_0930	DNA-3-methyladenine glycosylase II			0.435401	0.462665	0.388738	0.507004		0.0112509	0.00717599	-1.19958	0.435401	0.000611582		0.00777785	-1.11196	0.462665	6.50145e-05		0.00677947	-1.36313	0.388738	3.60357e-06		0.00870438	-0.979931	0.507004	1.12857e-05
CBU_0895	cell division related protein	dedD		0.554165	0.462583	0.318517	0.34502		0.0311169	0.0252601	-0.851614	0.554165	0.000132416		0.021585	-1.11222	0.462583	2.22952e-08		0.0153665	-1.65056	0.318517	1.11326e-14		0.0163067	-1.53525	0.34502	2.62593e-18
CBU_0065a	hypothetical protein			0.476737	0.462452	0.332982	0.473743		0.0695081	0.0484129	-1.06874	0.476737	0.000528945		0.0484913	-1.11262	0.462452	7.72576e-05		0.0358846	-1.58648	0.332982	4.9248e-08		0.0492292	-1.07782	0.473743	3.52795e-05
CBU_0066	5-formyltetrahydrofolate cyclo-ligase			0.511261	0.460383	0.423403	0.378273		0.0381095	0.0292989	-0.967867	0.511261	0.00153945		0.0264012	-1.11909	0.460383	9.65346e-05		0.0256402	-1.2399	0.423403	1.80093e-05		0.0221435	-1.4025	0.378273	2.04391e-07
CBU_1291	hypothetical protein			0.434068	0.45919	0.536182	0.666023		0.00912694	0.00590891	-1.20401	0.434068	0.0034784		0.006248	-1.12284	0.45919	0.000925704		0.00762015	-0.899206	0.536182	0.0077495		0.00918582	-0.586356	0.666023	0.0408009
CBU_0549	rod shape-determining protein	rodA		0.348221	0.457404	0.556269	0.567547		0.0123292	0.00638368	-1.52192	0.348221	1.2877e-06		0.00859136	-1.12846	0.457404	2.54559e-05		0.010674	-0.846145	0.556269	0.00163565		0.0106125	-0.817188	0.567547	0.000870966
CBU_2021	hypothetical ATPase			0.566827	0.456855	0.701045	0.795345		0.00222471	0.00186817	-0.819021	0.566827	0.106865		0.00158317	-1.13019	0.456855	0.00852923		0.00244503	-0.512421	0.701045	0.224075		0.0027637	-0.330347	0.795345	0.352767
CBU_1157	hypothetical exported protein			0.688068	0.455566	0.394418	0.56696		0.0164233	0.015832	-0.539377	0.688068	0.151814		0.010606	-1.13427	0.455566	0.00109946		0.0096774	-1.3422	0.394418	0.000131994		0.0133905	-0.818682	0.56696	0.0126059
CBU_1993	dihydrofolate reductase	folA		0.24659	0.454584	0.564673	0.444042		0.030043	0.0109335	-2.01981	0.24659	1.30342e-08		0.0205243	-1.13738	0.454584	2.41919e-05		0.0264501	-0.824513	0.564673	0.00207484		0.0203681	-1.17123	0.444042	9.54732e-07
CBU_1559	hypothetical membrane spanning protein			0.306808	0.45438	0.617711	0.689637		0.0214223	0.00975902	-1.70459	0.306808	2.44713e-09		0.0147317	-1.13803	0.45438	2.6987e-07		0.0206448	-0.694996	0.617711	0.00140157		0.0224944	-0.536092	0.689637	0.00565958
CBU_1267	phosphatase			0.689529	0.453354	0.445754	0.404234		0.0050575	0.00521334	-0.536318	0.689529	0.0598186		0.00352822	-1.14129	0.453354	1.27006e-05		0.00356267	-1.16568	0.445754	9.98043e-06		0.003142	-1.30674	0.404234	2.33477e-08
CBU_0926	3-hydroxyisobutyrate dehydrogenase	mmsB		0.400961	0.452617	0.40434	0.374329		0.00770827	0.00476674	-1.31846	0.400961	0.00139909		0.00541421	-1.14364	0.452617	0.00162839		0.00508417	-1.30636	0.40434	0.000390981		0.0045839	-1.41762	0.374329	1.53579e-05
CBU_2023	hypothetical protein			0.225343	0.452538	0.532495	0.668443		0.0531467	0.0180178	-2.1498	0.225343	0.000184919		0.0360942	-1.14389	0.452538	0.0154254		0.0441797	-0.909161	0.532495	0.0549997		0.0549854	-0.581124	0.668443	0.198442
CBU_1502	GTP-binding protein	era		0.754072	0.452508	0.62361	0.338782		0.00454891	0.00513424	-0.407226	0.754072	0.325166		0.00310347	-1.14399	0.452508	0.00169994		0.00445406	-0.681283	0.62361	0.0554884		0.00240758	-1.56157	0.338782	2.33842e-07
CBU_0859	hypothetical membrane spanning protein			0.269722	0.452094	0.327495	0.456961		0.027706	0.0110472	-1.89046	0.269722	3.43079e-05		0.018219	-1.14531	0.452094	0.00242283		0.0141613	-1.61046	0.327495	3.48888e-05		0.018945	-1.12986	0.456961	0.00105809
CBU_2027	hypothetical exported protein			0.573213	0.451928	0.342863	0.430187		0.044777	0.038374	-0.802856	0.573213	0.0211218		0.0303606	-1.14583	0.451928	0.000228716		0.0241691	-1.5443	0.342863	2.30302e-06		0.029998	-1.21696	0.430187	5.13674e-06
CBU_0873	Smr/MutS family protein			0.692581	0.449472	0.494575	0.397222		0.0033325	0.00330326	-0.529945	0.692581	0.367128		0.00228899	-1.1537	0.449472	0.0234344		0.00251182	-1.01574	0.494575	0.0453832		0.00196102	-1.33198	0.397222	0.000706255
CBU_1415	thiamine-monophosphate kinase	thiL		0.245586	0.448973	0.499964	0.607631		0.0151812	0.00554753	-2.0257	0.245586	1.807e-09		0.0105762	-1.1553	0.448973	3.459e-05		0.0118721	-1.0001	0.499964	0.000348083		0.0142292	-0.718734	0.607631	0.00638985
CBU_0978	hypothetical membrane associated protein			0.241662	0.446786	0.461497	0.363711		0.0222944	0.00803158	-2.04894	0.241662	1.05112e-06		0.0148548	-1.16235	0.446786	0.000358525		0.0159449	-1.11561	0.461497	0.000651974		0.0121853	-1.45914	0.363711	6.13609e-07
CBU_1978	organic solvent tolerance protein	ostA		0.464554	0.445857	0.44843	0.354874		0.0123344	0.00828195	-1.10608	0.464554	1.03336e-08		0.00804112	-1.16535	0.445857	4.29601e-11		0.00842818	-1.15705	0.44843	7.56975e-11		0.006515	-1.49462	0.354874	7.88014e-20
CBU_1603	succinylglutamate desuccinylase/aspartoacylase family protein			0.411463	0.445536	1.02213	1.2396		0.00196411	0.00118015	-1.28116	0.411463	0.0292757		0.00131015	-1.16639	0.445536	0.00827083		0.00311033	0.0315833	1.02213	0.947037		0.00369229	0.309877	1.2396	0.323693
CBU_1135	hypothetical exported protein			0.188415	0.44166	0.378125	0.540243		0.131256	0.0370317	-2.40802	0.188415	1.76801e-15		0.0865491	-1.17899	0.44166	2.15384e-05		0.077586	-1.40307	0.378125	4.34928e-07		0.109061	-0.888318	0.540243	0.0012021
CBU_0923	hypothetical membrane spanning protein			0.46959	0.44099	0.346083	0.387061		0.00568171	0.00387753	-1.09053	0.46959	0.00404898		0.00373177	-1.18118	0.44099	0.000115064		0.00301108	-1.53081	0.346083	4.36455e-06		0.00330927	-1.36937	0.387061	2.23747e-08
CBU_0199	pantothenate kinase	coaA		0.31159	0.440435	0.323018	0.427038		0.00985973	0.00451011	-1.68228	0.31159	1.08523e-06		0.0065793	-1.183	0.440435	9.4198e-06		0.0049547	-1.63031	0.323018	1.15311e-08		0.00643696	-1.22757	0.427038	8.19898e-08
CBU_1952	ABC transporter ATP-binding protein			0.799381	0.440061	0.462061	0.433315		0.00720018	0.00841137	-0.323044	0.799381	0.272031		0.00469262	-1.18422	0.440061	7.93512e-06		0.00509876	-1.11384	0.462061	2.81223e-05		0.00468479	-1.20651	0.433315	3.32745e-07
CBU_0787	peptide synthetase			0.361423	0.439725	0.652594	0.461712		0.00936583	0.00510839	-1.46824	0.361423	1.62277e-05		0.00638148	-1.18533	0.439725	8.87787e-05		0.00981659	-0.615742	0.652594	0.0458984		0.00680514	-1.11493	0.461712	7.29264e-05
CBU_2074	porphobilinogen deaminase	hemC		0.331979	0.439551	0.465484	0.385278		0.0114129	0.0056738	-1.59084	0.331979	3.4194e-07		0.00768836	-1.1859	0.439551	2.06424e-06		0.00833466	-1.1032	0.465484	1.00799e-05		0.00675035	-1.37603	0.385278	2.28404e-10
CBU_1249	integral membrane protein			0.383579	0.437894	0.463488	0.497372		0.0877451	0.0487302	-1.3824	0.383579	5.18201e-10		0.0563295	-1.19135	0.437894	1.2591e-08		0.0625632	-1.1094	0.463488	1.31725e-07		0.06551	-1.0076	0.497372	5.99125e-07
CBU_1414	hypothetical exported protein			0.299108	0.437704	0.76005	0.891432		0.0226177	0.00978982	-1.74126	0.299108	8.45775e-09		0.0147249	-1.19197	0.437704	2.4361e-06		0.0261108	-0.395833	0.76005	0.126008		0.0301427	-0.165804	0.891432	0.53036
CBU_0444	16S rRNA processing protein	rimM		0.52663	0.436202	0.391101	0.460234		0.0180114	0.0138614	-0.925139	0.52663	0.00337526		0.0116401	-1.19693	0.436202	1.39564e-05		0.0109176	-1.35439	0.391101	1.79163e-06		0.0126272	-1.11956	0.460234	9.87372e-07
CBU_0856	phospholipid-lipopolysaccharide ABC transporter			0.440912	0.436148	0.526761	0.561947		0.0186613	0.0123869	-1.18144	0.440912	5.13349e-06		0.0123787	-1.19711	0.436148	1.30027e-06		0.0155862	-0.924778	0.526761	0.000201429		0.0163965	-0.831493	0.561947	0.000570726
CBU_1448	NADH-quinone oxidoreductase chain A	nuoA		1.08938	0.434073	0.683591	0.705368		0.00918828	0.0148108	0.123505	1.08938	0.828162		0.00607963	-1.20399	0.434073	0.019951		0.0097938	-0.548795	0.683591	0.276599		0.00971243	-0.503552	0.705368	0.226202
CBU_0297	exodeoxyribonuclease III	xth		0.221772	0.433724	0.295502	0.406154		0.0100411	0.00324938	-2.17285	0.221772	1.15191e-06		0.00638001	-1.20515	0.433724	0.000112346		0.00450243	-1.75876	0.295502	2.06602e-07		0.00608478	-1.2999	0.406154	1.10578e-06
CBU_0116	S-adenosyl-methyltransferase	mraW		0.206241	0.431604	0.49149	0.634322		0.101201	0.0306392	-2.2776	0.206241	1.19704e-33		0.0646613	-1.21222	0.431604	9.41604e-13		0.076857	-1.02477	0.49149	1.74955e-09		0.0968197	-0.656712	0.634322	9.679e-05
CBU_0952	hypothetical exported protein			0.225539	0.431077	0.448892	0.559267		0.0324956	0.010516	-2.14855	0.225539	6.71347e-12		0.020216	-1.21398	0.431077	6.85214e-07		0.0219494	-1.15556	0.448892	2.61264e-06		0.0270877	-0.838391	0.559267	0.000189538
CBU_1884	hypothetical exported membrane spanning protein			0.486592	0.429161	0.552716	0.487278		0.0334916	0.0244621	-1.03922	0.486592	0.00205335		0.0219115	-1.22041	0.429161	8.36639e-05		0.0291984	-0.855389	0.552716	0.0059324		0.0251636	-1.03718	0.487278	0.000289203
CBU_1752	hypothetical protein			0.589476	0.429123	0.798058	0.65581		0.00513001	0.00446944	-0.762496	0.589476	0.0376138		0.00339601	-1.22054	0.429123	0.000152093		0.00640797	-0.325435	0.798058	0.3154		0.00516077	-0.60865	0.65581	0.0234892
CBU_1134	hypothetical membrane associated protein			0.406852	0.428081	0.445196	0.420382		0.158825	0.0929659	-1.29742	0.406852	4.17599e-12		0.0994729	-1.22404	0.428081	3.08733e-12		0.107755	-1.16749	0.445196	3.07116e-11		0.0991391	-1.25023	0.420382	7.5165e-14
CBU_0539	di-/tripeptide transporter			0.334509	0.42781	0.494351	0.532342		0.0925643	0.0458835	-1.57988	0.334509	2.1503e-20		0.0602815	-1.22496	0.42781	1.33287e-13		0.0717263	-1.01639	0.494351	9.30144e-10		0.0752711	-0.909575	0.532342	2.90493e-08
CBU_0276	rubredoxin-NAD(+) reductase			0.176037	0.427601	0.409818	0.462335		0.0191088	0.0051441	-2.50605	0.176037	2.28413e-13		0.0127241	-1.22566	0.427601	1.84504e-05		0.0126199	-1.28695	0.409818	7.47382e-06		0.0138518	-1.11299	0.462335	4.74249e-05
CBU_1673	cell division protein	ftsB		0.586199	0.423309	0.280352	0.228727		0.0145073	0.0124135	-0.770537	0.586199	0.192235		0.00929025	-1.24022	0.423309	0.0155988		0.00632143	-1.83469	0.280352	0.00138426		0.00511432	-2.1283	0.228727	7.25011e-07
CBU_1190	outer-membrane lipoproteins carrier protein	lolA		0.337443	0.422441	0.372801	0.446381		0.022407	0.0109455	-1.56728	0.337443	2.43341e-07		0.0140946	-1.24318	0.422441	2.92332e-07		0.0127275	-1.42352	0.372801	1.34208e-08		0.0148439	-1.16365	0.446381	1.87869e-08
CBU_0744	Hpr(Ser) kinase			0.393359	0.42239	0.335196	0.264136		0.0149739	0.00871209	-1.34608	0.393359	0.000441022		0.00928577	-1.24335	0.42239	0.000114944		0.00786597	-1.57692	0.335196	3.00164e-06		0.00607348	-1.92065	0.264136	1.91921e-11
CBU_1155	N-(5'-phosphoribosyl)anthranilate isomerase	trpBF		0.212887	0.422074	0.652018	0.518015		0.00288217	0.000930266	-2.23184	0.212887	9.88013e-06		0.00187829	-1.24443	0.422074	0.000490405		0.0029997	-0.617016	0.652018	0.0818063		0.00233387	-0.948933	0.518015	0.00211178
CBU_0138	cell division protein	ftsQ		0.373466	0.420604	0.4608	0.444664		0.00423768	0.00234481	-1.42095	0.373466	0.0146443		0.00260718	-1.24947	0.420604	0.00567493		0.00304628	-1.11779	0.4608	0.0132933		0.00285072	-1.16921	0.444664	0.000984992
CBU_0586	pyridine nucleotide-disulfide oxidoreductase family			0.277138	0.420128	0.514714	0.56616		0.0211022	0.00870071	-1.85133	0.277138	5.86074e-20		0.0133457	-1.2511	0.420128	5.59909e-11		0.0170484	-0.958158	0.514714	6.24183e-07		0.0182415	-0.820719	0.56616	1.36527e-05
CBU_1874	glutamate--cysteine ligase			0.376326	0.416737	0.589299	0.603164		0.0331746	0.0186279	-1.40995	0.376326	1.58683e-11		0.0211547	-1.26279	0.416737	8.83332e-11		0.0306169	-0.762927	0.589299	9.62406e-05		0.0308532	-0.729377	0.603164	0.000109556
CBU_2016	hypothetical cytosolic protein			0.135353	0.416645	0.226435	0.234021		0.0729838	0.0146727	-2.8852	0.135353	9.16907e-18		0.0450105	-1.26311	0.416645	3.79874e-06		0.0259339	-2.14283	0.226435	3.60486e-14		0.026322	-2.09529	0.234021	1.26881e-15
CBU_2078	Fic family protein			0.180158	0.416452	0.339469	0.381145		0.00805673	0.00218897	-2.47266	0.180158	1.21991e-07		0.0050675	-1.26378	0.416452	9.05987e-05		0.00429934	-1.55865	0.339469	3.52675e-06		0.0047722	-1.39159	0.381145	1.02402e-06
CBU_1228	sensor protein	qseC		0.283357	0.412569	0.597506	0.484363		0.0162266	0.00686013	-1.81931	0.283357	1.70091e-11		0.0102138	-1.27729	0.412569	7.66565e-08		0.0152247	-0.742975	0.597506	0.00187129		0.0121549	-1.04584	0.484363	2.97553e-06
CBU_1094	acriflavin resistance periplasmic protein			0.258831	0.409553	0.4781	0.492711		0.0525951	0.0204276	-1.94992	0.258831	4.19771e-16		0.0324508	-1.28788	0.409553	9.03108e-09		0.0398283	-1.06462	0.4781	2.31849e-06		0.0401263	-1.02119	0.492711	3.21334e-06
CBU_1632	IcmO	icmO		0.405423	0.408104	0.781324	0.717842		0.0112198	0.00689686	-1.3025	0.405423	1.21563e-05		0.00725106	-1.29299	0.408104	4.89256e-06		0.0139971	-0.356008	0.781324	0.243208		0.012686	-0.478262	0.717842	0.0966014
CBU_0642	glycerophosphoryl diester phosphodiesterase			0.211693	0.407486	0.390607	0.389039		0.0158055	0.00504718	-2.23996	0.211693	2.76951e-07		0.00975238	-1.29518	0.407486	0.000302932		0.00986007	-1.35621	0.390607	0.000176583		0.00958278	-1.36201	0.389039	4.47621e-05
CBU_1642	IcmS	icmS		0.377814	0.406119	0.451488	0.492627		0.0997775	0.0564208	-1.40425	0.377814	4.0612e-06		0.0619195	-1.30002	0.406119	4.88032e-06		0.0716866	-1.14724	0.451488	5.66053e-05		0.0754244	-1.02143	0.492627	0.000171695
CBU_1512	rhodanese-related sulfurtransferase			0.247075	0.403507	0.4349	0.460486		0.0243476	0.00924562	-2.01698	0.247075	3.62617e-07		0.0151849	-1.30933	0.403507	0.000134012		0.0170616	-1.20124	0.4349	0.00049489		0.0177464	-1.11877	0.460486	0.000547912
CBU_0666	succinyl-diaminopimelate desuccinylase	dapE		0.309734	0.402596	0.382292	0.297221		0.00909419	0.00418151	-1.6909	0.309734	9.01199e-06		0.00537911	-1.3126	0.402596	6.64121e-05		0.0054427	-1.38725	0.382292	3.00019e-05		0.0041425	-1.75039	0.297221	6.69236e-09
CBU_0596	metal-dependent hydrolase			0.252385	0.401578	0.330592	0.160666		0.00485943	0.001778	-1.9863	0.252385	0.00111274		0.00289192	-1.31625	0.401578	0.00142824		0.00251143	-1.59688	0.330592	0.000298718		0.00119801	-2.63787	0.160666	2.0928e-12
CBU_0562	hypothetical ATPase			0.286077	0.400672	0.421599	0.330569		0.0208897	0.00874599	-1.80553	0.286077	1.01055e-07		0.0123827	-1.31951	0.400672	7.43465e-06		0.0133165	-1.24606	0.421599	2.65803e-05		0.0105567	-1.59698	0.330569	5.94153e-09
CBU_1553	ribonucleoside-diphosphate reductase alpha chain	nrdA		0.379859	0.400226	0.386662	0.50891		0.0275713	0.0153487	-1.39646	0.379859	1.97261e-12		0.0166285	-1.32111	0.400226	4.76958e-12		0.0163915	-1.37086	0.386662	8.34273e-13		0.0210893	-0.974517	0.50891	1.9988e-07
CBU_0587	thiosulfate sulfurtransferase	glpE		0.232124	0.399468	0.3636	0.44368		0.211154	0.0706954	-2.10703	0.232124	1.17046e-22		0.124099	-1.32385	0.399468	6.43137e-14		0.116249	-1.45958	0.3636	3.02673e-16		0.139526	-1.17241	0.44368	6.17536e-13
CBU_2081	HemY	hemY		0.28207	0.398656	0.50133	0.507273		0.00992584	0.00414014	-1.82587	0.28207	1.41076e-08		0.00600546	-1.32678	0.398656	8.94302e-08		0.00772302	-0.996168	0.50133	4.34882e-05		0.00767555	-0.979165	0.507273	3.57369e-06
CBU_0367	phosphate regulon transcriptional regulatory protein	phoB		0.295873	0.39786	0.331933	0.629318		0.00449769	0.0018851	-1.75695	0.295873	0.00522878		0.00265663	-1.32967	0.39786	0.00359992		0.00224156	-1.59104	0.331933	0.00110001		0.00421578	-0.66814	0.629318	0.0623379
CBU_1143	protein translocase subunit	yajC		0.363556	0.396976	0.283979	0.364459		0.184613	0.0974647	-1.45975	0.363556	2.76789e-12		0.107208	-1.33288	0.396976	3.76681e-12		0.0804747	-1.81614	0.283979	3.657e-20		0.100408	-1.45617	0.364459	6.99289e-16
CBU_0306	hypothetical protein			0.391579	0.395398	0.46065	0.332576		4.67952	2.6364	-1.35263	0.391579	2.66817e-11		2.69826	-1.33862	0.395398	1.00533e-11		3.29612	-1.11826	0.46065	1.45657e-08		2.30135	-1.58824	0.332576	9.65179e-17
CBU_1060	segregation and condensation protein	scpB		0.251415	0.393065	0.483377	0.54911		0.0389321	0.0145838	-1.99185	0.251415	7.88597e-10		0.0230802	-1.34716	0.393065	1.87664e-06		0.0297502	-1.04878	0.483377	0.000209822		0.0328479	-0.864834	0.54911	0.00135388
CBU_0667	2,3,4,5-tetrahydropyridine-2-carboxylate N-succinyltransferase	dapD		0.231412	0.391072	0.332271	0.249287		0.0221957	0.00741667	-2.11146	0.231412	7.79542e-09		0.0124943	-1.35449	0.391072	2.06101e-05		0.0113749	-1.58957	0.332271	8.10131e-07		0.0082306	-2.00412	0.249287	2.39311e-11
CBU_0117	cell division protein	ftsL		0.169568	0.390365	0.532176	0.771367		0.303393	0.0770995	-2.56007	0.169568	9.47791e-19		0.178514	-1.3571	0.390365	4.74874e-07		0.25384	-0.910023	0.532176	0.000882445		0.357145	-0.37451	0.771367	0.190252
CBU_0524	DNA gyrase subunit A	gyrA		0.279005	0.389305	0.319756	0.403286		0.0317329	0.0129001	-1.84164	0.279005	1.55613e-16		0.0180742	-1.36103	0.389305	1.88788e-10		0.0155033	-1.64496	0.319756	1.85015e-14		0.0191419	-1.31013	0.403286	3.91742e-10
CBU_1647	hypothetical protein			0.240884	0.388837	0.537551	0.346623		0.119009	0.0430779	-2.05359	0.240884	0.0165665		0.0712928	-1.36276	0.388837	0.0138949		0.101006	-0.895527	0.537551	0.104443		0.0648225	-1.52856	0.346623	0.000380027
CBU_0425	hypothetical protein			0.743619	0.385054	0.273279	0.185272		0.0031242	0.00340333	-0.427365	0.743619	0.352916		0.00176575	-1.37687	0.385054	0.00095795		0.00132409	-1.87155	0.273279	3.62036e-05		0.000881373	-2.43228	0.185272	7.68934e-11
CBU_1708	superoxide dismutase	sodB		0.247341	0.384674	0.414001	0.542025		0.00923824	0.0032341	-2.01543	0.247341	0.000666359		0.00519707	-1.37829	0.384674	0.00293708		0.00553988	-1.27229	0.414001	0.00611049		0.00727232	-0.88357	0.542025	0.0308946
CBU_0271	single-strand DNA binding protein	ssb		0.26349	0.382808	0.350752	0.377129		0.160188	0.0609515	-1.92418	0.26349	1.21093e-19		0.0889059	-1.38531	0.382808	9.2547e-13		0.0852639	-1.51148	0.350752	9.52695e-15		0.0904308	-1.40687	0.377129	4.08699e-14
CBU_1880	hypothetical membrane spanning protein			0.440563	0.381658	0.377828	0.408125		0.0228229	0.0149525	-1.18258	0.440563	0.00385086		0.0133103	-1.38965	0.381658	0.00013052		0.0136473	-1.4042	0.377828	0.000128899		0.0142341	-1.29292	0.408125	4.38444e-05
CBU_0370	hypothetical membrane associated protein			0.0944247	0.381413	0.35884	0.882018		0.38253	0.054573	-3.40469	0.0944247	4.70028e-16		0.227952	-1.39057	0.381413	0.000110937		0.217787	-1.47859	0.35884	3.90225e-05		0.511237	-0.18112	0.882018	0.661852
CBU_0729	hypothetical exported protein			0.204195	0.380228	0.370055	0.383327		0.0394716	0.01198	-2.29198	0.204195	4.97359e-18		0.0223789	-1.39506	0.380228	6.06405e-10		0.0228661	-1.43419	0.370055	2.5286e-10		0.0231341	-1.38335	0.383327	9.22629e-11
CBU_0274	excinuclease ABC subunit A	uvrA		0.223428	0.380143	0.299748	0.28308		0.0841268	0.0285232	-2.16212	0.223428	3.06377e-16		0.0484532	-1.39539	0.380143	1.42539e-07		0.0404108	-1.73818	0.299748	4.34569e-11		0.0370903	-1.82072	0.28308	3.5905e-12
CBU_0315	methyltransferase			0.441828	0.37937	0.266572	0.331998		0.0109289	0.00712372	-1.17844	0.441828	0.00169878		0.00632327	-1.39832	0.37937	2.12741e-05		0.00452238	-1.9074	0.266572	8.47498e-08		0.00554647	-1.59075	0.331998	1.76628e-08
CBU_0743	phosphocarrier protein HPr	ptsH		0.396008	0.378643	0.0947792	0.0678464		0.0215937	0.0124993	-1.3364	0.396008	0.017326		0.011907	-1.40109	0.378643	0.00322797		0.00315463	-3.39929	0.0947792	1.77475e-06		0.00224765	-3.88158	0.0678464	1.51361e-13
CBU_1085	N-acetylmuramoyl-L-alanine amidase			0.255922	0.37847	0.483927	0.410513		0.010975	0.00415401	-1.96622	0.255922	1.13106e-09		0.00628118	-1.40175	0.37847	1.84612e-08		0.00829289	-1.04714	0.483927	1.9582e-05		0.00694956	-1.2845	0.410513	2.90123e-09
CBU_0649	riboflavin transporter			0.603465	0.378188	0.434879	0.585426		0.0242455	0.0217627	-0.728658	0.603465	0.00933382		0.0142781	-1.40283	0.378188	1.47938e-07		0.0165313	-1.20131	0.434879	6.89395e-06		0.0218614	-0.772442	0.585426	0.00269802
CBU_1789	gluconolactonase			0.143196	0.376343	0.350875	0.434387		0.0867602	0.0184111	-2.80394	0.143196	3.00244e-31		0.0487365	-1.40988	0.376343	1.59939e-11		0.0473294	-1.51097	0.350875	6.47974e-13		0.057745	-1.20295	0.434387	3.6479e-09
CBU_1669	RNA polymerase sigma factor	rpoS		0.176119	0.374834	0.336873	0.402316		0.0282039	0.00725104	-2.50538	0.176119	7.41517e-18		0.0154689	-1.41568	0.374834	3.36343e-09		0.0146416	-1.56972	0.336873	8.50948e-11		0.0169774	-1.3136	0.402316	6.3213e-09
CBU_0400	hypothetical protein			0.292098	0.374095	0.469158	0.363652		0.0299881	0.0130086	-1.77548	0.292098	4.37391e-08		0.0170722	-1.41852	0.374095	6.87647e-08		0.0219843	-1.09185	0.469158	2.30126e-05		0.0166977	-1.45937	0.363652	1.87493e-10
CBU_0888	disulfide bond formation protein B			0.339368	0.373091	0.351295	0.313323		0.00758289	0.00388815	-1.55908	0.339368	0.0125652		0.00436808	-1.4224	0.373091	0.00402076		0.00420708	-1.50925	0.351295	0.00289186		0.00365235	-1.67428	0.313323	3.14463e-05
CBU_1490	virulence-associated protein I	higA		0.155744	0.367015	0.320079	0.458838		0.0751717	0.0165354	-2.68275	0.155744	1.63553e-11		0.0394813	-1.44609	0.367015	7.63174e-07		0.0359456	-1.6435	0.320079	3.43832e-08		0.0508135	-1.12394	0.458838	2.36692e-05
CBU_1575	TolR	tolR		0.373546	0.366409	0.349424	0.419009		0.00822471	0.00451728	-1.42064	0.373546	0.0233041		0.00448001	-1.44847	0.366409	0.00412025		0.00434355	-1.51695	0.349424	0.00360238		0.0053015	-1.25495	0.419009	0.00152852
CBU_0626	hypothetical protein			0.344136	0.362195	0.29523	0.273433		0.00326076	0.00165696	-1.53895	0.344136	6.97586e-05		0.00174575	-1.46516	0.362195	1.60798e-06		0.00149003	-1.76009	0.29523	8.91962e-08		0.00135537	-1.87074	0.273433	1.0627e-13
CBU_1067a	adenylate cyclase			0.127763	0.361858	0.377291	0.330426		0.00796929	0.00149921	-2.96845	0.127763	4.52293e-13		0.0043348	-1.4665	0.361858	3.36343e-09		0.00467876	-1.40625	0.377291	1.95758e-08		0.00400758	-1.5976	0.330426	9.70802e-14
CBU_1225	1,3,4,6-tetrachloro-1	4-cyclohexadiene hydrolase		0.247121	0.361609	0.490596	0.681995		0.0250788	0.00917105	-2.01671	0.247121	1.36938e-10		0.0135975	-1.4675	0.361609	9.77422e-08		0.0190528	-1.02739	0.490596	0.000181078		0.025858	-0.552168	0.681995	0.0405955
CBU_0050	hypothetical cytosolic protein			0.521154	0.359034	0.282444	0.338285		0.00866091	0.0067046	-0.940219	0.521154	0.0257891		0.00477139	-1.47781	0.359034	8.14092e-05		0.00385005	-1.82397	0.282444	6.46678e-06		0.00455078	-1.56369	0.338285	1.93787e-07
CBU_0896	colicin V production protein	dedE		0.41421	0.357771	0.268617	0.276495		0.0295398	0.0184625	-1.27157	0.41421	0.000434639		0.0161806	-1.48289	0.357771	8.46199e-06		0.0126498	-1.89638	0.268617	3.91733e-08		0.0125632	-1.85468	0.276495	1.53208e-09
CBU_1763	hypothetical ATPase			0.311255	0.357678	0.160117	0.182065		0.00127478	0.000580386	-1.68383	0.311255	0.0204455		0.000675221	-1.48326	0.357678	0.00637795		0.000306866	-2.6428	0.160117	0.000214214		0.000339589	-2.45747	0.182065	8.04822e-08
CBU_0198	outer membrane protein			0.276543	0.357652	0.455981	0.475751		0.00550778	0.00229162	-1.85442	0.276543	7.34085e-07		0.0029869	-1.48337	0.357652	1.84985e-06		0.00400652	-1.13295	0.455981	0.000223263		0.00403347	-1.07172	0.475751	0.000110155
CBU_1412	hypothetical exported protein			0.10105	0.357379	0.788223	0.974693		0.0142747	0.00208794	-3.30686	0.10105	1.46507e-10		0.00780705	-1.48447	0.357379	2.56185e-05		0.0173416	-0.343324	0.788223	0.362578		0.0206323	-0.0369801	0.974693	0.922825
CBU_0712	response regulator	gacA.1		0.166443	0.35641	0.323409	0.403707		0.078123	0.0193104	-2.5869	0.166443	8.07354e-23		0.041931	-1.48839	0.35641	6.85186e-12		0.0394604	-1.62857	0.323409	1.11595e-13		0.0481697	-1.30862	0.403707	1.95931e-10
CBU_0635	hypothetical membrane spanning protein			0.304111	0.356135	0.47705	0.416243		0.0419338	0.0186194	-1.71733	0.304111	8.65701e-12		0.0224191	-1.4895	0.356135	5.86769e-10		0.030897	-1.06779	0.47705	1.02597e-05		0.0265149	-1.2645	0.416243	7.64513e-08
CBU_0932	glycerol kinase	gplK		0.240774	0.355048	0.480465	0.580196		0.0165353	0.00596721	-2.05425	0.240774	3.48421e-08		0.00930238	-1.49391	0.355048	1.95334e-05		0.0125497	-1.0575	0.480465	0.00280805		0.0149336	-0.785387	0.580196	0.0250144
CBU_0095a	acetyltransferase			0.399106	0.353706	0.225598	0.26547		0.0453834	0.0257499	-1.32516	0.399106	0.00120146		0.0224812	-1.49938	0.353706	8.48067e-05		0.0152565	-2.14818	0.225598	7.00711e-08		0.0176224	-1.91338	0.26547	7.64513e-08
CBU_1202	hypothetical membrane spanning protein			0.165174	0.350841	0.255502	0.238477		0.146269	0.0371005	-2.59794	0.165174	2.60734e-15		0.0783334	-1.51111	0.350841	2.87787e-06		0.0606217	-1.9686	0.255502	9.08344e-10		0.054886	-2.06808	0.238477	7.05307e-11
CBU_0350	3-demethylubiquinone 3-methyltransferase	ubiG		0.243346	0.350106	0.433818	0.464565		0.0231599	0.00847007	-2.03892	0.243346	4.74266e-08		0.0127936	-1.51414	0.350106	1.88208e-06		0.0158304	-1.20484	0.433818	0.000137034		0.0167417	-1.10605	0.464565	0.000168747
CBU_0131	UDP-N-acetylmuramoylalanine--D-glutamate ligase	murD		0.430027	0.349566	0.601576	0.686237		0.011352	0.00724158	-1.2175	0.430027	6.51443e-05		0.00608115	-1.51637	0.349566	7.05295e-08		0.0105111	-0.73318	0.601576	0.0084897		0.0119229	-0.543222	0.686237	0.0400902
CBU_1829	outer-membrane lipoprotein	lolB		0.264579	0.349094	0.416967	0.418513		0.0227826	0.0088871	-1.91823	0.264579	2.95068e-09		0.0120969	-1.51831	0.349094	1.0611e-08		0.0146292	-1.262	0.416967	1.55448e-06		0.0145559	-1.25665	0.418513	8.7334e-08
CBU_1786	hypothetical ATPase			0.5455	0.348653	0.28184	0.240979		0.00427243	0.00342833	-0.87435	0.5455	0.0231659		0.00218478	-1.52014	0.348653	1.22501e-05		0.00184267	-1.82705	0.28184	9.97275e-07		0.00157154	-2.05302	0.240979	1.06158e-12
CBU_1624	IcmD	icmD		0.322568	0.348441	0.462903	0.5384		0.492289	0.238135	-1.63233	0.322568	1.46113e-16		0.260555	-1.52101	0.348441	3.75459e-15		0.361843	-1.11122	0.462903	1.09869e-08		0.410446	-0.893249	0.5384	3.76969e-06
CBU_0132	cell division protein	ftsW		0.474454	0.348327	0.541956	0.517435		0.0111666	0.00784064	-1.07566	0.474454	0.000894833		0.00606157	-1.52148	0.348327	3.55452e-07		0.00948507	-0.883752	0.541956	0.00255671		0.00881217	-0.950551	0.517435	0.000378786
CBU_0548	membrane-bound lytic murein transglycosylase B			0.229609	0.347449	0.407417	0.465237		0.00935908	0.00310437	-2.12275	0.229609	1.03336e-08		0.00480485	-1.52513	0.347449	6.90286e-09		0.00586084	-1.29542	0.407417	5.58597e-07		0.00662055	-1.10396	0.465237	1.44453e-07
CBU_0508	hypothetical membrane spanning protein			0.351272	0.347222	0.589726	0.492697		0.0134968	0.00707699	-1.50934	0.351272	0.0003562		0.00713728	-1.52607	0.347222	3.74971e-05		0.0124377	-0.761883	0.589726	0.0368123		0.0104201	-1.02123	0.492697	0.00194509
CBU_1413	hypothetical exported membrane spanning protein			0.0945034	0.346564	0.559711	0.89352		0.0275638	0.00378761	-3.40349	0.0945034	1.95873e-15		0.0145507	-1.52881	0.346564	8.66991e-07		0.0236794	-0.837246	0.559711	0.00752155		0.0367076	-0.162427	0.89352	0.636647
CBUA0039	plasmid replication initiation protein			0.16591	0.345965	0.322266	0.297117		0.0082767	0.00203742	-2.59153	0.16591	1.46925e-08		0.00440739	-1.5313	0.345965	8.16632e-07		0.00421759	-1.63368	0.322266	3.43089e-07		0.00380145	-1.7509	0.297117	8.15875e-11
CBU_0372	Fic family protein			0.338617	0.343684	0.459514	0.503154		0.0023492	0.00116807	-1.56227	0.338617	0.005009		0.00121971	-1.54085	0.343684	0.000512572		0.00166034	-1.12182	0.459514	0.00861145		0.00180875	-0.990928	0.503154	0.00393678
CBU_0550	cell elongation specific D D-transpeptidase	pbpA		0.214615	0.342513	0.45451	0.450982		0.017926	0.00570322	-2.22018	0.214615	6.91097e-21		0.00926086	-1.54577	0.342513	4.61081e-15		0.0127783	-1.13761	0.45451	5.50427e-09		0.0123353	-1.14886	0.450982	2.99201e-10
CBU_0748	hypothetical protein			0.267631	0.339805	0.310531	0.19868		0.00765851	0.00302164	-1.90168	0.267631	0.000235866		0.00384746	-1.55722	0.339805	6.29519e-05		0.00365923	-1.68719	0.310531	2.73382e-05		0.00224514	-2.33148	0.19868	2.38964e-12
CBUA0025	hypothetical protein			0.215402	0.336255	0.273612	0.259152		0.0990645	0.0321325	-2.21489	0.215402	5.01079e-07		0.0499234	-1.57237	0.336255	3.79292e-05		0.0429541	-1.86979	0.273612	1.40177e-06		0.0401547	-1.94813	0.259152	4.53305e-08
CBU_0755	endopeptidase	degP.2		0.235449	0.33526	0.330764	0.408426		0.0346073	0.0119455	-2.08652	0.235449	1.60994e-19		0.0171061	-1.57665	0.33526	4.79219e-14		0.0177066	-1.59613	0.330764	3.09878e-14		0.0213533	-1.29185	0.408426	1.05454e-10
CBU_0498	hypothetical exported protein			0.546295	0.334409	0.344547	0.4498		0.0158041	0.0129082	-0.872248	0.546295	0.0015377		0.00797973	-1.58032	0.334409	1.61545e-09		0.00857288	-1.53723	0.344547	4.99138e-09		0.0108698	-1.15264	0.4498	1.30881e-06
CBU_0021	hypothetical protein			0.239396	0.33351	0.366226	0.335958		0.0461235	0.0164962	-2.06253	0.239396	5.40912e-20		0.0234004	-1.5842	0.33351	1.36149e-13		0.0268094	-1.44919	0.366226	1.46076e-11		0.0239679	-1.57365	0.335958	5.54266e-14
CBU_1198	hypothetical cytosolic protein			0.331789	0.333052	0.324219	0.385867		0.0356971	0.0171161	-1.59166	0.331789	3.69172e-08		0.0173728	-1.58618	0.333052	3.54419e-10		0.0175664	-1.62496	0.324219	1.923e-10		0.0206255	-1.37382	0.385867	7.34894e-10
CBU_1754	hypothetical protein			0.245939	0.332714	0.378609	0.343144		0.0488027	0.0173271	-2.02363	0.245939	5.39829e-14		0.0240724	-1.58764	0.332714	3.49169e-12		0.0282273	-1.40122	0.378609	6.97075e-10		0.0247414	-1.54311	0.343144	1.33761e-13
CBU_0928	pyridoxamine 5'-phosphate oxidase	pdxH		0.296495	0.332687	0.346936	0.392004		0.0317568	0.0138662	-1.75392	0.296495	6.41509e-09		0.0158351	-1.58776	0.332687	1.09211e-09		0.0170668	-1.52726	0.346936	4.79727e-09		0.0189065	-1.35106	0.392004	6.37943e-09
CBU_0529	hypothetical membrane associated protein			0.362315	0.330553	0.225732	0.411303		0.00834497	0.00448224	-1.46468	0.362315	0.0722977		0.00409516	-1.59705	0.330553	0.0150831		0.00293764	-2.14732	0.225732	0.00395898		0.00530037	-1.28173	0.411303	0.0063794
CBU_0745	ribosome-associated factor Y			0.130609	0.329874	0.249998	0.258182		0.0429032	0.00803052	-2.93668	0.130609	2.34207e-07		0.0206474	-1.60001	0.329874	5.28074e-06		0.016474	-2.00001	0.249998	8.40461e-08		0.0169204	-1.95354	0.258182	9.22629e-11
CBU_0786	coA-transferase family III protein			0.236873	0.329523	0.296452	0.230345		0.028516	0.0102261	-2.07781	0.236873	2.38095e-13		0.0144386	-1.60155	0.329523	2.66736e-10		0.0134498	-1.75413	0.296452	7.91764e-12		0.0102163	-2.11813	0.230345	1.47759e-18
CBU_0798	multidrug resistance protein A			0.333002	0.329438	0.261115	0.250643		0.0481556	0.0229925	-1.5864	0.333002	4.07477e-09		0.0227414	-1.60192	0.329438	5.68994e-10		0.0189799	-1.93724	0.261115	1.20449e-13		0.0179319	-1.9963	0.250643	1.27916e-15
CBU_0056	type I secretion outer membrane protein			0.200229	0.327713	0.36613	0.361232		0.0493429	0.0147363	-2.32028	0.200229	2.97618e-34		0.0244737	-1.60949	0.327713	1.59991e-20		0.0284499	-1.44957	0.36613	6.5018e-17		0.0274322	-1.469	0.361232	1.96568e-18
CBU_0194	L-serine dehydratase	sda		0.269405	0.327475	0.305347	0.293618		0.0570104	0.023145	-1.89215	0.269405	2.31562e-17		0.0284301	-1.61054	0.327475	3.83189e-14		0.0277444	-1.71148	0.305347	1.17642e-15		0.0259887	-1.76799	0.293618	1.18624e-17
CBU_1066	transporter	divalent anion:sodium symporter family		0.272369	0.326076	0.429481	0.536924		0.0069172	0.00281396	-1.87637	0.272369	1.19435e-07		0.00342866	-1.61672	0.326076	1.16657e-07		0.00464851	-1.21934	0.429481	4.98878e-05		0.00562106	-0.897211	0.536924	0.00126523
CBU_0544	hypothetical protein			0.17883	0.324971	0.230143	0.296049		0.133207	0.0348855	-2.48334	0.17883	5.1553e-14		0.0647138	-1.62162	0.324971	4.15733e-10		0.0471788	-2.1194	0.230143	6.44476e-15		0.0587774	-1.75609	0.296049	1.0584e-13
CBU_0598	bis(5'-adenosyl)-triphosphatase	nudE		0.263332	0.324076	0.33204	0.397788		0.0354211	0.0137417	-1.92505	0.263332	1.92569e-10		0.0171732	-1.6256	0.324076	3.27379e-10		0.018319	-1.59057	0.33204	9.08344e-10		0.0212852	-1.32993	0.397788	1.29081e-08
CBU_1745	membrane endopeptidase	M50 family		0.312697	0.323783	0.248596	0.26566		0.0694403	0.0322686	-1.67716	0.312697	3.11058e-08		0.0332572	-1.6269	0.323783	2.24782e-08		0.027221	-2.00812	0.248596	8.05728e-12		0.0279373	-1.91235	0.26566	1.0532e-11
CBU_1504	signal peptidase I	lepB-2		0.377012	0.3214	0.239835	0.334604		0.0187531	0.0102991	-1.40732	0.377012	2.84703e-07		0.00896599	-1.63756	0.3214	6.38893e-12		0.00696055	-2.05988	0.239835	1.18524e-15		0.00954848	-1.57947	0.334604	1.70065e-15
CBU_1764a	hypothetical protein			0.139053	0.321102	0.345647	0.557397		0.140513	0.0286256	-2.8463	0.139053	3.63684e-17		0.067584	-1.63889	0.321102	5.92901e-09		0.0742558	-1.53263	0.345647	5.60173e-08		0.117423	-0.843222	0.557397	0.00210343
CBUA0003	cell filamentation protein	fic		0.287972	0.320696	0.33489	0.428549		0.00350946	0.00150909	-1.796	0.287972	0.0418752		0.00166976	-1.64072	0.320696	0.0129251		0.00185222	-1.57824	0.33489	0.016985		0.00231109	-1.22247	0.428549	0.00911666
CBUA0010	phage integrase family protein			0.141592	0.319196	0.243699	0.272925		0.00600336	0.00125789	-2.82019	0.141592	4.11124e-07		0.00289735	-1.64748	0.319196	8.65475e-06		0.00219883	-2.03683	0.243699	2.36148e-07		0.00245205	-1.87343	0.272925	5.68967e-09
CBU_1948	hypothetical membrane associated protein			0.567633	0.319068	0.39703	0.522492		0.0373682	0.030221	-0.81697	0.567633	0.176986		0.0171912	-1.64807	0.319068	0.00333013		0.0222772	-1.33268	0.39703	0.0121038		0.0291355	-0.936518	0.522492	0.017429
CBU_1589	hypothetical membrane associated protein			0.163492	0.317631	0.457593	0.752523		0.449596	0.106828	-2.61271	0.163492	6.94206e-21		0.214713	-1.65458	0.317631	2.81285e-10		0.314945	-1.12786	0.457593	2.03451e-05		0.502552	-0.410192	0.752523	0.141069
CBU_1980	peptidyl-prolyl cis-trans isomerase			0.36664	0.316912	0.347308	0.361287		0.0216715	0.0114511	-1.44757	0.36664	1.67609e-08		0.00996872	-1.65785	0.316912	4.66337e-13		0.0114417	-1.52571	0.347308	2.42399e-11		0.0116331	-1.46878	0.361287	2.21987e-13
CBU_0084	phosphoglycerol transferase MdoB and related protein-like protein	alkaline phosphatase superfamily		0.564722	0.316356	0.588287	0.539452		0.00323482	0.00277216	-0.824386	0.564722	0.0323399		0.00159362	-1.66038	0.316356	4.72332e-06		0.00303293	-0.765408	0.588287	0.0279732		0.00269722	-0.890433	0.539452	0.00409952
CBU_1465	hypothetical protein			0.294879	0.314072	0.345757	0.414228		0.0290805	0.0125142	-1.7618	0.294879	5.8673e-07		0.0136576	-1.67083	0.314072	8.67849e-09		0.0155969	-1.53217	0.345757	1.05997e-07		0.0183679	-1.2715	0.414228	1.32781e-07
CBU_0583	glutaredoxin			0.100584	0.313948	0.368392	0.502894		0.283638	0.0417337	-3.31353	0.100584	8.02266e-30		0.133738	-1.6714	0.313948	9.23105e-14		0.159546	-1.44068	0.368392	1.07773e-10		0.215951	-0.991674	0.502894	3.85048e-06
CBU_1738	integration host factor beta-subunit	hipB		0.133654	0.313539	0.289134	0.342059		0.545803	0.108011	-2.90343	0.133654	4.25158e-35		0.255134	-1.67328	0.313539	8.87905e-15		0.24353	-1.79019	0.289134	1.17927e-16		0.286837	-1.54768	0.342059	2.65984e-13
CBU_0904	NifR3-like protein			0.205007	0.312062	0.373022	0.361255		0.0318251	0.00971825	-2.28626	0.205007	1.87835e-16		0.0153141	-1.68009	0.312062	6.85015e-12		0.0187256	-1.42267	0.373022	5.66586e-09		0.0176498	-1.46891	0.361255	2.41683e-10
CBU_1065	2'-5' RNA ligase			0.111777	0.310897	0.267401	0.270264		0.0101435	0.00157621	-3.1613	0.111777	1.61492e-05		0.00456449	-1.68549	0.310897	2.6249e-05		0.00411984	-1.90292	0.267401	6.63346e-06		0.00410086	-1.88756	0.270264	6.16583e-09
CBU_1865	hypothetical membrane associated protein			0.315616	0.306508	0.377315	0.432988		0.0294358	0.0140127	-1.66376	0.315616	3.86987e-06		0.0140048	-1.70601	0.306508	1.68871e-07		0.0176767	-1.40616	0.377315	1.35607e-05		0.0197278	-1.2076	0.432988	5.39154e-05
CBU_0379	anhydro-N-acetylmuramyl-tripeptide amidase	ampD		0.248335	0.305657	0.481311	0.398572		0.0206328	0.00753258	-2.00964	0.248335	3.95018e-09		0.00952967	-1.71001	0.305657	2.25683e-09		0.015387	-1.05496	0.481311	0.000142245		0.0126215	-1.32709	0.398572	1.77054e-07
CBU_0499	thymidylate kinase	tmk		0.502384	0.305171	0.392126	0.366283		0.0214212	0.0160067	-0.993138	0.502384	0.00556323		0.0100645	-1.71231	0.305171	4.138e-07		0.0132245	-1.35061	0.392126	4.51403e-05		0.0119436	-1.44897	0.366283	8.8232e-07
CBU_0398	hypothetical membrane spanning protein			0.221777	0.305053	0.310392	0.303166		0.0522043	0.0171478	-2.17282	0.221777	2.28413e-13		0.02394	-1.71287	0.305053	5.06404e-12		0.0253212	-1.68784	0.310392	1.29078e-11		0.024138	-1.72182	0.303166	2.39093e-14
CBU_1300	hypothetical exported protein			0.170187	0.302314	0.295221	0.428382		0.323165	0.0819993	-2.55481	0.170187	2.74894e-21		0.147314	-1.72588	0.302314	7.11079e-12		0.149113	-1.76013	0.295221	3.08332e-12		0.211553	-1.22303	0.428382	8.22168e-07
CBU_1346	trehalase			0.226121	0.301756	0.464419	0.381434		0.0432893	0.0146718	-2.14484	0.226121	1.67659e-17		0.020219	-1.72854	0.301756	2.15462e-13		0.0317441	-1.1065	0.464419	2.72877e-06		0.0256004	-1.39049	0.381434	1.18352e-09
CBU_1891	type 4 pili secretin (outer membrane porin)	pilQ		0.397339	0.300359	0.232551	0.273308		0.00352453	0.00200285	-1.33156	0.397339	0.0131702		0.00155211	-1.73524	0.300359	0.000261714		0.00123661	-2.10438	0.232551	3.56471e-05		0.00140579	-1.8714	0.273308	1.91588e-06
CBU_1983	universal stress protein A	uspA		0.291618	0.299378	0.282238	0.34881		0.0214324	0.00905043	-1.77785	0.291618	3.35851e-06		0.00944817	-1.73996	0.299378	1.74553e-08		0.00922189	-1.82502	0.282238	8.0945e-09		0.0111677	-1.51949	0.34881	5.39733e-10
CBU_0618	acyltransferase family			1.05315	0.299364	0.360854	0.389637		0.00104656	0.00162502	0.0747149	1.05315	0.920224		0.000455286	-1.74003	0.299364	0.0161977		0.000588556	-1.47051	0.360854	0.0361281		0.000629643	-1.3598	0.389637	0.00639583
CBUA0036	chromosome partitioning protein	parB.1		0.226427	0.296113	0.128955	0.111664		0.0261363	0.00870295	-2.14289	0.226427	2.88591e-08		0.0112301	-1.75578	0.296113	6.52008e-07		0.0052779	-2.95506	0.128955	7.05677e-15		0.00449046	-3.16277	0.111664	2.68519e-20
CBU_1930a	hypothetical protein			0.148005	0.295247	0.344331	0.522896		0.146384	0.0320192	-2.75628	0.148005	1.05811e-12		0.0657383	-1.76001	0.295247	7.33791e-08		0.0776531	-1.53813	0.344331	2.38676e-06		0.114818	-0.935404	0.522896	0.00305717
CBU_1252	radical SAM family enzyme			0.148361	0.292745	0.309651	0.392953		0.0844795	0.0189775	-2.75281	0.148361	1.24571e-25		0.0387525	-1.77228	0.292745	6.10436e-13		0.0415752	-1.69129	0.309651	7.07088e-12		0.0516475	-1.34757	0.392953	3.08169e-08
CBUA0038	DNA-binding protein	parB.2		0.163727	0.29005	0.258644	0.423319		0.00848675	0.00206553	-2.61063	0.163727	5.83866e-08		0.00367276	-1.78563	0.29005	9.03108e-09		0.00341207	-1.95096	0.258644	2.9231e-09		0.00545474	-1.24018	0.423319	2.09415e-07
CBU_0535	hypothetical protein			0.333522	0.288776	0.254336	0.341541		0.0592803	0.0292566	-1.58415	0.333522	9.23665e-13		0.0260023	-1.79198	0.288776	2.67226e-17		0.0236015	-1.97519	0.254336	2.94305e-20		0.0307001	-1.54987	0.341541	2.10773e-14
CBU_1761	two component system histidine kinase			0.317423	0.288765	0.408756	0.454132		0.00506659	0.00238969	-1.65552	0.317423	4.1422e-07		0.00220353	-1.79203	0.288765	7.00763e-11		0.00322292	-1.29069	0.408756	8.35883e-07		0.00352206	-1.13882	0.454132	2.11139e-07
CBU_0982	3-deoxy-7-phosphoheptulonate synthase			0.226532	0.287748	0.269796	0.258262		0.0155214	0.00520434	-2.14221	0.226532	1.83602e-13		0.00672425	-1.79712	0.287748	2.60138e-14		0.00653495	-1.89006	0.269796	4.28255e-15		0.00605842	-1.95309	0.258262	4.10704e-21
CBU_0390	virulence factor	mviN		0.294036	0.286631	0.227017	0.272318		0.0116206	0.00514987	-1.76594	0.294036	4.91236e-09		0.00511656	-1.80274	0.286631	4.39477e-11		0.0041625	-2.13913	0.227017	3.86234e-14		0.00489876	-1.87664	0.272318	8.91076e-14
CBU_1203	ferredoxin-dependent glutamate synthase			0.129208	0.286563	0.334752	0.44569		0.0310686	0.00597476	-2.95223	0.129208	1.62222e-18		0.0133374	-1.80308	0.286563	4.85739e-09		0.0163864	-1.57884	0.334752	3.35902e-07		0.0210393	-1.16589	0.44569	0.000140788
CBU_0431	aminomethyltransferase family protein			0.310348	0.28654	0.301964	0.329403		0.0190205	0.00869051	-1.68804	0.310348	2.60433e-08		0.00832547	-1.80319	0.28654	5.06404e-12		0.00893616	-1.72755	0.301964	3.64612e-11		0.00956884	-1.60208	0.329403	3.15973e-13
CBU_1469	rod shape-determining protein	mreD		0.195248	0.285456	0.399379	0.350135		0.0337174	0.00989378	-2.35662	0.195248	1.47516e-09		0.0148029	-1.80866	0.285456	1.70081e-08		0.0211734	-1.32417	0.399379	2.46002e-05		0.018244	-1.51402	0.350135	1.72258e-07
CBU_0510	hypothetical protein			0.263129	0.284582	0.292088	0.372758		0.0128953	0.00495006	-1.92616	0.263129	0.00705679		0.00544479	-1.81308	0.284582	0.000864826		0.00576397	-1.77552	0.292088	0.00114227		0.00717208	-1.42369	0.372758	0.000295982
CBU_1822	superoxide dismutase (Cu-Zn)	sodC		0.190792	0.283085	0.273381	0.450574		0.244819	0.0689935	-2.38992	0.190792	3.98806e-22		0.102625	-1.82069	0.283085	2.12769e-14		0.104276	-1.87101	0.273381	4.64124e-15		0.165441	-1.15016	0.450574	1.24398e-06
CBU_0150	hypothetical protein			0.353325	0.278526	0.249961	0.178701		0.00690585	0.00361241	-1.50093	0.353325	0.000631461		0.00291126	-1.84412	0.278526	1.17084e-06		0.00266857	-2.00023	0.249961	4.60441e-07		0.00188572	-2.48438	0.178701	7.59403e-15
CBU_1622	IcmB	icmB		0.34611	0.275497	0.320758	0.266348		0.0149694	0.00789641	-1.5307	0.34611	1.24729e-08		0.00637597	-1.85989	0.275497	8.98842e-13		0.00777677	-1.64044	0.320758	2.81126e-10		0.00626642	-1.90862	0.266348	2.86367e-14
CBU_0384b	hypothetical protein			0.207007	0.275351	0.201426	0.330484		0.0158805	0.00516172	-2.27225	0.207007	0.0723716		0.0068001	-1.86066	0.275351	0.044299		0.00527991	-2.31168	0.201426	0.0187655		0.0079115	-1.59735	0.330484	0.0190392
CBU_1380	DoxD-like family			0.196863	0.275223	0.257507	0.246596		0.0860974	0.0256857	-2.34474	0.196863	2.06581e-14		0.036331	-1.86132	0.275223	1.59339e-10		0.0358507	-1.95732	0.257507	2.11813e-11		0.0331353	-2.01978	0.246596	1.09743e-12
CBU_1909	RNA polymerase sigma-32 factor	rpoH		0.279873	0.273529	0.195403	0.271162		0.101094	0.0406953	-1.83716	0.279873	3.67029e-29		0.0405121	-1.87023	0.273529	4.33594e-35		0.0298968	-2.35548	0.195403	8.05207e-51		0.0407492	-1.88277	0.271162	3.52268e-40
CBU_1239	hypothetical membrane spanning protein			0.215847	0.269034	0.345463	0.435119		0.116201	0.0375475	-2.21192	0.215847	2.9397e-19		0.0476746	-1.89414	0.269034	9.5262e-17		0.063197	-1.5334	0.345463	1.34236e-11		0.0774897	-1.20052	0.435119	4.59191e-08
CBU_1641	IcmT	icmT		0.23893	0.268482	0.265797	0.32433		0.211881	0.0753124	-2.06534	0.23893	8.61228e-13		0.0855043	-1.8971	0.268482	1.70324e-13		0.0884836	-1.9116	0.265797	1.3304e-13		0.104222	-1.62447	0.32433	5.47332e-12
CBU_1042	hypothetical membrane spanning protein			0.135232	0.267757	0.312227	0.425526		0.230744	0.0457725	-2.88649	0.135232	1.97466e-24		0.091845	-1.90101	0.267757	1.53747e-14		0.111772	-1.67933	0.312227	1.0331e-11		0.147555	-1.23268	0.425526	2.61327e-07
CBU_2065	hypothetical exported protein			0.347237	0.266846	0.333047	0.217133		0.00344287	0.00181858	-1.52601	0.347237	0.0378396		0.00134529	-1.90592	0.266846	0.00262208		0.00184555	-1.5862	0.333047	0.00985639		0.00113994	-2.20335	0.217133	1.35136e-05
CBU_0908	intracellular septation protein	ispZ		0.385006	0.266655	0.119343	0.249262		0.0236522	0.012988	-1.37705	0.385006	0.000147109		0.00914474	-1.90695	0.266655	7.90668e-09		0.00421455	-3.06681	0.119343	1.70065e-13		0.00866219	-2.00426	0.249262	6.44693e-13
CBU_0490	DNA Polymerase X family			0.0983728	0.265534	0.297515	0.382314		0.00675301	0.00101011	-3.3456	0.0983728	7.98738e-13		0.00272851	-1.91303	0.265534	1.47524e-11		0.00314216	-1.74896	0.297515	4.90382e-10		0.00394145	-1.38717	0.382314	5.54374e-09
CBU_1483	non-proteolytic membrane spanning protein	peptidase family S49		0.137727	0.264718	0.292514	0.379556		0.0169765	0.00350126	-2.86012	0.137727	1.64417e-15		0.0069294	-1.91747	0.264718	5.17593e-11		0.0077823	-1.77342	0.292514	1.19965e-09		0.00987755	-1.39762	0.379556	2.96765e-07
CBU_0177	glycine betaine transport system permease protein			0.222634	0.263765	0.273156	0.209468		0.0117492	0.00392448	-2.16726	0.222634	1.82462e-11		0.0047899	-1.92267	0.263765	1.9413e-12		0.00508132	-1.8722	0.273156	9.30741e-12		0.00382412	-2.25519	0.209468	6.9408e-20
CBU_1576	hypothetical membrane spanning protein			0.477584	0.263683	0.492775	0.476053		0.00185768	0.0012878	-1.06617	0.477584	0.0097554		0.000712716	-1.92312	0.263683	6.77655e-07		0.00138125	-1.021	0.492775	0.00307436		0.00132204	-1.07081	0.476053	0.000149596
CBU_1333	hypothetical membrane spanning protein			0.527009	0.262878	0.23355	0.333533		0.0222505	0.0178077	-0.9241	0.527009	0.00237686		0.0091488	-1.92754	0.262878	7.21943e-11		0.00833046	-2.0982	0.23355	3.94469e-12		0.0115915	-1.5841	0.333533	2.67229e-09
CBU_1187	hypothetical exported protein			0.320878	0.261236	0.270128	0.336236		0.020008	0.00919051	-1.6399	0.320878	5.17382e-07		0.00756841	-1.93657	0.261236	3.51666e-11		0.00808629	-1.88829	0.270128	1.22192e-10		0.00991057	-1.57245	0.336236	2.41367e-10
CBU_1648	DotA	dotaA		0.200214	0.261066	0.583479	0.542525		0.0359862	0.0107122	-2.32038	0.200214	9.23665e-13		0.0147858	-1.93751	0.261066	1.16728e-09		0.0330291	-0.777247	0.583479	0.0196901		0.0300818	-0.882239	0.542525	0.00694745
CBU_1482	membrane protease family	stomatin/prohibitin homolog		0.147764	0.260995	0.334316	0.391344		0.0389126	0.0082897	-2.75864	0.147764	8.85583e-23		0.015039	-1.93791	0.260995	6.29235e-20		0.0198484	-1.58072	0.334316	2.63832e-14		0.0228058	-1.35349	0.391344	4.02023e-13
CBU_1404	hypothetical exported protein			0.0404047	0.259979	0.264503	0.449083		0.184373	0.0110532	-4.62933	0.0404047	3.25256e-25		0.0728088	-1.94353	0.259979	1.79048e-11		0.075985	-1.91864	0.264503	3.41419e-11		0.123814	-1.15495	0.449083	3.73209e-05
CBU_1057	glycosyltransferase involved in cell wall biogenesis			0.310524	0.259812	0.34317	0.343822		0.00570642	0.00271586	-1.68722	0.310524	0.00181297		0.00229289	-1.94446	0.259812	3.63183e-05		0.00313255	-1.543	0.34317	0.000681587		0.0030444	-1.54027	0.343822	6.04799e-05
CBU_1574	TolQ	tolQ		0.193345	0.259593	0.211958	0.293041		0.0480929	0.0135905	-2.37075	0.193345	1.46303e-20		0.0186173	-1.94567	0.259593	1.8966e-20		0.0157678	-2.23815	0.211958	1.20077e-24		0.0211573	-1.77083	0.293041	3.93934e-21
CBU_0647	GTP cyclohydrolase II	ribA		0.318455	0.257557	0.333715	0.442365		0.0237982	0.0109676	-1.65084	0.318455	2.10112e-14		0.00907733	-1.95704	0.257557	6.12111e-24		0.0120519	-1.58331	0.333715	4.58606e-17		0.0157215	-1.17669	0.442365	9.25102e-13
CBU_1304	oligoketide cyclase/lipid transport protein			0.179355	0.256064	0.250298	0.214369		0.0189605	0.00497645	-2.47911	0.179355	1.51e-07		0.00717477	-1.96542	0.256064	3.55512e-09		0.0073137	-1.99828	0.250298	3.77698e-09		0.00605883	-2.22183	0.214369	9.61633e-17
CBU_0207	hypothetical protein			0.263164	0.255989	0.287714	0.349461		0.0632798	0.0246355	-1.92596	0.263164	9.89314e-07		0.0240002	-1.96585	0.255989	1.32616e-08		0.0283215	-1.79729	0.287714	1.5605e-07		0.03356	-1.5168	0.349461	5.24277e-07
CBUA0039a	hypothetical protein			0.228462	0.255659	0.104419	0.147979		0.012143	0.0044183	-2.12997	0.228462	0.00087586		0.00494869	-1.96771	0.255659	0.000631614		0.00213907	-3.25955	0.104419	4.94158e-07		0.00291119	-2.75654	0.147979	2.99271e-07
CBU_0988	uracil-DNA glycosylase	ung		0.273657	0.255306	0.247606	0.299673		0.0418866	0.0166935	-1.86956	0.273657	8.48292e-10		0.0161036	-1.9697	0.255306	3.20304e-12		0.0157985	-2.01388	0.247606	1.51135e-12		0.0188954	-1.73854	0.299673	4.05036e-11
CBU_1466	hypothetical protein			0.200146	0.254529	0.333231	0.314411		0.0323969	0.0095156	-2.32088	0.200146	5.58728e-07		0.0125262	-1.9741	0.254529	2.22952e-08		0.0167074	-1.5854	0.333231	2.52321e-06		0.0153145	-1.66927	0.314411	3.32618e-09
CBU_1156	tryptophan synthase alpha chain	trpA		0.552879	0.254483	0.391638	0.360913		0.00289355	0.00241719	-0.854964	0.552879	0.129366		0.00114814	-1.97436	0.254483	0.000305857		0.0018042	-1.35241	0.391638	0.00697617		0.00162966	-1.47028	0.360913	0.00020386
CBU_1294	PIN domain protein			0.218229	0.250617	0.16087	0.219037		0.0246655	0.00796832	-2.19608	0.218229	5.91699e-06		0.00908953	-1.99644	0.250617	1.4294e-07		0.00614866	-2.63603	0.16087	8.34754e-10		0.00821202	-2.19076	0.219037	1.72351e-12
CBU_0178	glycine betaine transport ATP-binding protein			0.228363	0.249823	0.13535	0.180349		0.016274	0.00545911	-2.1306	0.228363	4.45169e-09		0.00608316	-2.00102	0.249823	1.44113e-11		0.00342383	-2.88523	0.13535	9.48292e-17		0.00446958	-2.47114	0.180349	7.31481e-22
CBU_1204	succinate-semialdehyde dehydrogenase (NADP+)			0.108389	0.248675	0.207575	0.261723		0.0222533	0.00356542	-3.20571	0.108389	4.54038e-19		0.00818929	-2.00766	0.248675	7.11079e-12		0.00712976	-2.2683	0.207575	2.63832e-14		0.00871819	-1.93389	0.261723	3.12214e-12
CBU_0716	thioredoxin reductase family protein			0.105359	0.247638	0.205123	0.457059		0.0088069	0.00140614	-3.24662	0.105359	9.435e-08		0.00341912	-2.0137	0.247638	1.87994e-07		0.00290799	-2.28544	0.205123	2.01924e-08		0.00630037	-1.12955	0.457059	0.00048453
CBU_0488	bis(5'-nucleosyl)-tetraphosphatase (symmetrical)			0.115876	0.245837	0.298372	0.437475		0.0708928	0.0123521	-3.10934	0.115876	6.77309e-26		0.0264619	-2.02423	0.245837	1.18368e-16		0.0335442	-1.74481	0.298372	6.48357e-13		0.0475902	-1.19273	0.437475	2.93641e-07
CBU_2073	acyltransferase family protein			0.129696	0.24479	0.23851	0.288326		0.0241756	0.00468463	-2.9468	0.129696	6.53062e-16		0.00923079	-2.03038	0.24479	1.78868e-13		0.00909205	-2.06788	0.23851	1.15497e-13		0.010803	-1.79423	0.288326	3.63075e-13
CBU_1630	IcmL	icmL.2		0.307922	0.242435	0.5201	0.43448		0.0146757	0.00673132	-1.69936	0.307922	6.43456e-05		0.00543056	-2.04433	0.242435	1.05578e-07		0.0120911	-0.943138	0.5201	0.00895423		0.00990123	-1.20264	0.43448	0.000242723
CBU_1227	transcriptional regulatory protein	qseB		0.135175	0.242268	0.333067	0.38872		0.27832	0.0561494	-2.8871	0.135175	8.86131e-57		0.102347	-2.04532	0.242268	1.96493e-34		0.146011	-1.58612	0.333067	1.73388e-21		0.167157	-1.3632	0.38872	7.92365e-17
CBU_0646	riboflavin synthase alpha chain	ribE		0.419954	0.238061	0.200396	0.272142		0.0260175	0.0154248	-1.2517	0.419954	8.78356e-05		0.00881334	-2.0706	0.238061	1.63586e-11		0.00775227	-2.31907	0.200396	3.68103e-13		0.0103232	-1.87757	0.272142	2.2789e-12
CBU_1176	deoxyribodipyrimidine photolyase	phrB		0.122415	0.237998	0.316415	0.244163		0.00117836	0.000218912	-3.03015	0.122415	0.00845597		0.000411175	-2.07098	0.237998	0.00145065		0.000567916	-1.66011	0.316415	0.00645246		0.000427731	-2.03408	0.244163	7.0007e-06
CBU_1233	5'-nucleotidase			0.106162	0.235103	0.166132	0.154605		0.0730509	0.0114389	-3.23567	0.106162	1.01645e-25		0.0254809	-2.08863	0.235103	1.27485e-14		0.0190524	-2.5896	0.166132	5.92028e-21		0.0173369	-2.69334	0.154605	1.1033e-24
CBU_0023	hypothetical cytosolic protein			0.114701	0.233225	0.202345	0.258334		0.289222	0.0482565	-3.12406	0.114701	1.75029e-45		0.0993508	-2.1002	0.233225	1.27106e-26		0.0895562	-2.30511	0.202345	3.43601e-31		0.111426	-1.95269	0.258334	1.44176e-24
CBU_1652	IcmX	icmX		0.265386	0.227367	0.449988	0.54221		0.00537283	0.00211061	-1.91383	0.265386	3.74896e-05		0.00187203	-2.13691	0.227367	4.65028e-08		0.00368036	-1.15204	0.449988	0.00095176		0.00443029	-0.883076	0.54221	0.00290889
CBU_1050	carbon storage regulator	csrA-2		0.139981	0.225969	0.356359	0.647288		1.19255	0.253228	-2.8367	0.139981	9.77579e-13		0.405385	-2.1458	0.225969	3.42787e-08		0.660162	-1.4886	0.356359	0.000154075		1.19076	-0.627519	0.647288	0.130419
CBU_0802	hypothetical protein			0.15755	0.222421	0.196658	0.197158		0.0142507	0.0033151	-2.66612	0.15755	1.91998e-10		0.00471747	-2.16864	0.222421	5.07649e-13		0.00435974	-2.34624	0.196658	7.98232e-14		0.00427747	-2.34258	0.197158	9.69475e-22
CBU_0547	tetratricopeptide repeat family protein			0.183574	0.222054	0.269274	0.193238		0.0128511	0.00348954	-2.44557	0.183574	4.57255e-15		0.00431727	-2.17102	0.222054	2.43081e-17		0.00536609	-1.89285	0.269274	5.8997e-14		0.00379766	-2.37155	0.193238	1.44899e-25
CBU_0711	hypothetical protein			0.038827	0.220749	0.177083	0.170668		0.152173	0.00904188	-4.68679	0.038827	2.84339e-05		0.0517024	-2.17952	0.220749	2.17742e-06		0.0430059	-2.4975	0.177083	3.91267e-07		0.0405408	-2.55074	0.170668	2.35756e-11
CBU_0920	acyl-CoA desaturase			0.167502	0.220604	0.197531	0.215445		0.213449	0.0533155	-2.57775	0.167502	1.35354e-28		0.0701865	-2.18047	0.220604	7.38294e-22		0.0663526	-2.33985	0.197531	8.99357e-25		0.0707199	-2.21461	0.215445	5.90243e-23
CBU_1097	alpha-acetolactate decarboxylase	aldC		0.14532	0.219724	0.187281	0.141769		0.058756	0.0127943	-2.7827	0.14532	4.26049e-21		0.0195382	-2.18623	0.219724	1.88776e-17		0.0174501	-2.41672	0.187281	2.54424e-20		0.0127696	-2.81838	0.141769	1.26353e-30
CBU_0941	hypothetical cytosolic protein			0.427077	0.218712	0.308476	0.209156		0.0152864	0.00951328	-1.22743	0.427077	0.0569041		0.00511351	-2.1929	0.218712	0.000461834		0.00719078	-1.69677	0.308476	0.00336029		0.00459165	-2.25735	0.209156	2.24267e-06
CBU_1847b	hypothetical protein			0.0404884	0.218056	0.429744	0.5603		0.424682	0.0253547	-4.62635	0.0404884	1.11009e-39		0.137527	-2.19723	0.218056	7.89272e-16		0.279187	-1.21845	0.429744	8.77129e-06		0.362326	-0.835729	0.5603	0.00243021
CBU_1560	hypothetical protein			0.151707	0.218056	0.210073	0.267938		0.150212	0.0341339	-2.72064	0.151707	7.38233e-05		0.0494256	-2.19723	0.218056	3.06853e-06		0.0494319	-2.25104	0.210073	3.03551e-06		0.0611617	-1.90003	0.267938	4.30779e-08
CBU_1634a	hypothetical protein			0.148459	0.216242	0.311333	0.257688		0.0937	0.0211778	-2.75186	0.148459	0.000236039		0.0306315	-2.20928	0.216242	1.67676e-05		0.0456038	-1.68347	0.311333	0.000301597		0.0376018	-1.9563	0.257688	1.29453e-07
CBU_0045	outer membrane protein			0.161593	0.215602	0.241938	0.327801		0.0921877	0.0220998	-2.62956	0.161593	1.92535e-27		0.0300268	-2.21356	0.215602	8.10601e-28		0.0346538	-2.04729	0.241938	2.59342e-24		0.0460752	-1.60911	0.327801	7.4259e-19
CBU_1169	small heat shock protein			0.105719	0.214794	0.441179	1.14434		0.0371523	0.00589421	-3.24169	0.105719	1.30391e-09		0.0121972	-2.21897	0.214794	6.44401e-08		0.0251934	-1.18056	0.441179	0.00303253		0.0651913	0.19451	1.14434	0.653968
CBU_1951	hypothetical protein			0.0375536	0.212718	0.109605	0.0935167		0.0746273	0	-4.73491	0.0375536	0.000638191		0.0224628	-2.23299	0.212718	0.0124071		0.0123321	-3.18961	0.109605	0.00337897		0.0094574	-3.41863	0.0935167	1.76665e-05
CBU_1173	hypothetical protein			0.0586534	0.212603	0.290288	0.530686		0.683064	0.0607474	-4.09164	0.0586534	3.68811e-41		0.221354	-2.23377	0.212603	1.39626e-15		0.314752	-1.78444	0.290288	1.94317e-10		0.556909	-0.914069	0.530686	0.00141328
[truncated: 129 more rows]

## Sheet: S3.C. 3d
Supplementary Table S3.C. List of genes significantly upregulated or significantly downregulated at 3 days post-infection.
[truncated: 772 more rows]

## Sheet: S3.D. 4d
Supplementary Table S3.D. List of genes significantly upregulated or significantly downregulated at 4 days post-infection.
[truncated: 717 more rows]

[truncated: 1 more sheets: S3.E. core upregulated]
