# Supplementary material for: Coxiella burnetii replicates in Galleria mellonella hemocytes and transcriptome mapping reveals in vivo regulated genes
Source: Virulence. 2020 Sep 24;11(1):1268–78. doi: 10.1080/21505594.2020.1819111 (PMC7549970; doi:10.1080/21505594.2020.1819111)
Supplement: Supplemental Material [file KVIR_A_1819111_SM6611.zip › Supplementary Table S4_v3.xlsx]

## Sheet: S4.A. LCV
Supplementary Table S4.A. Gene expression of LCV-associated genes of C. burnetii during in vitro growth in ACCM-2 medium and during infection of G. mellonella.
Locus tag	Name	Symbol		Fold change in expression (vs in vitro)					References
									Sandoz et al. 2016 38	Coleman et al. 2007 39
				1d	2d	3d	4d
CBU_0010	shikimate 5-dehydrogenase	aroE		1.26933	0.923823	1.13144	1.0264		S			Color code	Fold change
CBU_0024	carbon storage regulator	csrA-1		2.60868	1.81792	0.940467	1.20311		S				Significantly upregulated
CBU_0025	hypothetical protein			3.36234	1.75227	0.715979	0.876439		S				Upregulated
CBU_0029	1-acyl-sn-glycerol-3-phosphate acyltransferase			2.3524	3.12884	3.44217	2.51085		S				Non-regulated
CBU_0030	3-hydroxy-3-methylglutaryl-coenzyme A reductase			1.26106	1.82229	1.4522	1.82726		S				Downregulated
CBU_0042	ferrochelatase	hemH		3.10578	2.05628	1.63794	1.46323		S				Significantly downregulated
CBU_0049	hypothetical protein			7.36313	3.14149	2.73842	2.67648		S			Significance: at least 2 -fold difference in expression and p<0.05
CBU_0063	3-deoxy-D-manno-octulosonic-acid transferase	kdtA		2.48328	1.47526	1.74191	1.8848		S			Non-regulated: 0.95 - 1.05 -fold difference in expression
CBU_0068	hypothetical protein			1.01498	0.51641	0.292135	0.443215		S
CBU_0099	phosphohistidine phosphatase SixA homolog	sixA		0.983748	0.754634	0.491021	0.619436		S
CBU_0103	peptidase M20A family			1.52073	1.38414	1.31647	1.20188		S
CBU_0124	UDP-N-acetylmuramoyl-tripeptide--D-alanyl-D-alanine ligase	murF		1.72228	1.42561	1.4795	1.36524		S
CBU_0125	phospho-N-acetylmuramoyl-pentapeptide-transferase	mraY		1.92068	1.37074	1.24556	1.21844		S
CBU_0141	cell division protein	ftsZ		0.818546	1.16432	1.20429	1.26471			C
CBU_0146	hypothetical protein			0.960239	1.27526	0.850816	0.992612		S
CBU_0147	protein translocase subunit	secA		1.46587	1.0496	1.07904	1.1205		S
CBU_0148	7 8-dihydro-8-oxoguanine-triphosphatase	mutT		2.47559	1.8238	2.03295	1.86751		S
CBU_0155	type 4 pili biogenesis protein (nuleotide-binding protein)	pilB		2.27869	0.651392	0.78808	1.01454		S
CBU_0156a	phage integrase family protein			1.92892	2.27869	1.94379	1.37207		S
CBU_0205	glutamyl-tRNA synthetase	gltX-1		2.67176	1.45366	1.6065	1.5539		S
CBU_0236	protein translation elongation factor Tu (EF-TU)	tuf-2								C
CBU_0270	short-chain alcohol dehydrogenase			1.33057	1.02806	0.905222	1.12436		S
CBU_0286	poly(A) polymerase	pcnB		0.923875	0.57866	0.615748	0.658727		S
CBU_0287	2-amino-4-hydroxy-6-hydroxymethyldihydropteridine pyrophosphokinase	folK-2		1.75535	1.404	2.09564	1.65228		S
CBU_0290	LSU ribosomal protein L33P	rpmG		2.3832	1.57822	0.740742	1.4613		S
CBU_0291	LSU ribosomal protein L28P	rpmB		3.43184	1.95352	1.12677	1.21108		S
CBU_0293	deoxyuridine 5'-triphosphate nucleotidohydrolase	dut		0.801539	0.484182	0.432345	0.651796		S
CBU_0294	phosphomannomutase			2.01009	1.65265	1.62986	1.91925		S
CBU_0309	chaperone protein	htpG		1.54146	1.35028	1.22486	1.79091			C
CBU_0312	methylenetetrahydrofolate dehydrogenase (NADP+)	folD		5.98451	5.19709	5.12994	3.99494		S
CBU_0336	phosphoribosylaminoimidazolecarboxamide formyltransferase	purH		1.58328	1.0623	1.20198	1.18346		S
CBU_0338	membrane alanine aminopeptidase	pepN		2.82784	2.4318	2.81762	2.82104		S
CBU_0347	D-xylose-proton symporter			0.893141	0.544953	0.441688	0.475513		S
CBU_0364	phosphate transporter			5.40596	2.48745	2.58557	2.63939		S
CBU_0378	hypothetical membrane associated protein			7.13654	3.84791	3.61339	3.78493		S
CBU_0382	farnesyl pyrophosphate synthetase	ispB		0.942772	0.821418	0.597319	0.731411		S
CBU_0383	DNA-3-methyladenine glycosylase	tag		0.497384	0.634937	0.699189	1.18206		S
CBU_0389	SSU ribosomal protein S20P	rpsT		2.97849	1.48246	1.10349	1.32144		S
CBU_0396	isoleucyl-tRNA synthetase	ileS		0.904133	0.636129	0.8073	0.785494		S
CBU_0422	aspartate 1-decarboxylase	panD		0.917842	0.795254	1.15671	0.908023		S
CBU_0423	pantoate--beta-alanine ligase	panC		4.52559	2.20872	1.07945	1.90217		S
CBU_0424	3-methyl-2-oxobutanoate hydroxymethyltransferase	panB		2.27443	1.33174	1.28938	1.15268		S
CBU_0426	amino acid permease			1.39016	0.973117	1.09224	0.969066		S
CBU_0430	lysyl-tRNA synthetase	lysS		1.37313	1.02578	1.13829	1.07273		S
CBU_0436	hypothetical membrane spanning protein			2.33761	0.564196	0.330268	0.954253		S
CBU_0439	hypothetical protein			1.11648	4.41601	0.610843	1.79891		S
CBU_0441	O6-methylguanine-DNA methyltransferase	ogt		3.62994	1.77263	1.69012	1.31906		S
CBU_0442	LSU ribosomal protein L19P	rplS		5.30118	3.04678	2.81843	3.05958		S
CBU_0445	SSU ribosomal protein S16P	rpsP		1.44459	1.2029	1.01556	1.05064		S
CBU_0447	ankyrin repeat protein			0.770542	0.82006	0.59927	0.799209		S
CBU_0450	signal recognition particle subunit FFH/SRP54	ffh		6.74381	3.10691	2.19495	2.46635		S
CBU_0459	potassium/proton antiporter	rosB		1.59518	1.13395	1.42598	1.56723		S
CBU_0461	pyruvate dehydrogenase E1 component	pdhA		2.09405	1.82854	1.86076	1.87211		S
CBU_0465	hypothetical protein			21.7514	8.72313	2.44039	4.59457		S
CBU_0479	3-deoxy-manno-octulosonate cytidylyltransferase	kdsB		0.844921	1.62583	2.01407	2.03326		S
CBU_0486	ribonuclease E			4.36248	3.03631	2.08361	2.54112		S
CBU_0489	phospholipase A1			0.781512	0.792785	0.669101	0.561962		S
CBU_0491	LSU ribosomal protein L32P	rpmF		2.26106	1.51133	0.887895	0.923031		S
CBU_0492	fatty acid/phospholipid synthesis protein	plsX		4.70106	2.68359	2.22932	2.37061		S
CBU_0493	3-oxoacyl-[acyl-carrier-protein] synthase III	fabH		9.48731	6.24931	5.8813	5.12517		S
CBU_0497	3-oxoacyl-[acyl-carrier-protein] synthase	fabF		2.43631	2.08123	1.80371	1.72386			C
CBU_0517	aspartate aminotransferase	aspB		2.53489	1.41953	1.58682	1.55094		S
CBU_0519	DedA family protein			2.22989	1.30562	1.34941	1.46395		S
CBU_0520	hydroxymethylglutaryl-CoA lyase	leuA		1.47677	1.10493	1.11424	1.29895		S
CBU_0521	chlorohydrolase/deaminase family protein			2.19978	1.62005	1.32986	1.76974		S
CBU_0528	SSU ribosomal protein S1P	rpsA		2.03235	1.41663	1.64537	1.74316			C
CBU_0532	COME operon protein 1			0.90622	1.46432	1.74752	1.60375		S
CBU_0559	leucyl-tRNA synthetase	leuS		1.79491	1.43841	1.40771	1.33095		S
CBU_0570	amino acid permease			2.05481	1.23891	1.00087	1.05759		S
CBU_0607	diphosphomevalonate decarboxylase	mvaD		7.76224	3.40485	3.73655	3.30912		S
CBU_0609	mevalonate kinase			6.13627	3.55509	4.05361	3.85327		S
CBU_0610	3-hydroxy-3-methylglutaryl-coenzyme A reductase			1.92167	1.55904	1.13764	1.36989		S
CBU_0611	outer membrane protein assembly factor	yaeT		3.22201	1.98855	1.88328	1.92225		S
CBU_0616	hydrolase family protein			5.3978	4.22497	4.61278	3.02796		S
CBU_0617	hypothetical membrane spanning protein			1.20125	0.460359	0.992758	0.870475		S
CBU_0640	pyruvate dehydrogenase E1 component alpha subunit			3.76399	3.37024	3.94915	3.65126		S
CBU_0641	leucine dehydrogenase			1.21172	0.778262	0.64528	0.795603		S
CBU_0648	6 7-dimethyl-8-ribityllumazine synthase	ribH		0.663234	0.49184	0.584864	0.761148			C
CBU_0658	hypothetical protein			0.886059	1.30871	1.44337	1.70241			C
CBU_0671	mannose-6-phosphate isomerase	rfbA		2.69431	2.46863	2.29321	2.33702		S
CBU_0673	histidinol-phosphatase			2.14858	2.49183	2.12276	2.53158		S
CBU_0675	transaldolase			3.90269	3.34994	2.59912	2.54918		S
CBU_0676	UDP-glucose 4-epimerase			8.56011	8.07463	8.58747	10.0245		S
CBU_0677	NAD dependent epimerase/dehydratase family			9.28059	10.0501	12.5573	12.6938		S
CBU_0695	hypothetical protein								S
CBU_0701	3'(2') 5'-bisphosphate nucleotidase	cysQ-2		0.711119	1.5257	1.42609	1.23363		S
CBU_0703	O-antigen export system permease protein			2.32422	3.57243	4.37324	3.60441		S
CBU_0720	agmatinase			5.94589	3.24811	4.66534	4.59251		S
CBU_0721	deoxyhypusine synthase			6.71749	3.42563	5.12508	5.42362		S
CBU_0722	ornithine decarboxylase			5.88673	4.23764	3.03825	5.19052		S
CBU_0724c									S
CBU_0737	trigger factor ppiase	tig		1.06782	1.00338	0.94817	0.976068			C
CBU_0747	LPS ABC transporter periplasmic component			1.78424	1.48869	1.7425	0.629202		S
CBU_0749	3-deoxy-manno-octulosonate-8-phosphatase			1.92186	1.48104	1.83961	1.86663		S
CBU_0758	lipoprotein ComL family			0.954686	0.832413	0.722946	0.760507		S
CBU_0767	hypothetical protein			7.81367	4.88312	2.97712	2.13769		S
CBU_0796	adenosine 5'-monophosphoramidase			1.86246	2.90354	2.3823	2.88765		S
CBU_0799	hypothetical protein			6.94073	3.38016	10.5772	1.00377		S
CBU_0800	hypothetical protein			0.936893	1.01149	1.87603	1.39534		S
CBU_0801	ribosomal-protein-S18-alanine acetyltransferase	rimI		0.71478	2.09897	1.55352	1.53816		S
CBU_0808	valyl-tRNA synthetase	valS		0.786869	0.487696	0.575744	0.583685		S
CBU_0812	Na+ driven multidrug efflux pump			6.85019	4.43015	1.88241	2.30987		S
CBU_0825	nucleotide-sugar aminotransferase			13.0439	7.18724	5.48912	5.80203		S
CBU_0826	transcriptional activator	rfaH		15.3318	9.74245	10.1229	8.66528		S
CBU_0827	hypothetical protein			0.690875	0.913945	0.863121	0.815759		S
CBU_0828	NAD-dependent oxidoreductase			1.17668	1.23532	1.47686	1.3998		S
CBU_0833	phospholipid-lipopolysaccharide ABC transporter			1.26536	1.57073	1.2641	1.12905		S
CBU_0841	alpha-D-QuiNAc alpha-1 3-galactosyltransferase			2.09446	2.56694	2.13914	1.72548		S
CBU_0844	UDP-N-acetylglucosamine 4-epimerase			3.13101	2.58024	2.93364	3.4278		S
CBU_0845	UDP-N-acetyl-D-galactosamine 6-dehydrogenase			2.35142	1.5731	1.44699	2.02122		S
CBU_0847	3-hydroxyacyl CoA dehydrogenase			1.69143	1.84993	1.89771	2.19205		S
CBU_0851	SSU ribosomal protein S15P	rpsO		2.66754	1.69347	1.4975	1.58284		S
CBU_0864	SSU ribosomal protein S6P	rpsF		1.35698	1.19864	0.983307	1.06045		S
CBU_0865	SSU ribosomal protein S18P	rpsR		1.81371	1.35245	1.48408	1.61175		S
CBU_0867	LSU ribosomal protein L9P	rplI		3.7285	2.53289	3.22744	3.48271		S	C
CBU_0872	uridine kinase	udk		1.4379	1.45308	1.67037	1.55598		S
CBU_0873	Smr/MutS family protein			0.692581	0.449472	0.494575	0.397222		S
CBU_0884	GTP-binding protein	typA/bipA		8.07608	4.02862	3.378	3.59424		S
CBU_0885	hypothetical cytosolic protein			2.5175	2.04274	1.79266	1.96801		S
CBU_0886	phosphopantothenoylcysteine decarboxylase	coaBC		6.18397	2.86389	3.85971	2.75491		S
CBU_0888	disulfide bond formation protein B			0.339368	0.373091	0.351295	0.313323		S
CBU_0890	Zn-dependent hydrolase glyoxalase II family			0.962633	1.25061	1.1845	1.24457		S
CBU_0894	folylpolyglutamate synthase	folC		2.80783	1.84345	1.41509	1.54304		S
CBU_0905	LSU ribosomal protein L31P	rpmE		1.78451	0.936384	0.619236	0.769299		S
CBU_0908	intracellular septation protein	ispZ		0.385006	0.266655	0.119343	0.249262		S
CBU_0912	2-methylcitrate dehydratase	prpD		1.42195	1.21679	1.46413	1.60299		S
CBU_0913	thioesterase			1.88184	1.44253	1.74707	1.80711		S
CBU_0939	ASMA			1.17276	0.940757	0.609553	0.68114		S
CBU_0941	hypothetical cytosolic protein			0.427077	0.218712	0.308476	0.209156		S
CBU_0946	RhuM	rhuM		0.610888	0.598574	0.66898	0.750629		S
CBU_0952	hypothetical exported protein			0.225539	0.431077	0.448892	0.559267			C
CBU_0963	thioredoxin peroxidase	bcp		0.375364	0.629532	0.78986	0.917879			C
CBU_0964a	hypothetical protein			2.14508	2.15091	1.91403	1.57305		S
CBU_0970	hypothetical exported membrane spanning protein			6.25375	3.99893	5.3719	5.66201		S
CBU_0993	peptide deformylase	def		5.56671	3.50806	3.18281	4.0981		S
CBU_0995	cytochrome c oxidase polypeptide II			1.44964	1.31776	0.803503	0.816737		S
CBU_0996	protoheme IX farnesyltransferase	ctaB		0.781964	0.646806	0.611333	0.795593		S
CBU_0997	hypothetical protein			0.926981	1.09372	1.36649	1.71057		S
CBU_0999	GTP-binding protein	hflX		2.68786	2.66505	2.414	1.68062		S
CBU_1002	biotin operon repressor	birA		0.725604	0.725445	1.12465	0.748097		S
CBU_1018	hypothetical protein			0.466749	0.500175	0.565838	0.504617		S
CBU_1019	hypothetical protein			0.201514	1.55775	0.819321	0.825391		S
CBU_1034	CDP-diacylglycerol--glycerol-3-phosphate 3-phosphatidyltransferase	pgsA		0.856832	0.918884	0.734542	0.687326		S
CBU_1039	cytochrome c oxidase polypeptide I	cyoB		3.34931	1.79813	2.658	2.72723		S
CBU_1040	cytochrome c oxidase polypeptide II	cyoA		0.958628	0.620684	0.631843	0.748965		S
CBU_1060	segregation and condensation protein	scpB		0.251415	0.393065	0.483377	0.54911			C
CBU_1066	transporter divalent anion:sodium symporter family			0.272369	0.326076	0.429481	0.536924		S
CBU_1067	tRNA s2C32 biosynthesis protein	ttcA		2.91048	2.16293	1.83656	1.90607		S
CBU_1072	queuine tRNA-ribosyltransferase	tgt		1.37026	1.27563	1.23054	1.35479		S
CBU_1081	hypothetical exported protein			2.77241	3.20446	2.86197	2.81838		S
CBU_1112	hypothetical protein with endo/excinuclease domain			0.58125	0.883254	0.644668	0.548858		S
CBU_1117	electron transfer flavoprotein alpha-subunit	etfA		3.31448	2.87733	3.26603	3.02084		S
CBU_1118	electron transfer flavoprotein beta-subunit	etfB		1.88292	1.20695	1.41678	1.41315		S
CBU_1119	carboxymethylenebutenolidase			2.18765	1.32993	1.29084	1.19689		S
CBU_1122	enhanced entry protein	enhA.3		1.38392	1.09898	0.941684	1.11011		S
CBU_1124	hypothetical protein			2.63949	1.6563	1.52018	1.12804		S
CBU_1127	hypothetical membrane spanning protein			0.641636	0.722684	0.704651	0.705551		S
CBU_1133	myo-inositol-1(or 4)-monophosphatase	suhB		4.7768	1.98252	1.7746	1.78742		S
CBU_1179	multidrug resistance transporter Bcr family			1.4662	1.21672	1.22579	1.63981		S
CBU_1184	acyltransferase family protein			0.998352	0.89398	1.31981	1.36409		S
CBU_1189	ATPase AAA family			0.668395	0.619077	0.85302	0.862621		S
CBU_1193	thioredoxin reductase	trxB		2.20373	1.61987	1.51426	1.58276		S
CBU_1194	hypothetical membrane spanning protein			2.36629	1.52102	1.9057	2.09618		S
CBU_1200	isocitrate dehydrogenase (NADP)	icd		3.1319	1.64455	1.65458	1.81821		S	C
CBU_1201	S-adenosylmethionine:tRNA ribosyltransferase-isomerase	queA		2.72445	1.61359	1.18365	1.52134		S
CBU_1206	delta(24(24(1)))-sterol reductase			3.29147	2.40365	1.61865	1.36538		S
CBU_1207	hypothetical protein			13.0373	6.34956	6.69325	3.95512		S
CBU_1230	ATP-dependent nuclease subunit A			4.90885	2.90005	2.18842	1.27599		S
CBU_1237	PIN domain protein			0.632636	0.868254	1.0157	1.29238		S
CBU_1238	transcriptional regulator CopG family			0.796619	0.901243	0.614441	0.812003		S
CBU_1240	O-sialoglycoprotein endopeptidase	gcp		6.64771	5.33098	5.74162	5.2092		S
CBU_1241	malate dehydrogenase	mdh		4.00578	3.10909	3.36084	3.67597		S
CBU_1244	multidrug resistance protein B			0.741155	0.788513	0.909954	0.933684		S
CBU_1258	nucleoside diphosphate kinase	ndk		2.43513	2.22038	2.11854	2.48844		S
CBU_1261	D-alanyl-D-alanine serine-type carboxypeptidase			1.02121	1.00877	1.07201	1.4243		S
CBU_1262	hypothetical protein			1.27906	1.27611	1.25141	1.64982		S
CBU_1263	hypothetical membrane associated protein			1.07047	0.897447	0.499351	0.621269		S
CBU_1265	lipoate-protein ligase B	lipB		0.472984	0.512986	0.468246	0.551297		S
CBU_1273	pyrophosphate--fructose 6-phosphate 1-phosphotransferase			4.92106	3.07286	3.03408	3.28665		S
CBU_1276	short chain dehydrogenase			3.10394	2.20293	1.8806	1.76366		S
CBU_1278	thiol-disulfide isomerase and thioredoxin			1.57355	1.49595	1.90047	1.94507		S
CBU_1281	carbamoyl-phosphate synthase large chain	carB		5.10863	2.40894	2.60528	2.46695		S
CBU_1282	carbamoyl-phosphate synthase small chain	carA		3.46408	2.01564	1.46132	1.44036		S
CBU_1305	SsrA-binding protein	smpB		1.82783	1.1219	0.774769	1.0075		S
CBU_1306	peptide methionine sulfoxide reductase	msrA/msrB		1.1543	0.928867	0.878086	0.984523		S
CBU_1308	phosphohydrolase family protein			0.302666	0.56518	0.419871	0.656363		S
CBU_1313	hypothetical protein			0.776309	0.198665	0.611962	0.293362		S
CBU_1318	hypothetical cytosolic protein			0.974988	1.02483	0.693191	0.696094		S
CBU_1328	hypothetical cytosolic protein			1.63241	1.43744	0.745978	0.88593		S
CBU_1337	DNA polymerase III alpha subunit	dnaE		1.62826	1.43312	1.79449	1.60987		S
CBU_1339	ribonuclease HII	rnhB		3.37034	2.13533	2.52144	1.70762		S
CBU_1341	GMP synthase (glutamine-hydrolyzing)	guaA		3.61756	2.86018	2.77499	2.57287		S
CBU_1342	inosine-5'-monophosphate dehydrogenase	guaB		2.62493	1.96849	1.71579	1.69783		S
CBU_1373	para-aminobenzoate synthetase component I	pabB		0.78446	0.98199	0.67622	1.04591		S
CBU_1374	cytidine/deoxycytidylate deaminase family protein			0.856915	1.68481	2.36564	2.69141		S
CBU_1378	hypothetical protein			0.963625	0.978278	1.03123	0.139359		S
CBU_1379a	hypothetical protein			1.89362	1.08917	1.18372	0.953481		S
CBU_1386	SSU ribosomal protein S2P	rpsB		0.91077	0.601524	0.436503	0.615354		S
CBU_1388	methionine aminopeptidase	map		1.06312	0.772236	0.547008	0.752254		S
CBU_1397	succinyl-CoA synthetase beta chain	sucC		3.94529	3.1275	3.69884	3.23847		S
CBU_1399	2-oxoglutarate dehydrogenase E1 component	sucA		5.50693	3.80012	4.78546	3.90112		S
CBU_1400	succinate dehydrogenase iron-sulfur protein	sdhB		2.4013	1.91198	2.31023	2.37725		S
CBU_1401	succinate dehydrogenase flavoprotein subunit	sdhA		5.14337	3.25786	3.40379	3.72306		S
CBU_1402	succinate dehydrogenase membrane anchor subunit	sdhD		1.04419	0.675534	0.669865	0.66096		S
CBU_1403	succinate dehydrogenase cytochrome b556 subunit	sdhC		0.982571	0.733648	0.46509	0.53598		S
CBU_1412	hypothetical exported protein			0.10105	0.357379	0.788223	0.974693		S
CBU_1414	hypothetical exported protein			0.299108	0.437704	0.76005	0.891432		S
CBU_1416	repressor protein C2			0.0670653	0.155172	0.234837	0.260747			C
CBU_1417	N utilization substance protein B	nusB		3.00665	2.28709	3.40501	2.30656		S
CBU_1422	DNA repair protein	radA		0.702342	0.584638	0.618982	0.629844		S
CBU_1431	ribosome-binding factor A	rbfA		4.91305	3.24218	3.49783	2.39999		S
CBU_1433	N utilization substance protein A	nusA		3.34518	2.41009	2.0005	1.94047			C
CBU_1435	NADH-quinone oxidoreductase chain N	nuoN		4.32633	2.60447	2.37195	2.38536		S
CBU_1436	NADH-quinone oxidoreductase chain M	nuoM		3.22701	1.8426	1.63479	1.60602		S
CBU_1441	NADH-quinone oxidoreductase chain H	nuoH		1.40167	0.915008	0.572693	0.849693		S
CBU_1445	NADH-quinone oxidoreductase chain D	nuoD		2.10725	1.23684	1.70922	1.71775		S
CBU_1446	NADH-quinone oxidoreductase chain C	nuoC		1.15058	0.958972	1.27279	1.19437		S
CBU_1451	peptidyl-prolyl cis-trans isomerase			3.18642	1.8739	0.997457	1.14296		S
CBU_1458	hypothetical ATPase			1.08598	0.927165	0.715792	0.860769		S
CBU_1473	aspartyl/glutamyl-tRNA(Asn/Gln) amidotransferase subunit C	gatC		3.76558	2.45383	1.22405	1.46501		S
CBU_1488	glutamyl-tRNA synthetase	gltX-2		1.71763	1.54345	1.71717	1.94874		S
CBU_1505	GTP-binding protein	lepA		1.58421	0.885404	0.674718	0.722299		S
CBU_1509	tRNA(Ile)-lysidine synthetase	tilS		0.860615	0.940492	0.850224	0.752934		S
CBU_1549	prolipoprotein diacylglyceryl transferase	lgt		1.2638	0.768554	0.51631	0.542558		S
CBU_1556	hypothetical membrane spanning protein			5.75977	2.05551	1.8805	1.81295		S
CBU_1579	trp repressor binding protein			1.3287	1.00829	0.659039	0.973603		S
CBU_1594	GatB/YqeY domain protein			2.72481	2.04372	1.85339	1.88559		S
CBU_1597	hypothetical protein			2.56805	0.826294	2.05523	1.44754		S
CBU_1603	succinylglutamate desuccinylase/aspartoacylase family protein			0.411463	0.445536	1.02213	1.2396		S
CBU_1653a	virulence-associated protein C			2.9617	0.728999	0.184107	0.051865		S
CBU_1655	D-glycero-D-manno-heptose-7-phosphate 1-kinase	rfaE		2.68064	2.18138	2.26096	2.419		S
CBU_1656	hypothetical protein			0.451897	1.2098	0.231985	0.253464		S
CBU_1658	hypothetical protein			1.00198	1.25718	1.04495	0.934256		S
CBU_1659	O-antigen ligase			1.37193	0.807386	0.685231	0.726043		S
CBU_1675	2-dehydro-3-deoxyphosphooctonate aldolase	kdsA		2.85705	1.5565	1.18132	1.26277		S
CBU_1699	hypothetical protein			2.31904	1.60615	1.26778	1.13043		S
CBU_1701	hypothetical membrane spanning protein			1.2533	1.20041	1.00403	1.09582		S
CBU_1704	ribonuclease T	rnt		3.27708	2.51037	3.73695	2.72734		S
CBU_1707	hypothetical protein			2.96163	3.63081	5.10856	4.08942		S
CBU_1710	hypothetical protein			0.804823	1.75981	3.17358	1.66726		S
CBU_1711	hypothetical protein			2.18653	2.38225	2.38752	2.3085		S
CBU_1712	hypothetical cytosolic protein			0.796243	0.936607	0.545171	0.510312		S
CBU_1713	glycine dehydrogenase (decarboxylating)			4.554	2.92484	3.4165	2.82229		S
CBU_1714	glycine dehydrogenase (decarboxylating)			2.72777	2.53227	2.51642	2.54555		S
CBU_1715	glycine cleavage system H protein	gcvH		2.99215	1.75881	1.79402	1.62629		S
CBU_1716	aminomethyltransferase	gcvT		5.65281	2.67179	1.68294	1.9211		S
CBU_1718	60 kDa chaperonin GROEL	groEL		2.53112	1.92087	2.50124	3.12936		S	C
CBU_1720	aconitate hydratase	acnA		5.44643	3.42352	2.60805	2.71159		S
CBU_1727	ornithine cyclodeaminase	arcB		3.4464	1.81171	1.68218	1.78935		S
CBU_1728	nicotinamide mononucleotide transporter			2.82807	1.24236	0.821751	1.05132		S
CBU_1730	phosphoserine phosphatase			1.71009	1.15889	1.00744	1.19413		S
CBU_1732	D-3-phosphoglycerate dehydrogenase			3.56162	2.07596	0.754471	1.76597		S
CBU_1736	phosphoribosylformylglycinamidine cyclo-ligase	purM		1.74452	0.762917	0.643522	0.7094		S
CBU_1742	endonuclease			0.119488	1.07657	1.38212	0.49408		S
CBU_1747	stringent starvation protein A	sspA		3.74469	2.64432	2.12276	2.54627			C
CBU_1754	hypothetical protein			0.245939	0.332714	0.378609	0.343144			C
CBU_1763	hypothetical ATPase			0.311255	0.357678	0.160117	0.182065		S
CBU_1772	GTP-binding protein	yihA		2.59161	1.33593	0.779709	0.935589		S
CBU_1777	hypothetical protein			4.59476	2.91606	2.74483	2.16143		S
CBU_1778	fructose-bisphosphate aldolase	fbaA		0.855343	0.771239	0.814886	0.82675		S
CBU_1784	transketolase	tkt		4.71874	2.79593	3.01417	3.19491		S
CBU_1787	glucosamine--fructose-6-phosphate aminotransferase (isomerizing)	glmS		2.04371	1.68156	1.16473	1.02416		S
CBU_1788	hypothetical cytosolic protein			4.12475	3.61473	2.30075	1.94172		S
CBU_1790	hypothetical protein			0.772686	0.918323	0.669112	0.349125		S
CBU_1798	lysine-specific permease			1.61549	0.868935	0.859859	0.903077		S
CBU_1809	ABC transporter ATP-binding protein			0.6609	1.61314	2.76342	2.27284		S
CBU_1814	outer membrane protein			1.43012	1.6542	1.8098	2.13738		S
CBU_1826	phosphatidylserine decarboxylase	psd		3.91654	2.25477	1.50153	1.34737		S
CBU_1827	tRNA nucleotidyltransferase			3.18464	3.02707	1.9252	2.29718		S
CBU_1828	hypothetical protein			3.1727	2.3866	2.07369	1.58608		S
CBU_1830	ribose-phosphate pyrophosphokinase	prsA		1.18009	0.71522	0.666707	0.821427		S
CBU_1831	hypothetical membrane spanning protein			1.32116	0.749218	0.846465	0.94532		S
CBU_1834	glucose-1-phosphate thymidylyltransferase	rmlA		3.49208	2.14779	2.14511	1.77353		S
CBU_1835	protoporphyrinogen oxidase			3.83243	3.51561	3.50776	3.02714		S
CBU_1836	homoserine dehydrogenase			2.48279	1.86037	2.08361	2.01134		S
CBU_1837	UDP-glucose 4-epimerase			2.03116	1.58265	1.57917	1.59466		S
CBU_1838	dTDP-4-dehydrorhamnose 3 5-epimerase	rfbC		2.4391	1.40456	1.39003	1.25701		S
CBU_1839	aminobutyraldehyde dehydrogenase			3.99326	2.21912	2.02513	2.21659		S
CBU_1840	LSU ribosomal protein L25P			8.18066	4.44702	3.80026	4.56408		S
CBU_1841	peptidyl-tRNA hydrolase	pth		24.3902	13.9841	13.8635	14.6559		S
CBU_1842	GTP-binding protein probable translation factor			9.93196	7.08032	8.3683	6.94734		S
CBU_1843	hypothetical exported protein			1.17688	2.18307	2.05164	2.23454		S
CBU_1863	hypothetical membrane spanning protein			4.22289	3.38318	5.3573	4.83994		S
CBU_1872	ribulose-phosphate 3-epimerase	rpe		2.05663	1.71579	2.17937	1.64741		S
CBU_1881	rubredoxin			1.67782	2.31952	1.15983	1.20831		S
CBU_1888	hypothetical protein			5.0809	1.86315	2.18419	1.28091		S
CBU_1913	glycyl-tRNA synthetase alpha chain	glyQ		1.69762	1.07165	0.877439	0.93892		S
CBU_1916	universal stress protein A			0.710814	1.26283	1.6782	1.68398			C
CBU_1921	hypothetical protein			15.3001	4.08561	5.89592	8.07275		S
CBU_1927	chromosome partitioning protein	parB		0.831054	1.10732	1.01905	0.893128			C
CBU_1928	acyl-CoA synthetase			0.523469	0.765273	1.01791	0.798176		S
CBU_1929	transporter MFS superfamily			1.86135	1.82841	2.36378	1.83758		S
CBU_1931	hypothetical protein			0.383732	0.476747	0.839644	0.65661		S
CBU_1939	ATP synthase A chain	atpB		5.4982	3.00536	1.72913	2.2188		S
CBU_1940	ATP synthase C chain	atpE		9.21176	4.67896	4.73304	5.14678		S
CBU_1943	ATP synthase alpha chain	atpA		7.26158	4.93024	7.5729	6.96805			C
CBU_1944	ATP synthase gamma chain	atpG		7.53005	4.75689	5.58274	4.93547		S
CBU_1951	hypothetical protein			0.0375536	0.212718	0.109605	0.0935167		S
CBU_1953	hypothetical membrane spanning protein			0.350884	0.619782	0.904409	1.24675		S
CBU_1954	(2R)-phospho-3-sulfolactate synthase			0.375723	0.535726	0.456571	0.631648		S
CBU_1955	NAD(P) transhydrogenase alpha subunit	pntAA		4.462	3.26821	3.5425	3.21423		S
CBU_1956	NAD(P) transhydrogenase alpha subunit	pntAB		8.60366	5.69857	4.85592	3.29506		S
CBU_1960	hypothetical cytosolic protein			2.83759	1.40829	1.10409	0.998775		S
CBU_1966	glutamyl-tRNA reductase	hemA		3.01565	1.9067	1.4673	1.78303		S
CBU_1968	dihydroneopterin aldolase	folB		2.03752	1.92213	2.16287	1.433		S
CBU_1969	DnaK suppressor protein	dksA		0.78451	0.702926	0.533211	0.964143		S
CBU_1973	hypothetical cytosolic protein			0.767811	0.179689	0.722181	0.434255		S
CBU_1977	7.5 kDa chlorosome protein			1.21977	1.1194	1.09643	1.19375		S
CBU_1978	organic solvent tolerance protein	ostA		0.464554	0.445857	0.44843	0.354874		S
CBU_1983	universal stress protein A	uspA		0.291618	0.299378	0.282238	0.34881		S
CBU_1985	hypothetical exported protein			1.32665	1.90562	1.98896	1.41593		S
CBU_2005	sensor protein	rstB		5.86657	3.0211	3.66741	2.44233		S
CBU_2008	arginyl-tRNA synthetase	argS		1.25428	1.2691	0.85518	0.863121		S
CBU_2012	ATP-dependent endopeptidase hsl ATP-binding subunit	hslU		7.19252	4.17475	3.9407	5.12435		S
CBU_2024	cystathionine beta-synthase			1.60414	0.937212	0.831337	0.781872		S
CBU_2025	cystathionine gamma-lyase	metC		1.50987	0.973994	0.899907	0.807042		S
CBU_2030	S-adenosylmethionine synthetase	metK		2.43479	1.85212	1.16345	1.6952		S
CBU_2031	adenosylhomocysteinase	ahcY		3.48149	3.31235	4.37472	4.30564		S
CBU_2049	tryptophanyl-tRNA synthetase	trpS		2.12226	1.01964	0.98592	1.04228		S
CBU_2054	DNA helicase II	uvrD		3.58679	1.87505	1.94048	2.08742		S
CBU_2055	zinc uptake transporter			7.57943	4.31408	4.91348	4.42083		S
CBU_2068	transporter MFS superfamily			2.55994	1.91889	1.52052	1.30847		S
CBU_2070	chorismate mutase family protein			0.347893	0.963141	0.543776	0.750574		S
CBU_2083	queuosine biosynthesis protein	queC		1.5945	2.03048	2.35717	1.48243		S
CBU_2088	sodium-dependent transporter SNF family			1.99913	1.05831	1.07949	1.21927		S

## Sheet: S4.B. SCV
Supplementary Table S4.B. Gene expression of SCV-associated genes of C. burnetii during in vitro growth in ACCM-2 medium and during infection of G. mellonella.
Locus tag	Name	Symbol		Fold change in expression (vs in vitro)					References
									Sandoz et al. 2016 38	Coleman et al. 2007 39	Moormeier et al. 2019 40
				1d	2d	3d	4d
CBU_0004	DNA gyrase subunit B	gyrB		0.488567	0.557593	0.524374	0.590886		S				Color code	Fold change
CBU_0007	hypothetical protein			0.252634	0.74312	0.392928	0.720333		S					Significantly upregulated
CBU_0007a	hypothetical cytosolic protein			0.416681	1.31244	0.645971	0.787208		S					Upregulated
CBU_0019	hypothetical protein			0.0975775	0.0592898	0.0669331	0.0625661		S					Non-regulated
CBU_0020	ribosome-associated factor Y			0.0114003	0.0296444	0.0542761	0.196818		S		M			Downregulated
CBU_0021	hypothetical protein			0.239396	0.33351	0.366226	0.335958		S					Significantly downregulated
CBU_0048	periplasmic component of efflux system			0.398672	0.509552	0.639137	0.643185		S				Significance: at least 2 -fold difference in expression and p<0.05
CBU_0053	enhanced entry protein	enhA.1		0.0283664	0.0623054	0.243537	0.566045		S		M		Non-regulated: 0.95 - 1.05 -fold difference in expression
CBU_0058	hypothetical protein			2.53464	1.22438	0.336088	0.373429		S
CBU_0066	5-formyltetrahydrofolate cyclo-ligase			0.511261	0.460383	0.423403	0.378273		S
CBU_0087	phosphoglycerol transferase MdoB and related protein-like protein			0.0318868	0.0614523	0.128015	0.278382		S
CBU_0090	TolB	tolB		0.174419	0.197171	0.23305	0.331793		S	C
CBU_0115	cell division protein	mraZ		0.468098	0.753062	0.672205	0.745923		S
CBU_0116	S-adenosyl-methyltransferase	mraW		0.206241	0.431604	0.49149	0.634322		S
CBU_0167	enoyl-CoA hydratase	pksH		0.13552	0.725653	0.135565	0.191286		S
CBU_0173	hypothetical membrane spanning protein			0.032937	0.0925248	0.00870259	0.142792		S
CBU_0176	endopeptidase	degP.1		0.0284402	0.0470294	0.137273	0.360519		S		M
CBU_0181a	hypothetical protein			0.0088105	0.00718609	0.0116527	0.0213282		S
CBU_0193	hypothetical membrane associated protein			0.0356471	0.028444	0.0498217	0.104743		S
CBU_0206	hypothetical membrane spanning protein			0.0137997	0.0274163	0.13674	0.410744		S
CBU_0217a	hypothetical protein			4.71921	4.82325	4.87222	1.43231		S
CBU_0274	excinuclease ABC subunit A	uvrA		0.223428	0.380143	0.299748	0.28308		S
CBU_0274a	hypothetical protein			4.0999	6.40802	9.20417	5.09749		S
CBU_0275	uroporphyrinogen decarboxylase	hemE		0.180439	0.470417	0.437512	0.589906		S
CBU_0302	DNA-directed RNA polymerase omega chain	rpoZ		0.202846	0.47356	0.556104	0.637548		S
CBU_0303	GTP pyrophosphokinase	spoT		0.314158	0.57996	0.581946	0.557612		S		M
CBU_0311	outer membrane porin P1			0.204618	0.591983	1.09314	1.38343		S
CBU_0316a	hypothetical cytosolic protein			9.43556	4.75292	2.56811	0.899628		S
CBU_0318	enhanced entry protein	enhA.2		0.00526464	0.015319	0.157182	0.474055		S		M
CBU_0354	amino acid permease			0.399725	0.663344	0.573018	0.553997		S
CBU_0394	hypothetical protein			0.390254	0.385789	0.20034	0.317668		S
CBU_0400	hypothetical protein			0.292098	0.374095	0.469158	0.363652		S
CBU_0409	hypothetical protein			12.599	6.42499	3.20842	3.87895		S
CBU_0418	branched-chain amino acid aminotransferase			0.7235	0.569492	0.5083	0.546225		S
CBU_0419	polysaccharide deacetylase family			0.0349652	0.0171597	0.0757928	0.276374		S		M
CBU_0425	hypothetical protein			0.743619	0.385054	0.273279	0.185272		S
CBU_0456	histone H1 homolog			0.115663	0.637349	1.29922	2.11975				M
CBU_0469	hypothetical protein			0.0461788	0.0285433	0.0668032	0.15288		S
CBU_0470	purine/pyrimidine phosphoribosyl transferase			0.0154543	0.0461704	0.0628252	0.152887		S
CBU_0477	hypothetical protein			0.145995	0.838836	0.834339	0.39788		S
CBU_0480	arginine repressor	argR		0.582689	0.663756	0.713765	0.990368		S		M
CBU_0481	arginine transport ATP-binding protein	artP		0.459636	0.502641	0.861802	1.66161		S		M
CBU_0482	arginine-binding protein			0.332496	0.546487	0.878801	1.6042		S		M
CBU_0483	arginine transport system permease protein	artQ		1.01517	0.912963	1.01135	1.70394		S		M
CBU_0488	bis(5'-nucleosyl)-tetraphosphatase (symmetrical)			0.115876	0.245837	0.298372	0.437475		S
CBU_0490	DNA Polymerase X family			0.0983728	0.265534	0.297515	0.382314		S
CBU_0498	hypothetical exported protein			0.546295	0.334409	0.344547	0.4498		S
CBU_0505	ribosomal-protein-alanine acetyltransferase			0.600254	0.595701	1.11293	0.841392		S
CBU_0508	hypothetical membrane spanning protein			0.351272	0.347222	0.589726	0.492697		S
CBU_0514a	hypothetical protein			0.674221	1.1321	2.55752	1.0898		S
CBU_0515	transporter	MFS superfamily		0.581425	0.755291	0.508627	0.424432		S
CBU_0516	hypothetical protein			8.10113	10.243	14.3814	5.83058		S
CBU_0536	hypothetical protein			0.0699028	0.157609	0.0931887	0.236632		S
CBU_0537	hypothetical cytosolic protein			85.6704	29.7434	38.315	8.88028		S
CBU_0538	hypothetical protein			0.940397	1.24217	0.729677	1.67927		S
CBU_0545	LemA	lemA		0.00985631	0.0507118	0.0744516	0.149096		S
CBU_0546	endopeptidase	htpX		0.0254413	0.0725023	0.133924	0.248932		S		M
CBU_0555	hypothetical protein			0.020459	0.0119706	0.0546242	0.20345		S
CBU_0562a	hypothetical protein			0.056304	0.157251	0.211067	0.315135		S
CBU_0571	hypothetical exported protein			0.0060476	0.0650715	0.0225777	0.0746757		S
CBU_0644	plasmid stabilization system toxin protein			0.237172	0.0136864	0.122536	0.0704966		S
CBU_0645	plasmid stabilization system antitoxin protein			0.153964	0.110588	0.192429	0.26559		S
CBU_0681	NAD dependent epimerase/dehydratase family								S
CBU_0683	hypothetical protein								S
CBU_0690	polyprenyl-phosphate beta-D-mannosyltransferase								S
CBU_0692	pyruvate dehydrogenase E1 component beta subunit								S
CBU_0693	pyruvate dehydrogenase E1 component alpha subunit								S
CBU_0694	glycosyltransferase								S
CBU_0696	nucleotide-sugar aminotransferase								S
CBU_0707	permease			0.714835	1.82422	0.972714	1.56		S
CBU_0711	hypothetical protein			0.038827	0.220749	0.177083	0.170668		S
CBU_0718	hypothetical membrane associated protein			0.00176966	0.0180017	0.0823548	0.210324		S
CBU_0719	hypothetical protein			0.00422202	0.0337754	0.0707771	0.189302		S
CBU_0731	hypothetical exported protein			0.0435842	0.0609951	0.170449	0.517583		S
CBU_0742	hypothetical protein			2.9598	0.709214	0.747602	0.45706		S
CBU_0743	phosphocarrier protein HPr	ptsH		0.396008	0.378643	0.0947792	0.0678464		S
CBU_0745	ribosome-associated factor Y			0.130609	0.329874	0.249998	0.258182		S
CBU_0751	UDP-N-acetylglucosamine 1-carboxyvinyltransferase	murA		0.121707	0.115347	0.208625	0.379309		S
CBU_0774	stress-responsive transcriptional regulator	pspC		0.742696	1.21895	0.657868	0.433738		S		M
CBU_0775	transcriptional regulator	GntR family		1.23537	1.30113	0.498893	0.424035		S
CBU_0776	ABC transporter ATP-binding protein			0.203798	0.527592	0.531587	0.385138		S
CBU_0784	hypothetical protein			0.654911	0.572616	0.171362	0.306826		S
CBU_0789	two component system histidine kinase			0.253494	0.771223	0.764199	0.782453		S
CBU_0819	glutathione S-transferase			0.119056	1.83008	0.753379	1.20169		S		M
CBU_0877	hypothetical protein			1	34.4949	1	1		S
CBU_0893	acetyl-coenzyme A carboxylase carboxyl transferase subunit beta	accD		1.34028	1.48767	1.85954	1.80127		S
CBU_0909	sua5/YciO/YrdC/YwlC family protein			0.38255	0.614817	0.69695	0.737318		S
CBU_0914	hypothetical membrane spanning protein			0.126267	0.207563	0.213615	0.256671		S
CBU_0920	acyl-CoA desaturase			0.167502	0.220604	0.197531	0.215445		S
CBU_0921	hypothetical cytosolic protein			0.0408853	0.0755984	0.102343	0.130038		S
CBU_0924	O-methyltransferase			0.0385364	0.0363006	0.0813878	0.137982		S
CBU_0925	membrane-bound lytic murein transglycosylase B			0.00193793	0.0097151	0.0496029	0.141219		S		M
CBU_0943	rhodanese-related sulfurtransferase			0.0180937	0.0747797	0.146664	0.407682		S
CBU_0956	hypothetical membrane associated protein			0.0378215	0.0788376	0.234129	0.417597		S
CBU_0957	hypothetical protein			0.0599923	0.0366955	0.103488	0.170355		S		M
CBU_0960	transcriptional regulator			0.0210918	0.0835629	0.0503508	0.104592		S
CBU_0961	hypothetical protein			0.123439	0.177502	0.222928	0.288373		S
CBU_0979	lipoprotein			0.0505878	0.147938	0.258928	0.3578		S
CBU_0994	hypothetical protein			27.6113	2.44421	5.32393	2.71644		S
CBU_1011	lignostilbene-alpha	beta-dioxygenase		1.41274	2.94039	1.37213	1.23799		S
CBU_1031	lysozyme			0.162022	0.632599	0.455464	0.389093		S
CBU_1050	carbon storage regulator	csrA-2		0.139981	0.225969	0.356359	0.647288		S		M
CBU_1089	hypothetical protein			0.829333	0.394425	0.278969	0.178243		S
CBU_1092	hypothetical lipoprotein			0.129845	0.135801	0.0804018	0.0870118		S
CBU_1095	hypothetical exported protein			0.0364506	0.0807723	0.106582	0.209857		S
CBU_1096	fumarate hydratase	fumC		0.0421805	0.102226	0.182156	0.291804		S
CBU_1100a	hypothetical protein			5.43677	2.70322	2.78277	1.26381		S
CBU_1135	hypothetical exported protein			0.188415	0.44166	0.378125	0.540243		S
CBU_1136	enhanced entry protein tetratricopeptide repeat family	enhC		0.00432853	0.0114827	0.0446504	0.0961559		S		M
CBU_1137	enhanced entry protein	enhB.2		0.000660787	0.0011512	0.053701	0.120325		S		M
CBU_1138	enhanced entry protein	enhA.4		0.0013855	0.0123744	0.112932	0.341529		S		M
CBU_1139	hypothetical membrane associated protein			0.241283	0.486769	0.123865	0.0740058		S
CBU_1154	indole-3-glycerol phosphate synthase	trpC		0.362427	0.493693	0.294774	0.449157		S
CBU_1155	N-(5'-phosphoribosyl)anthranilate isomerase	trpBF		0.212887	0.422074	0.652018	0.518015		S
CBU_1156	tryptophan synthase alpha chain	trpA		0.552879	0.254483	0.391638	0.360913		S
CBU_1158	sterol delta-7-reductase			1.01754	0.879357	0.644625	0.694938		S
CBU_1159	hypothetical cytosolic protein			0.716631	0.811126	0.727019	0.604823		S
CBU_1169	small heat shock protein			0.105719	0.214794	0.441179	1.14434		S		M
CBU_1173	hypothetical protein			0.0586534	0.212603	0.290288	0.530686		S
CBU_1175	hypothetical membrane spanning protein			1.20324	1.0674	1.16014	1.1634		S
CBU_1180	hypothetical protein			7.35697	1.68621	1.77748	0.500738		S
CBU_1196	ATP-dependent clp protease ATP-binding subunit	clpA		0.0197215	0.0263678	0.133212	0.300465		S		M
CBU_1202	hypothetical membrane spanning protein			0.165174	0.350841	0.255502	0.238477		S
CBU_1214	hypothetical cytosolic protein			2.21914	2.14616	0.543487	0.153106		S
CBU_1217	hypothetical membrane spanning protein			0.265626	0.183237	0.0935101	0.19363		S
CBU_1233	5'-nucleotidase			0.106162	0.235103	0.166132	0.154605		S
CBU_1234	hypothetical ATPase			0.395816	0.470796	0.192508	0.177112		S
CBU_1252	radical SAM family enzyme			0.148361	0.292745	0.309651	0.392953		S
CBU_1267a	ScvA	scvA		0.00210764	0.00867322	0.0320285	0.0733716				M
CBU_1272	hypothetical protein			0.019763	0.187793	0.254484	0.418274		S
CBU_1280a	hypothetical protein			0.0158382	0.0573196	0.223822	0.485402		S
CBU_1294	PIN domain protein			0.218229	0.250617	0.16087	0.219037		S
CBU_1295	hypothetical membrane associated protein			0.0915821	0.138832	0.134685	0.121939		S
CBU_1300	hypothetical exported protein			0.170187	0.302314	0.295221	0.428382		S
CBU_1310	hypothetical protein			1.1129	0.541985	1.16182	0.336931		S
CBU_1314	hypothetical cytosolic protein			0.381385	0.474251	0.195641	0.194695		S
CBU_1331	CBS domain containing protein			0.00351091	0.00974518	0.0241183	0.0499049		S
CBU_1332	hypothetical cytosolic protein			0.0188182	0.0186753	0.0194489	0.072947		S
CBU_1347	glutamate/gamma-aminobutyrate antiporter			1.06569	1.02552	1.03371	1.74588		S		M
CBU_1348	hypothetical protein			10.8609	5.28963	5.57594	1.57083		S
CBU_1360	ABC transporter-associated protein	sufB		0.625067	0.975472	1.0746	1.22031		S
CBU_1387	hypothetical cytosolic protein			0.219947	0.500317	0.646672	0.586892		S
CBU_1394	enhanced entry protein	enhA.5		0.00951264	0.00780923	0.140008	0.516187		S		M
CBU_1404	hypothetical exported protein			0.0404047	0.259979	0.264503	0.449083		S
CBU_1427a	hypothetical protein			10.9883	5.35169	5.64136	1.58926		S
CBU_1429a	hypothetical protein			0.0814623	0.192044	0.287307	0.59024		S
CBU_1460	hypothetical protein			0.509419	0.881711	1.18727	1.30595		S
CBU_1476	hydrogen peroxide-inducible genes activator	oxyR		0.66824	6.88976	2.7644	3.82814				M
CBU_1477	peroxiredoxin			5.77579	250.537	206.04	359.221		S		M
CBU_1478	peroxiredoxin reductase (NAD(P)H)	ahpD		6.31301	84.5859	77.7793	113.822				M
CBU_1494	pyridoxal phosphate biosynthetic protein	pdxJ		0.162976	0.164071	0.188429	0.367701		S
CBU_1502	GTP-binding protein	era		0.754072	0.452508	0.62361	0.338782			C
CBU_1512	rhodanese-related sulfurtransferase			0.247075	0.403507	0.4349	0.460486		S
CBU_1513	short chain dehydrogenase			0.410253	0.501971	0.39923	0.469676		S
CBU_1516	hypothetical protein			0.0107604	0.102675	0.122694	0.255514		S
CBU_1517	23S rRNA methyltransferase			0.194904	0.135529	0.140171	0.119004		S
CBU_1530	hypothetical membrane spanning protein			0.484543	1.04243	1.04625	1.08065		S
CBU_1560	hypothetical protein			0.151707	0.218056	0.210073	0.267938		S
CBU_1561	hypothetical membrane spanning protein			0.00773523	0.0115356	0.0247056	0.07235		S
CBU_1596	RNA polymerase sigma factor	rpoD		0.348466	0.54574	0.62781	0.692261		S
CBU_1623	IcmJ	icmJ		0.371476	0.529714	0.780595	0.760697		S
CBU_1626	IcmG	icmG		0.843526	0.965172	1.14583	0.91256		S
CBU_1627	IcmE	icmE		0.931509	0.965586	1.17953	1.06179		S
CBU_1628	IcmK	icmK		0.659686	0.518967	0.763352	0.614221		S
CBU_1632	IcmO	icmO		0.405423	0.408104	0.781324	0.717842		S
CBU_1634	IcmQ	icmQ		0.142421	0.159621	0.218799	0.27939		S
CBU_1644	DotC	dotC		0.180042	0.126136	0.188243	0.195398		S
CBU_1648	DotA	dotaA		0.200214	0.261066	0.583479	0.542525		S
CBU_1649	IcmV	icmV		0.229547	0.166986	0.317936	0.375299		S
CBU_1669	RNA polymerase sigma factor	rpoS		0.176119	0.374834	0.336873	0.402316		S
CBU_1677	hypothetical cytosolic protein			0.0235447	0.0589486	0.102879	0.292102		S		M
CBU_1678	spermidine N1-acetyltransferase	speG		0.386082	0.852995	0.567691	0.725539		S		M
CBU_1681	hypothetical exported protein			0.0109341	0.0658628	0.133534	0.35901		S
CBU_1724	hypothetical protein			0.0871327	0.10241	0.0680113	0.0861844		S
CBU_1755	hypothetical protein			2.47619	1.18547	1.22948	0.358108		S
CBU_1765	hypothetical protein			0.657566	1.21732	1.50115	1.32922		S
CBU_1768	hypothetical exported protein			0.0422012	0.0565654	0.078437	0.106946		S
CBU_1789	gluconolactonase			0.143196	0.376343	0.350875	0.434387		S
CBU_1794	hypothetical protein			2.00682	1.20319	1.17024	0.636452		S
CBU_1822	superoxide dismutase (Cu-Zn)	sodC		0.190792	0.283085	0.273381	0.450574		S		M
CBU_1847b	hypothetical protein			0.0404884	0.218056	0.429744	0.5603		S
CBU_1874	glutamate--cysteine ligase			0.376326	0.416737	0.589299	0.603164		S
CBU_1911	hypothetical cytosolic protein			8.01343	2.0318	1.63243	0.80663		S
CBU_1932	hypothetical protein			0.00368239	0.0266184	0.204027	0.520214		S
CBU_1933	hypothetical DNA-binding protein			0.013741	0.0292136	0.0894666	0.22581		S		M
CBU_1934	ATP-dependent DNA ligase			0.0597644	0.0422692	0.14757	0.207429		S		M
CBU_1950	hypothetical membrane spanning protein			0.0254164	0.0685444	0.157784	0.420777		S
CBU_1995	acylphosphatase			0.332664	0.726307	0.653041	0.694222		S
CBU_2016	hypothetical cytosolic protein			0.135353	0.416645	0.226435	0.234021		S
CBU_2023	hypothetical protein			0.225343	0.452538	0.532495	0.668443		S
CBU_2025	cystathionine gamma-lyase	metC		1.50987	0.973994	0.899907	0.807042			C
CBU_2071	hypothetical membrane spanning protein			0.00960584	0.0347536	0.0704425	0.295541		S
CBU_2079	hypothetical protein			0.0424512	0.120469	0.286527	0.413745		S	C
CBUA0007	hypothetical protein			0.189299	0.584993	0.320915	0.415664		S
CBUA0028	hypothetical protein			3.63756	4.2232	3.02356	1.71484		S
CBUA0031	hypothetical membrane spanning protein			5.58734	5.33909	2.61555	0.974775		S
CBUA0033	hypothetical protein			0.486728	1.15251	0.165423	0.389691		S
