# Supplementary material for: Coxiella burnetii replicates in Galleria mellonella hemocytes and transcriptome mapping reveals in vivo regulated genes
Source: Virulence. 2020 Sep 24;11(1):1268–78. doi: 10.1080/21505594.2020.1819111 (PMC7549970; doi:10.1080/21505594.2020.1819111)
Supplement: Supplemental Material [file KVIR_A_1819111_SM6611.zip › Supplementary Table S7_v2.xlsx]

## Sheet: Table S7
Supplementary Table S7. Gene expression of T4SS core components and effectors of C. burnetii during in vitro growth in ACCM-2 medium and during infection of G. mellonella, BGM cells and mice. Data for BGM cells and mice were taken from Kuley et al. 2015 51
	Locus tag	Name	Symbol		Fold change in expression in G. mellonella					Total relative abundance						in vitro vs BGM cells (Kuley et al. 2015 51)	in vitro vs mice (Kuley et al. 2015 51)		Difference in abundance
					1d	2d	3d	4d		Cb	1d	2d	3d	4d					2d vs 1d	3d vs 2d	4d vs 3d
T 4 S S c o r e c o m p o n e n t s	CBU_1622	IcmB	icmB		0.34611	0.275497	0.320758	0.266348		0.0149694	0.00789641	0.00637597	0.00777677	0.00626642					-0.00152044	0.00140079	-0.00151034		Color code	Fold change
	CBU_1623	IcmJ	icmJ		0.371476	0.529714	0.780595	0.760697		0.0979838	0.054334	0.0802131	0.121271	0.115707		0.313932	0.102448		0.0258791	0.0410576	-0.00556368			Significantly upregulated
	CBU_1624	IcmD	icmD		0.322568	0.348441	0.462903	0.5384		0.492289	0.238135	0.260555	0.361843	0.410446					0.0224195	0.101289	0.0486021			Upregulated
	CBU_1625	IcmC	icmC		1.75387	1.41112	1.41728	1.1307		0.0184294	0.0491439	0.0394861	0.0421473	0.032667					-0.00965784	0.00266124	-0.0094803			Non-regulated
	CBU_1626	IcmG	icmG		0.843526	0.965172	1.14583	0.91256		0.014828	0.0187427	0.0215302	0.0270594	0.0210093					0.00278746	0.0055292	-0.00605004			Downregulated
	CBU_1627	IcmE	icmE		0.931509	0.965586	1.17953	1.06179		0.00828269	0.0116525	0.0123808	0.0156876	0.0136623					0.000728272	0.0033068	-0.00202523			Significantly downregulated
	CBU_1628	IcmK	icmK		0.659686	0.518967	0.763352	0.614221		0.0123584	0.0124524	0.0100425	0.0152592	0.0119371					-0.00240992	0.00521672	-0.00332214		Significance: at least 2 -fold difference in expression and p<0.05
	CBU_1629	IcmL	icmL.1		0.25436	0.156982	0.315707	0.262182		0.0143038	0.00555174	0.00361954	0.00727723	0.0059603					-0.0019322	0.00365768	-0.00131692		Non-regulated: 0.95 - 1.05 -fold difference in expression
	CBU_1630	IcmL	icmL.2		0.307922	0.242435	0.5201	0.43448		0.0146757	0.00673132	0.00543056	0.0120911	0.00990123		0.473201	0.137523		-0.00130076	0.00666052	-0.00218985
	CBU_1631	IcmN protein OmpA family	icmN		0.656226	0.506774	1.12671	0.97833		0.0105502	0.0104625	0.00839078	0.0188699	0.0162553					-0.00207175	0.0104791	-0.00261462		Color code	Relative abundance (%)
	CBU_1632	IcmO	icmO		0.405423	0.408104	0.781324	0.717842		0.0112198	0.00689686	0.00725106	0.0139971	0.012686		0.424609	0.0856806		0.000354204	0.00674605	-0.00131111			0-0.01
	CBU_1633	IcmP	icmP		0.144113	0.175397	0.306998	0.310631		0.0397722	0.00870866	0.0109395	0.0196626	0.0193102		0.360897	0.0880451		0.00223084	0.00872308	-0.000352419			0.01-0.02
	CBU_1634	IcmQ	icmQ		0.142421	0.159621	0.218799	0.27939		0.0178594	0.00374572	0.00437088	0.00609383	0.00768217		0.279853	0.1244		0.000625157	0.00172296	0.00158834			0.02-0.03
	CBU_1641	IcmT	icmT		0.23893	0.268482	0.265797	0.32433		0.211881	0.0753124	0.0855043	0.0884836	0.104222					0.0101919	0.00297928	0.0157384			0.03-0.04
	CBU_1642	IcmS	icmS		0.377814	0.406119	0.451488	0.492627		0.0997775	0.0564208	0.0619195	0.0716866	0.0754244					0.00549871	0.00976717	0.0037378			0.04-0.05
	CBU_1643	DotD	dotD		0.143476	0.119714	0.101969	0.11634		0.0993079	0.0215486	0.0182789	0.0160686	0.0179861		0.303248	0.0334393		-0.00326966	-0.00221031	0.0019175			0.05-0.06
	CBU_1644	DotC	dotC		0.180042	0.126136	0.188243	0.195398		0.0437463	0.0118874	0.00861277	0.0131021	0.0133588					-0.00327458	0.00448932	0.000256658			0.06-0.07
	CBU_1645	ATP-binding protein	dotB		0.476248	0.57752	0.843045	0.751627		0.0125368	0.00913086	0.0113243	0.01713	0.0149132					0.00219341	0.00580573	-0.00221676			0.07-0.08
	CBU_1648	DotA	dotaA		0.200214	0.261066	0.583479	0.542525		0.0359862	0.0107122	0.0147858	0.0330291	0.0300818		0.38675	0.0517559		0.00407358	0.0182433	-0.00294724			0.08-0.09
	CBU_1649	IcmV	icmV		0.229547	0.166986	0.317936	0.375299		0.0241999	0.00831134	0.00630836	0.0120068	0.0138474		0.237933			-0.00200298	0.00569844	0.0018406			0.09-0.1
	CBU_1650	IcmW	icmW		0.660385	0.815519	1.15857	1.41993		0.0351836	0.0344321	0.044076	0.0636431	0.0763721					0.00964387	0.0195671	0.0127291			0.1-0.5
	CBU_1652	IcmX	icmX		0.265386	0.227367	0.449988	0.54221		0.00537283	0.00211061	0.00187203	0.00368036	0.00443029		0.496733	0.183563		-0.000238577	0.00180833	0.000749931			0.5-10
E f f e c t o r s E f f e c t o r s E f f e c t o r s E f f e c t o r s E f f e c t o r s E f f e c t o r s E f f e c t o r s E f f e c t o r s E f f e c t o r s E f f e c t o r s E f f e c t o r s	CBU_0021	hypothetical protein			0.239396	0.33351	0.366226	0.335958		0.0461235	0.0164962	0.0234004	0.0268094	0.0239679					0.00690421	0.00340897	-0.00284149			10<
	CBU_0041	hypothetical protein			1.63779	0.624936	0.539547	0.184293		0.000917483	0.00220016	0.000857192	0.000751944	0.000252937		10.3883	99.2559		-0.00134297	-0.000105248	-0.000499007
	CBU_0062	DnaJ domain protein			0.179334	0.181341	0.245784	0.160738		0.00979706	0.00261587	0.00271626	0.00383076	0.00242118		4.36403			0.000100383	0.0011145	-0.00140958		increasing abundance over the course of infection
	CBU_0072	ankyrin repeat protein			0.621949	0.637285	0.55841	0.364168		0.00904887	0.00808152	0.00829174	0.00769662	0.0048482					0.000210215	-0.000595123	-0.00284842		decreasing abundance over the course of infection
	CBU_0077	hypothetical membrane spanning protein			2.31022	2.19122	2.36901	2.52723		0.0174325	0.0579046	0.0575661	0.0625192	0.0666234		0.417448			-0.000338428	0.00495303	0.00410423
	CBU_0113	hypothetical protein			0.327078	0.651353	0.634412	0.725877		1.03576	0.514216	1.03206	1.04819	1.16856					0.517847	0.016126	0.120371
	CBU_0122	hypothetical membrane associated protein			0.974002	2.23828	2.43627	3.47204		0.00679324	0.00981918	0.0238276	0.0257984	0.0362962					0.0140085	0.00197071	0.0104979
	CBU_0175	serine/threonine protein kinase domain protein			3.7852	3.35102	2.07618	2.34054		0.00187077	0.00969678	0.00854966	0.00558861	0.00623489					-0.00114711	-0.00296105	0.000646277
	CBU_0183	hypothetical protein			7.24697	4.46142	9.11299	5.31491		0.000493685	0.00507236	0.00313138	0.00669074	0.00368992					-0.00194097	0.00355935	-0.00300081
	CBU_0201	ankyrin repeat protein			1.74485	1.22827	0.944169	1.0249		0.0439828	0.104791	0.0744173	0.0597786	0.0635699		2.03691			-0.0303734	-0.0146386	0.00379123
	CBU_0270	short-chain alcohol dehydrogenase			1.33057	1.02806	0.905222	1.12436		0.0225954	0.0434167	0.0347042	0.0311402	0.0379487					-0.00871254	-0.00356402	0.00680852
	CBU_0295	hypothetical protein			0.331718	0.474114	0.526891	0.412545		0.0142577	0.00700107	0.010194	0.0117763	0.00905179		2.47908	7.31682		0.0031929	0.0015823	-0.00272448
	CBU_0372	Fic family protein			0.338617	0.343684	0.459514	0.503154		0.0023492	0.00116807	0.00121971	0.00166034	0.00180875		2.15138	7.8583		5.1643e-05	0.000440636	0.000148404
	CBU_0388	hypothetical protein			4.1388	1.49582	1.75026	1.31986		0.000697775	0.0042808	0.00155979	0.00192419	0.00141376		2.34465	11.7054		-0.00272101	0.000364395	-0.000510428
	CBU_0410	hypothetical membrane spanning protein			0.649184	0.719978	0.838559	0.997211		0.00188555	0.00177437	0.00206056	0.00243034	0.00287113					0.000286187	0.000369779	0.000440784
	CBU_0425	hypothetical protein			0.743619	0.385054	0.273279	0.185272		0.0031242	0.00340333	0.00176575	0.00132409	0.000881373		3.98691	31.1762		-0.00163758	-0.000441657	-0.000442721
	CBU_0447	ankyrin repeat protein			0.770542	0.82006	0.59927	0.799209		0.0189587	0.0205898	0.0226507	0.0169435	0.022163					0.00206084	-0.00570713	0.00521948
	CBU_0469	hypothetical protein			0.0461788	0.0285433	0.0668032	0.15288		0.134849	0.00918862	0.00569049	0.0141913	0.0317887					-0.00349814	0.00850084	0.0175974
	CBU_0513	fructose-1-6-bisphosphatase			0.0879907	0.0959742	0.180997	0.237668		0.00796112	0.00106231	0.00117189	0.00222525	0.0028418		3.78311			0.00010958	0.00105335	0.000616552
	CBU_0534	hypothetical membrane associated protein			0.445556	0.539505	0.486655	0.421427		0.0027891	0.00175638	0.00215897	0.00200068	0.00169245					0.000402591	-0.000158293	-0.000308234
	CBU_0590	hypothetical protein			0.386316	0.599589	0.450237	0.900362		0.0201234	0.0122432	0.0182393	0.01447	0.0275432		2.09051	0.0120849		0.00599608	-0.00376929	0.0130732
	CBU_0626	hypothetical protein			0.344136	0.362195	0.29523	0.273433		0.00326076	0.00165696	0.00174575	0.00149003	0.00135537		3.20283	17.7766		8.87961e-05	-0.000255724	-0.000134658
	CBU_0635	hypothetical membrane spanning protein			0.304111	0.356135	0.47705	0.416243		0.0419338	0.0186194	0.0224191	0.030897	0.0265149		0.388252	1.40681		0.00379968	0.00847798	-0.00438211
	CBU_0637	coenzyme PQQ synthesis protein C			0.322085	0.495828	0.743041	1.01117		0.0210239	0.00956767	0.015464	0.0229344	0.0313221		0.340912	5.13781		0.0058963	0.00747046	0.00838771
	CBU_0665	hypothetical protein			0.965651	1.94569	1.51431	2.01717		0.000542219	0.000738918	0.00158432	0.00125896	0.00164418		4.7664	45.4468		0.000845406	-0.00032536	0.000385211
	CBU_0773	PhnB	phnB		0.468626	1.00518	1.01826	1.09534		0.00521848	0.00351768	0.00782529	0.00811852	0.00860398					0.0043076	0.000293235	0.000485455
	CBU_0781	ankyrin repeat protein			0.783612	1.14836	1.90109	1.63122		0.00222474	0.00256519	0.00387168	0.00664276	0.00556784		4.62982	12.5695		0.00130649	0.00277108	-0.00107492
	CBU_0794	hypothetical protein			2.88791	2.00327	2.78413	1.65125		0.000204781	0.000850522	0.000617485	0.000869564	0.000497534		2.98717	14.8364		-0.000233037	0.000252079	-0.00037203
	CBU_0801	ribosomal-protein-S18-alanine acetyltransferase	rimI		0.71478	2.09897	1.55352	1.53816		0.0028442	0.00294033	0.00873279	0.00667393	0.00656832					0.00579246	-0.00205887	-0.000105606
	CBU_0881	hypothetical cytosolic protein			1.16246	0.279541	0.513117	0.437022		0.00116372	0.00201728	0.000469488	0.000958813	0.000781348		3.23499	8.89881		-0.0015478	0.000489325	-0.000177465
	CBU_0885	hypothetical cytosolic protein			2.5175	2.04274	1.79266	1.96801		0.00098871	0.00371122	0.00309473	0.00282117	0.00302119					-0.000616489	-0.000273563	0.000200021
	CBU_0937	hypothetical exported protein			0.556144	0.535301	0.738431	0.836963		0.0255663	0.0204035	0.0207822	0.0284852	0.0319963		0.40609	0.169931		0.000378711	0.00770301	0.00351109
	CBU_0978	hypothetical membrane associated protein			0.241662	0.446786	0.461497	0.363711		0.0222944	0.00803158	0.0148548	0.0159449	0.0121853					0.00682325	0.00109011	-0.00375968
	CBU_1063	hypothetical protein			1.20083	0.980993	1.44935	0.561333		0.00172736	0.00305324	0.00258213	0.00390779	0.00149181		3.26137	13.2335		-0.000471102	0.00132566	-0.00241598
	CBU_1079	hypothetical protein			2.57299	1.18106	0.923412	0.935261		0.0253137	0.0906025	0.0418227	0.0342293	0.0340551					-0.0487798	-0.00759333	-0.000174221
	CBU_1198	hypothetical cytosolic protein			0.331789	0.333052	0.324219	0.385867		0.0356971	0.0171161	0.0173728	0.0175664	0.0206255		0.39848	0.109937		0.000256702	0.000193619	0.00305904
	CBU_1213	ankyrin repeat protein			0.249661	0.656834	0.416488	0.49741		0.00097559	0.00036475	0.000962325	0.000647707	0.000750195		4.90913	20.1132		0.000597575	-0.000314618	0.000102488
	CBU_1217	hypothetical membrane spanning protein			0.265626	0.183237	0.0935101	0.19363		0.00637786	0.0025473	0.00179218	0.000946199	0.00187486					-0.000755114	-0.000845983	0.000928661
	CBU_1260	OmpA-like transmembrane domain protein			3.4573	1.50038	1.37423	1.31514		0.041134	0.201484	0.0866954	0.0852443	0.0805776					-0.114788	-0.00145114	-0.00466661
	CBU_1268	hypothetical protein			0.34727	0.47158	0.759903	0.590838		0.0227492	0.0117569	0.0164115	0.0272368	0.0205971					0.00465459	0.0108253	-0.00663967
	CBU_1314	hypothetical cytosolic protein			0.381385	0.474251	0.195641	0.194695		0.000940038	0.000526908	0.000696387	0.00030169	0.000260241					0.000169479	-0.000394697	-4.14493e-05
	CBU_1349	hypothetical cytosolic protein			1.15409	1.32926	1.4198	1.43311		0.00659171	0.0109917	0.0129597	0.0142732	0.0141174		2.43464	61.2115		0.00196805	0.0013135	-0.000155793
	CBU_1370	hypothetical membrane associated protein			0.466509	0.837453	0.909074	1.16029		0.00030419	0.000199095	0.000360275	0.000416211	0.00052989		3.07361	7.1138		0.00016118	5.59361e-05	0.000113679
	CBU_1409	hypothetical protein			1.05782	0.691484	0.608788	0.795021		0.00285447	0.00443925	0.00294048	0.00267243	0.00344278					-0.00149876	-0.000268056	0.00077035
	CBU_1425	17 kDa common-antigen			0.459571	0.653649	0.871794	0.851173		0.590503	0.396451	0.582562	0.792052	0.75978		0.498286	0.0378422		0.186111	0.20949	-0.0322721
	CBU_1434	hypothetical cytosolic protein			6.09367	4.97973	3.94715	4.63858		0.0135796	0.115836	0.0954891	0.0795691	0.0906486					-0.0203466	-0.01592	0.0110795
	CBU_1457	tetratricopeptide repeat family protein			0.902728	0.736638	0.532438	0.76113		0.00166958	0.00222108	0.00188282	0.00138804	0.00193584					-0.000338255	-0.000494784	0.000547804
	CBU_1460	hypothetical protein			0.509419	0.881711	1.18727	1.30595		0.0023352	0.00169914	0.0029528	0.00412961	0.00447953					0.00125365	0.00117681	0.000349921
	CBU_1493	hypothetical protein			0.433564	0.689702	0.590502	0.378123		0.00336107	0.00213283	0.00343903	0.00306678	0.00191843					0.00130621	-0.00037225	-0.00114836
	CBU_1530	hypothetical membrane spanning protein			0.484543	1.04243	1.04625	1.08065		0.00194331	0.00138799	0.00310322	0.00316271	0.00314701		2.15539	15.3621		0.00171524	5.9487e-05	-1.57001e-05
	CBU_1543	hypothetical protein			1.8984	1.41174	1.13076	0.962445		0.00256354	0.00710859	0.00525983	0.00445951	0.00377371		2.21925	9.72417		-0.00184876	-0.000800317	-0.0006858
	CBU_1556	hypothetical membrane spanning protein			5.75977	2.05551	1.8805	1.81295		0.00056099	0.00471	0.00177704	0.00161627	0.00151717		5.97393			-0.00293296	-0.000160767	-9.91032e-05
	CBU_1566	hypothetical cytosolic protein			4.54419	2.65375	2.85951	2.64675		0.00463551	0.0305252	0.0183492	0.0203237	0.0183791					-0.0121761	0.00197453	-0.00194464
	CBU_1569	hypothetical cytosolic protein			0.955517	0.538575	0.419025	0.49944		0.00170088	0.00235328	0.00133843	0.00109685	0.00127828		2.35461			-0.00101485	-0.000241585	0.000181434
	CBU_1576	hypothetical membrane spanning protein			0.477584	0.263683	0.492775	0.476053		0.00185768	0.0012878	0.000712716	0.00138125	0.00132204					-0.000575087	0.000668532	-5.92054e-05
	CBU_1594	GatB/YqeY domain protein			2.72481	2.04372	1.85339	1.88559		0.01138	0.0422628	0.0321915	0.0302654	0.0300491					-0.0100713	-0.00192609	-0.000216309
	CBU_1607	hypothetical protein			0.718936	1.04135	1.03211	1.28342		0.0023665	0.00251942	0.00374188	0.00386305	0.00469071					0.00122246	0.000121165	0.000827661
	CBU_1614	hypothetical protein			35.9034	4.99358	5.26386	1.48291		2.8595e-05	0.00147588	0	0	0		3.34315	59.8116		-0.00147588	0	0
	CBU_1636	hypothetical protein			0.838764	0.849493	1.08084	0.922642		0.00377658	0.00463331	0.0048765	0.00630834	0.00526789		4.06528			0.000243195	0.00143184	-0.00104045
	CBU_1639	hypothetical protein			0.657333	0.624331	0.614153	0.582894		0.00181794	0.00174088	0.00170444	0.00172401	0.00161742		11.5605	1.65766		-3.6444e-05	1.9569e-05	-0.00010659
	CBU_1665	hypothetical protein			1.51851	2.37899	2.36999	1.33875		0.000413124	0.00090397	0.00142	0.00150941	0.000838255		2.68645	6.4727		0.000516026	8.94112e-05	-0.000671152
	CBU_1676	hypothetical cytosolic protein			0.282613	0.531936	0.715584	0.793754		0.0669191	0.0278429	0.0537874	0.0744291	0.0805895		0.250414	7.14116		0.0259445	0.0206417	0.00616047
	CBU_1677	hypothetical cytosolic protein			0.0235447	0.0589486	0.102879	0.292102		0.062978	0.00226735	0.00569052	0.0100024	0.0283092					0.00342318	0.00431187	0.0183068
	CBU_1685	hypothetical protein			14.4054	12.3827	7.87533	6.8952		0.000128144	0.00257891	0.00223722	0.00150752	0.00123605		4.81688	13.8248		-0.000341686	-0.000729702	-0.000271469
	CBU_1686	hypothetical protein			4.06465	3.35501	2.27969	1.82626		0.000450429	0.00261382	0.00213146	0.00159048	0.00121387		2.60575	12.1129		-0.000482355	-0.000540985	-0.00037661
	CBU_1724	hypothetical protein			0.0871327	0.10241	0.0680113	0.0861844		0.0140865	0.00186793	0.00216961	0.00154182	0.00191334		3.49973	9.38543		0.00030168	-0.000627789	0.000371518
	CBU_1751	hypothetical protein			0.40067	0.569537	0.835785	0.791426		0.0119486	0.00689775	0.0102218	0.0150766	0.0140762		0.296083			0.00332405	0.0048548	-0.00100044
	CBU_1752	hypothetical protein			0.589476	0.429123	0.798058	0.65581		0.00513001	0.00446944	0.00339601	0.00640797	0.00516077		0.318995	0.0770392		-0.00107343	0.00301196	-0.0012472
	CBU_1754	hypothetical protein			0.245939	0.332714	0.378609	0.343144		0.0488027	0.0173271	0.0240724	0.0282273	0.0247414					0.00674533	0.00415495	-0.00348591
	CBU_1769	alpha/beta hydrolase			6.54632	4.75419	5.17409	4.08962		0.00121853	0.0117774	0.00892194	0.00982367	0.00753291					-0.00285548	0.000901735	-0.00229076
	CBU_1789	gluconolactonase			0.143196	0.376343	0.350875	0.434387		0.0867602	0.0184111	0.0487365	0.0473294	0.057745		0.374498	0.0957459		0.0303253	-0.00140712	0.0104156
	CBU_1790	hypothetical protein			0.772686	0.918323	0.669112	0.349125		0.00157885	0.0017667	0.00211976	0.0015671	0.000838102		2.05347	28.7854		0.000353065	-0.000552661	-0.000729
	CBU_1794	hypothetical protein			2.00682	1.20319	1.17024	0.636452		0.00126796	0.00367389	0.00228084	0.00225041	0.00121149		6.63487	105.698		-0.00139306	-3.04257e-05	-0.00103892
	CBU_1818	hypothetical membrane spanning protein			2.94394	1.0518	0.941041	0.615168		0.000636779	0.0027265	0.000997662	0.000943054	0.00059082		2.27297	6.1095		-0.00172884	-5.46072e-05	-0.000352235
	CBU_1819	hypothetical membrane associated protein			10.9529	2.76475	1.85468	1.66229		0.000302142	0.00478018	0.00120297	0.000844095	0.000740388		4.30389	21.721		-0.00357721	-0.000358873	-0.000103707
	CBU_1823	hypothetical protein			2.93774	1.48776	1.31555	0.96591		0.000810117	0.00358441	0.00184176	0.00167312	0.00120444		2.89065	23.9621		-0.00174265	-0.000168634	-0.000468687
	CBU_1825	hypothetical protein			19.9071	6.6526	4.66134	1.599		0.000234052	0.00744273	0.00261813	0.00177629	0.000645311		3.52929	27.6227		-0.0048246	-0.000841838	-0.00113098
	CBU_1863	hypothetical membrane spanning protein			4.22289	3.38318	5.3573	4.83994		0.00358412	0.0219703	0.0186319	0.0293814	0.0264923		0.280078	3.05788		-0.00333834	0.0107494	-0.00288904
	CBU_2007	hypothetical protein			13.0986	12.7766	18.5098	13.7756		0.00368366	0.0704472	0.0699314	0.105401	0.0764734					-0.000515831	0.0354696	-0.0289276
	CBU_2013	hypothetical protein			1.04656	0.827748	1.07924	0.91682		0.0298342	0.0450726	0.0362865	0.0493233	0.0409646		0.372447	0.0989389		-0.00878615	0.0130368	-0.00835866
	CBU_2016	hypothetical cytosolic protein			0.135353	0.416645	0.226435	0.234021		0.0729838	0.0146727	0.0450105	0.0259339	0.026322		0.297014			0.0303378	-0.0190766	0.000388133
	CBU_2028	hypothetical protein			0.488462	0.715433	0.815371	0.381454		0.00111923	0.000821252	0.00122271	0.0014281	0.000666961		3.16112			0.000401462	0.000205383	-0.000761136
	CBU_2052	hypothetical protein			0.498585	0.463684	0.467938	0.491564		0.00520345	0.00385544	0.00362741	0.00381848	0.00390955		2.15942			-0.000228027	0.000191073	9.10661e-05
	CBU_2056	hypothetical protein			1.1339	1.15029	1.24779	0.973241		0.0354377	0.0578014	0.0594427	0.0669561	0.051424					0.00164127	0.00751341	-0.0155321
	CBU_2076	hypothetical protein			0.161936	0.504377	0.456053	0.508227		0.0126525	0.00291185	0.00945212	0.00886033	0.00988722					0.00654027	-0.000591791	0.00102689
	CBU_2078	Fic family protein			0.180158	0.416452	0.339469	0.381145		0.00805673	0.00218897	0.0050675	0.00429934	0.0047722		2.67237	44.5966		0.00287853	-0.000768159	0.000472866
	CBUA0006	hypothetical protein			0.230101	0.46398	0.293241	0.328241		0.0127629	0.0043562	0.00885067	0.00576288	0.00641925		0.357419	2.18523		0.00449446	-0.00308779	0.000656372
	CBUA0013	hypothetical protein			1.08853	1.7812	2.12118	1.73254		0.00271868	0.00414785	0.00692993	0.00840559	0.00696698					0.00278208	0.00147566	-0.0014386
	CBUA0014	hypothetical protein			3.83883	0.978032	3.04972	1.41522		0.000555237	0.00292948	0.000827252	0.00242286	0.00120044					-0.00210223	0.00159561	-0.00122242
	CBUA0015	hypothetical protein			2.85601	1.88224	3.44949	2.56989		0.00055702	0.00227836	0.00151316	0.00293463	0.0021435					-0.000765203	0.00142146	-0.000791126
	CBUA0016	CbhE	cbhE		5.1666	2.18971	2.35842	2.2864		0.000165188	0.00123952	0.000532738	0.000601098	0.00055312		0.351087	1.84316		-0.000706779	6.83599e-05	-4.79778e-05
	CBUA0020	hypothetical protein			0.537758	0.580652	0.444403	0.801405		0.00116064	0.00091243	0.00099314	0.000772744	0.00141443					8.07099e-05	-0.000220396	0.000641687
	CBUA0023	hypothetical protein			1.3828	1.83188	2.13257	2.26269		0.0196331	0.0372963	0.0513499	0.0602828	0.0642334					0.0140537	0.00893287	0.00395063
	CBUA0025	hypothetical protein			0.215402	0.336255	0.273612	0.259152		0.0990645	0.0321325	0.0499234	0.0429541	0.0401547					0.0177909	-0.00696927	-0.00279945
	CBUA0034	hypothetical protein			0.216629	1.6875	0.434925	0.584148		0.00318459	0	0.00783215	0.00215012	0.00278487					0.00783215	-0.00568203	0.000634752
